# Supplementary material for: Diversification of flowering plants in space and time
Source: Nat Commun. 2023 Nov 22;14:7609. doi: 10.1038/s41467-023-43396-8 (PMC10665465; doi:10.1038/s41467-023-43396-8)
Supplement: Supplementary file 5 — Supplementary Data 3 [file 41467_2023_43396_MOESM5_ESM.xlsx]

## Sheet: full_140-150
	Proportion_150_full_tree				age_150_full_tree				extinct_150_full_tree				netdiv_150_full_tree				speciation_150_full_tree
Family	Global	Afro-Asian drylands	northern Eurasia	OtherRegion	Global	Afro-Asian drylands	northern Eurasia	OtherRegion	Global	Afro-Asian drylands	northern Eurasia	OtherRegion	Global	Afro-Asian drylands	northern Eurasia	OtherRegion	Global	Afro-Asian drylands	northern Eurasia	OtherRegion
Acanthaceae	0.0158935	0.0132576	0.00326645	0.0157377	17.7976	19.3939	23.6053	17.7976	0.0119034	0.0119018	0.0122066	0.0119034	0.107616	0.107652	0.107659	0.107616	0.119508	0.119553	0.119583	0.119508
Achariaceae	0.00228137	0.00108225		0.00232576	19.8126	16.2706		19.8126	0.00096354	0.00097352		0.00096354	0.0418376	0.0418745		0.0418376	0.0428467	0.0428339		0.0428467
Achatocarpaceae	0.000152091			0.000155051	49.3285			49.3285	0.00501547			0.00501547	0.0518699			0.0518699	0.0568854			0.0568854
Acoraceae	7.60456e-05	0.000270563	0.000466636	7.75254e-05	134.23	134.23	134.23	134.23	0.0244831	0.0244831	0.0244831	0.0244831	0.0036997	0.0036997	0.0036997	0.0036997	0.0281828	0.0281828	0.0281828	0.0281828
Actinidiaceae	0.000228137	0.000541126	0.000933271	0.000232576	22.7079	22.7079	22.7079	45.2217	0.00389921	0.00388099	0.00386277	0.00390022	0.0553656	0.055361	0.0553759	0.0553656	0.0592452	0.0592419	0.0592386	0.0592659
Adoxaceae	0.000380228	0.000811688	0.00139991	0.000387627	44.5066	44.5066	44.5066	44.5066	0.0228433	0.0228433	0.0228433	0.0228433	0.00869075	0.00869075	0.00869075	0.00869075	0.0315328	0.0315328	0.0315328	0.0315328
Aextoxicaceae	7.60456e-05			7.75254e-05	105.582			105.582	0.0228861			0.0228861	0.00669808			0.00669808	0.0295841			0.0295841
Aizoaceae	0.0095057	0.00243506	0.000933271	0.00969067	11.411	18.4413	52.6975	11.0079	0.00476864	0.00476864	0.00486142	0.00476864	0.0521448	0.0521382	0.052002	0.0521448	0.0569135	0.056903	0.0568634	0.0569135
Akaniaceae	0.000152091			0.000155051	61.6			61.6	0.0011925			0.0011925	0.0415923			0.0415923	0.0427848			0.0427848
Alismataceae	0.00129278	0.00297619	0.00279981	0.00131793	15.7513	11.9136	11.9136	15.7513	0.00702063	0.00704157	0.00704157	0.00701612	0.0486052	0.0486101	0.0486236	0.0486029	0.0556455	0.0556455	0.0556652	0.0556211
Alseuosmiaceae	0.000228137			0.000232576	28.3267			28.3267	0.0224057			0.0224057	0.00985353			0.00985353	0.0322592			0.0322592
Alstroemeriaceae	0.000456274			0.000465152	11.9395			11.9395	0.0238889			0.0238889	0.0086989			0.0086989	0.0325852			0.0325852
Altingiaceae	0.000228137	0.000270563	0.000466636	0.000232576	9.3612	9.3612	9.3612	9.3612	0.0225249	0.0225249	0.0225249	0.0225249	0.00814193	0.00814193	0.00814193	0.00814193	0.0306668	0.0306668	0.0306668	0.0306668
Alzateaceae	7.60456e-05			7.75254e-05	56.9203			56.9203	0.00117423			0.00117423	0.0416378			0.0416378	0.042812			0.042812
Amaranthaceae	0.0132319	0.0262446	0.0303313	0.0127142	18.3583	20.9195	18.3231	18.2677	0.00552342	0.00750694	0.00547391	0.00552342	0.0583088	0.0731522	0.0583061	0.0583061	0.0638295	0.0807143	0.0637888	0.0638295
Amaryllidaceae	0.0061597	0.00405844	0.00466636	0.00612451	30.4382	42.3146	67.4203	23.0484	0.00492021	0.00491973	0.00492021	0.00492837	0.0675641	0.0675456	0.0675456	0.067571	0.0724709	0.0724659	0.0724659	0.0724996
Anacampserotaceae	0.000228137	0.000270563		0.000232576	32.1322	32.1322		32.1322	0.00495627	0.00495627		0.00495627	0.0567608	0.0567608		0.0567608	0.0617171	0.0617171		0.0617171
Anacardiaceae	0.00593156	0.00405844	0.00233318	0.00604698	28.6356	29.6612	31.5929	28.6356	0.00309665	0.00309287	0.00309665	0.00310127	0.0495524	0.0495524	0.0495466	0.0495524	0.0526494	0.0526489	0.0526398	0.0526494
Ancistrocladaceae	7.60456e-05	0.000270563		7.75254e-05	46.9826	46.9826		46.9826	0.00533565	0.00533565		0.00533565	0.0503245	0.0503245		0.0503245	0.0556602	0.0556602		0.0556602
Anisophylleaceae	0.000304183	0.000270563		0.000310102	31.1109	31.1109		31.1109	0.000968885	0.000968885		0.000968885	0.0418508	0.0418508		0.0418508	0.0428196	0.0428196		0.0428196
Annonaceae	0.0086692	0.00405844		0.00883789	30.3469	34.2606		30.3469	0.00840414	0.0083983		0.00840424	0.0604482	0.0604589		0.0604482	0.0688404	0.0688546		0.0688404
Aphanopetalaceae	7.60456e-05			7.75254e-05	77.4816			77.4816	0.0223656			0.0223656	0.00777944			0.00777944	0.0301451			0.0301451
Aphloiaceae	7.60456e-05	0.000270563		7.75254e-05	101.529	101.529		101.529	0.00491853	0.00491853		0.00491853	0.0371119	0.0371119		0.0371119	0.0420304	0.0420304		0.0420304
Apiaceae	0.0322433	0.0597944	0.0886608	0.0293821	21.1072	20.8503	19.606	21.8737	0.0023053	0.00230285	0.00230396	0.00230559	0.0537648	0.0537681	0.0537674	0.053764	0.0560578	0.0560615	0.0560578	0.0560578
Apocynaceae	0.0258555	0.025974	0.00699953	0.0257384	19.7578	16.8691	15.5806	20.7487	0.00520949	0.0161773	0.0161765	0.0050066	0.0501223	0.0848177	0.0848843	0.049218	0.0553299	0.101017	0.101061	0.0542246
Apodanthaceae	0.000152091	0.000270563		0.000155051	47.4676	47.4676		47.4676	0.00102327	0.00102327		0.00102327	0.0417509	0.0417509		0.0417509	0.0427742	0.0427742		0.0427742
Aponogetonaceae	7.60456e-05	0.000270563		7.75254e-05	36.8078	36.8078		36.8078	0.00706192	0.00706192		0.00706192	0.0486088	0.0486088		0.0486088	0.0556707	0.0556707		0.0556707
Aptandraceae	0.000608365			0.000620203	48.0417			48.0417	0.0225201			0.0225201	0.00671504			0.00671504	0.0292225			0.0292225
Aquifoliaceae	0.000152091	0.000270563	0.000466636	0.000155051	27.3353	27.3353	27.3353	27.3353	0.0227428	0.0227428	0.0227428	0.0227428	0.00788572	0.00788572	0.00788572	0.00788572	0.0306285	0.0306285	0.0306285	0.0306285
Araceae	0.00927757	0.00811688	0.00746617	0.0094581	28.2559	30.4657	30.4657	26.7353	0.00700351	0.00707022	0.00744041	0.00699394	0.0507925	0.0506894	0.0505603	0.0507987	0.0576848	0.0576582	0.0575427	0.0576848
Araliaceae	0.00288973	0.00297619	0.00419972	0.00294596	27.9581	27.9581	25.8699	27.9581	0.0181645	0.0181923	0.0181645	0.0181645	0.0862429	0.0861987	0.0862376	0.0862429	0.104387	0.104377	0.104387	0.104388
Arecaceae	0.011635	0.00405844	0.00139991	0.0117063	22.1651	23.4189	14.3152	21.8029	0.00345723	0.0034571	0.00351876	0.00345723	0.0445517	0.044541	0.0445979	0.0445607	0.0479988	0.0479576	0.0480452	0.0479988
Argophyllaceae	0.000152091			0.000155051	37.3611			37.3611	0.0224269			0.0224269	0.00985283			0.00985283	0.0322797			0.0322797
Aristolochiaceae	0.000608365	0.00135281	0.00139991	0.000620203	59.9975	59.9975	22.9121	59.9975	0.0238407	0.0238407	0.0236651	0.0238407	0.00495649	0.00495649	0.00436754	0.00495649	0.0287972	0.0287972	0.0280326	0.0287972
Asparagaceae	0.00988593	0.0121753	0.0158656	0.00992325	29.2655	29.5324	32.9269	27.6351	0.00493653	0.00493556	0.00493377	0.00494507	0.0675594	0.0675625	0.067557	0.0675594	0.0724907	0.0724939	0.0724874	0.0724907
Asphodelaceae	0.00273764	0.00270563	0.00186654	0.00279091	32.9099	29.2699	40.3505	30.0831	0.00590182	0.00629336	0.00495881	0.00570064	0.0675423	0.067918	0.0672802	0.0673166	0.0738199	0.0738357	0.072239	0.072375
Asteliaceae	0.000152091			0.000155051	29.9363			29.9363	0.0237281			0.0237281	0.00447048			0.00447048	0.0281986			0.0281986
Asteraceae	0.120608	0.104437	0.111526	0.119467	17.0846	17.4424	17.1732	17.0741	0.00134385	0.00134385	0.00140746	0.00131334	0.0559121	0.0558945	0.0560898	0.05591	0.0570419	0.0570079	0.0572409	0.0570323
Asteropeiaceae	7.60456e-05			7.75254e-05	55.311			55.311	0.00536453			0.00536453	0.0502264			0.0502264	0.0555909			0.0555909
Atherospermataceae	0.000456274			0.000465152	52.2644			52.2644	0.0236769			0.0236769	0.00431907			0.00431907	0.0279905			0.0279905
Austrobaileyaceae	7.60456e-05			7.75254e-05	130.938			130.938	0.0227095			0.0227095	0.00547743			0.00547743	0.0281869			0.0281869
Balanopaceae	7.60456e-05			7.75254e-05	87.8247			87.8247	0.00147759			0.00147759	0.0414099			0.0414099	0.0428875			0.0428875
Balanophoraceae	0.00106464	0.000811688		0.00108536	65.7711	69.6007		59.5665	0.0225236	0.0226109		0.0225236	0.00669378	0.00665053		0.00669378	0.0292433	0.0292614		0.0292433
Balsaminaceae	0.000152091	0.000270563	0.000466636	0.000155051	30.9851	30.9851	30.9851	30.9851	0.00386598	0.00386598	0.00386598	0.00386598	0.0553778	0.0553778	0.0553778	0.0553778	0.0592438	0.0592438	0.0592438	0.0592438
Barbeuiaceae	7.60456e-05			7.75254e-05	69.6081			69.6081	0.00540206			0.00540206	0.0514833			0.0514833	0.0568854			0.0568854
Barbeyaceae	7.60456e-05	0.000270563		7.75254e-05	87.5695	87.5695		87.5695	0.00292531	0.00292531		0.00292531	0.0401236	0.0401236		0.0401236	0.0430489	0.0430489		0.0430489
Basellaceae	0.000304183			0.000310102	25.6434			25.6434	0.00476907			0.00476907	0.0523874			0.0523874	0.0571564			0.0571564
Bataceae	7.60456e-05			7.75254e-05	37.3056			37.3056	0.000925131			0.000925131	0.0418407			0.0418407	0.0427659			0.0427659
Begoniaceae	0.000152091	0.000270563	0.000466636	0.000155051	31.1316	31.1316	31.1316	31.1316	0.00102419	0.00102419	0.00102419	0.00102419	0.0421259	0.0421259	0.0421259	0.0421259	0.0431501	0.0431501	0.0431501	0.0431501
Berberidaceae	0.00121673	0.00243506	0.00466636	0.00116288	35.8926	60.5051	60.5051	30.327	0.0228629	0.0228378	0.0228378	0.0228629	0.00592278	0.00574593	0.00574593	0.00592278	0.0287856	0.0285838	0.0285838	0.0287856
Berberidopsidaceae	0.000152091			0.000155051	102.57			102.57	0.0227046			0.0227046	0.00685039			0.00685039	0.029555			0.029555
Betulaceae	0.000456274	0.00162338	0.00279981	0.000465152	49.5629	49.5629	49.5629	21.3607	0.000961855	0.000961855	0.000961855	0.00098995	0.0418665	0.0418665	0.0418665	0.0418665	0.0428406	0.0428406	0.0428406	0.042843
Biebersteiniaceae	7.60456e-05	0.000270563	0.000466636	7.75254e-05	67.045	67.045	67.045	67.045	0.0201232	0.0201232	0.0201232	0.0201232	0.0343408	0.0343408	0.0343408	0.0343408	0.0544639	0.0544639	0.0544639	0.0544639
Bignoniaceae	0.00623574	0.00405844	0.00233318	0.00635708	23.4311	26.7502	26.7502	23.4311	0.00225828	0.00170651	0.00170941	0.0225071	0.0350581	0.0339942	0.0340195	0.104634	0.0373097	0.0356952	0.0357011	0.127147
Bixaceae	0.000304183	0.000270563		0.000310102	28.8776	28.8776		28.8776	0.000969268	0.000969268		0.000969268	0.0418965	0.0418965		0.0418965	0.0428657	0.0428657		0.0428657
Blandfordiaceae	7.60456e-05			7.75254e-05	111.175			111.175	0.0237645			0.0237645	0.00427366			0.00427366	0.0280382			0.0280382
Bonnetiaceae	0.000228137			0.000232576	59.5494			59.5494	0.00113852			0.00113852	0.041704			0.041704	0.0428425			0.0428425
Boraginaceae	0.0106464	0.0197511	0.029398	0.0104659	20.4943	19.5198	18.589	23.0536	0.00761672	0.00761907	0.00762019	0.00761199	0.0937869	0.0937926	0.093826	0.0937533	0.101409	0.101434	0.101466	0.101392
Boryaceae	0.000152091			0.000155051	83.6431			83.6431	0.0236951			0.0236951	0.00433154			0.00433154	0.0280266			0.0280266
Brassicaceae	0.0261597	0.0592532	0.0741951	0.0233351	18.2935	16.7459	21.2853	17.6699	0.00279302	0.00279333	0.00279355	0.00279204	0.0594296	0.0594269	0.0594269	0.0594351	0.0622152	0.062215	0.0622113	0.0622159
Bromeliaceae	0.00509506			0.0051942	22.0821			22.0821	0.0151296			0.0151296	0.073819			0.073819	0.0889485			0.0889485
Brunelliaceae	7.60456e-05			7.75254e-05	84.159			84.159	0.000949824			0.000949824	0.0418145			0.0418145	0.0427643			0.0427643
Bruniaceae	0.000456274			0.000465152	31.1164			31.1164	0.0228912			0.0228912	0.00881304			0.00881304	0.0317042			0.0317042
Burmanniaceae	0.00106464	0.000541126	0.000466636	0.00108536	54.3718	62.4484	62.4484	54.3718	0.0236806	0.0236973	0.0236973	0.0236806	0.0043642	0.00441679	0.00441679	0.0043642	0.0280336	0.0281141	0.0281141	0.0280336
Burseraceae	0.00144487	0.00135281		0.00147298	23.5653	30.8452		23.5653	0.00375094	0.00375283		0.00375094	0.0502759	0.0502759		0.0502759	0.0540287	0.0540287		0.0540287
Butomaceae	7.60456e-05	0.000270563	0.000466636	7.75254e-05	89.7495	89.7495	89.7495	89.7495	0.00874877	0.00874877	0.00874877	0.00874877	0.0469334	0.0469334	0.0469334	0.0469334	0.0556821	0.0556821	0.0556821	0.0556821
Buxaceae	0.000456274	0.000811688	0.000933271	0.000465152	61.3893	61.3893	61.3893	61.3893	0.0225277	0.0225277	0.0225277	0.0225277	0.00608417	0.00608417	0.00608417	0.00608417	0.0286118	0.0286118	0.0286118	0.0286118
Byblidaceae	7.60456e-05			7.75254e-05	86.16			86.16	0.00207893			0.00207893	0.0336574			0.0336574	0.0357363			0.0357363
Cabombaceae	0.000152091		0.000466636	0.000155051	69.1457		69.1457	69.1457	0.0204193		0.0204193	0.0204193	0.00755729		0.00755729	0.00755729	0.0279765		0.0279765	0.0279765
Cactaceae	0.00988593	0.000811688	0.000466636	0.0100783	17.5042	22.5626	17.5042	17.5042	0.00598068	0.00597048	0.00589306	0.00598068	0.0803922	0.0803943	0.0793497	0.0803922	0.0863611	0.0863648	0.0852427	0.0863611
Calceolariaceae	0.000228137			0.000232576	16.3454			16.3454	0.00189568			0.00189568	0.0344822			0.0344822	0.0363779			0.0363779
Calophyllaceae	0.00114068	0.000541126		0.00116288	59.7861	63.0656		59.7861	0.000956509	0.000956509		0.000956509	0.0418191	0.0418685		0.0418191	0.0428024	0.042825		0.0428024
Calycanthaceae	0.000228137		0.000466636	0.000232576	70.561		70.561	70.561	0.0236742		0.0236695	0.0236742	0.00431929		0.00434421	0.00431929	0.0279935		0.0280138	0.0279935
Calyceraceae	0.000456274			0.000465152	44.2768			44.2768	0.01031			0.01031	0.0358749			0.0358749	0.0461849			0.0461849
Campanulaceae	0.00570342	0.00595238	0.00839944	0.00558183	24.1706	23.3819	23.3819	28.2013	0.0177178	0.0176706	0.0177178	0.0212579	0.0703952	0.0703952	0.0702263	0.0703952	0.0880336	0.0880336	0.087769	0.0880336
Canellaceae	0.000456274			0.000465152	46.0319			46.0319	0.0236545			0.0236545	0.0043399			0.0043399	0.0280137			0.0280137
Cannabaceae	0.000684411	0.00135281	0.00233318	0.000697729	63.5003	67.1026	22.3332	63.5003	0.00096741	0.00096741	0.000951262	0.00096741	0.0418177	0.0418177	0.0418177	0.0418177	0.0427851	0.0427851	0.0427735	0.0427851
Cannaceae	7.60456e-05			7.75254e-05	81.9473			81.9473	0.00360799			0.00360799	0.0443654			0.0443654	0.0479734			0.0479734
Capparaceae	0.00220532	0.00351732	0.000466636	0.00209319	40.0787	44.4559	51.5062	40.0787	0.000950609	0.00102401	0.000944419	0.000945685	0.0418479	0.0418622	0.0418622	0.0418339	0.0428066	0.0428719	0.0428066	0.0427636
Caprifoliaceae	0.00281369	0.00757576	0.010266	0.00286844	20.7081	18.752	44.6129	37.6736	0.0402272	0.0402406	0.0253691	0.0253752	0.0680838	0.0687484	0.0169116	0.0169695	0.108386	0.109222	0.0422807	0.0423447
Cardiopteridaceae	0.000380228	0.000270563		0.000387627	81.0446	81.0446		81.0446	0.022666	0.0226428		0.022666	0.00748018	0.00747181		0.00748018	0.0301487	0.0301146		0.0301487
Caricaceae	0.000456274			0.000465152	25.521			25.521	0.000933884			0.000933884	0.0418406			0.0418406	0.0427745			0.0427745
Carlemanniaceae	0.000152091			0.000155051	67.2718			67.2718	0.0019249			0.0019249	0.0337912			0.0337912	0.0357161			0.0357161
Caryocaraceae	0.000152091			0.000155051	19.4318			19.4318	0.00108028			0.00108028	0.0418054			0.0418054	0.0428857			0.0428857
Caryophyllaceae	0.00676806	0.0162338	0.0233318	0.00658966	13.5002	15.8417	12.9418	14.8139	0.0270044	0.0269769	0.0271422	0.0270014	0.106138	0.106117	0.106221	0.106138	0.133136	0.133101	0.133419	0.133114
Casuarinaceae	0.000304183	0.000270563		0.000310102	24.8013	24.8013		24.8013	0.000930813	0.000930813		0.000930813	0.0418521	0.0418521		0.0418521	0.0427829	0.0427829		0.0427829
Celastraceae	0.00692015	0.00487013	0.00186654	0.00705481	17.4593	15.3444	22.0214	17.5989	0.00373326	0.00373326	0.00324165	0.00373326	0.0535046	0.0534903	0.0516788	0.0536235	0.0572118	0.0572118	0.0549205	0.0573568
Centroplacaceae	0.000152091			0.000155051	78.467			78.467	0.00107099			0.00107099	0.0417027			0.0417027	0.0427736			0.0427736
Cephalotaceae	7.60456e-05			7.75254e-05	83.6037			83.6037	0.00213802			0.00213802	0.0407507			0.0407507	0.0428888			0.0428888
Ceratophyllaceae	7.60456e-05	0.000270563	0.000466636	7.75254e-05	137.45	137.45	137.45	137.45	0.0240929	0.0240929	0.0240929	0.0240929	0.00406159	0.00406159	0.00406159	0.00406159	0.0281545	0.0281545	0.0281545	0.0281545
Cercidiphyllaceae	7.60456e-05	0.000270563	0.000466636	7.75254e-05	90.9638	90.9638	90.9638	90.9638	0.0223207	0.0223207	0.0223207	0.0223207	0.00764999	0.00764999	0.00764999	0.00764999	0.0299707	0.0299707	0.0299707	0.0299707
Chloranthaceae	0.000304183	0.000270563	0.000933271	0.000310102	79.4984	79.4984	79.4984	79.4984	0.0236833	0.0236833	0.0236833	0.0236833	0.00434151	0.00435146	0.00435146	0.00434151	0.0280347	0.0280347	0.0280347	0.0280347
Chrysobalanaceae	0.00152091	0.00189394		0.00155051	22.5633	33.5658		22.5633	0.0149972	0.00242192		0.0149972	0.0730325	0.0443		0.0730325	0.0880296	0.0467219		0.0880296
Circaeasteraceae	0.000152091	0.000541126		0.000155051	66.8975	66.8975		66.8975	0.0227866	0.0227866		0.0227866	0.00554725	0.00554725		0.00554725	0.0283339	0.0283339		0.0283339
Cistaceae	0.000684411	0.00135281	0.00139991	0.000697729	22.9729	22.9729	22.9729	22.9729	0.0280432	0.0280432	0.0280432	0.0280432	0.0764025	0.0764025	0.0764025	0.0764025	0.104446	0.104446	0.104446	0.104446
Cleomaceae	0.000532319	0.000811688	0.000466636	0.000542678	28.6396	28.6396	28.6396	28.6396	0.00098844	0.00098844	0.00098844	0.00098844	0.0419858	0.0419858	0.0419858	0.0419858	0.0429742	0.0429742	0.0429742	0.0429742
Clethraceae	0.000152091	0.000270563	0.000466636	0.000155051	80.0646	80.0646	80.0646	80.0646	0.00396127	0.00396127	0.00396127	0.00396127	0.0552916	0.0552916	0.0552916	0.0552916	0.0592529	0.0592529	0.0592529	0.0592529
Clusiaceae	0.00152091	0.000541126		0.00155051	20.1942	20.1942		20.1942	0.0283305	0.0283305		0.0283305	0.0778455	0.0778455		0.0778455	0.106176	0.106176		0.106176
Colchicaceae	0.00144487	0.00162338	0.000933271	0.00139546	35.0707	28.3485	20.5972	35.0707	0.0238029	0.0238282	0.0238759	0.0237857	0.010145	0.0103048	0.010327	0.010145	0.0339208	0.0341329	0.0342029	0.0339208
Columelliaceae	0.000152091			0.000155051	65.2706			65.2706	0.0228347			0.0228347	0.0086628			0.0086628	0.0314975			0.0314975
Combretaceae	0.00144487	0.0021645	0.000466636	0.00147298	22.7545	22.7545	45.2064	22.7545	0.00106772	0.00106772	0.00103674	0.00106772	0.0420691	0.0422833	0.041725	0.0420691	0.0432172	0.043351	0.0427617	0.0431746
Commelinaceae	0.00304183	0.00270563	0.00186654	0.00310102	15.6126	14.5693	14.5693	15.6126	0.00353458	0.00357599	0.00357599	0.00352537	0.0446886	0.0448088	0.0448088	0.0446886	0.0482274	0.0483847	0.0483847	0.0482274
Connaraceae	0.000988593	0.00108225		0.00100783	18.1096	18.1096		18.1096	0.00110235	0.00109109		0.00110235	0.0420177	0.0420177		0.0420177	0.0431088	0.0431088		0.0431088
Convolvulaceae	0.00441065	0.00865801	0.00279981	0.00441895	25.7003	20.2881	16.6259	25.7003	0.0181108	0.0181885	0.0181885	0.0181002	0.0754308	0.075716	0.075716	0.0754308	0.0936392	0.0939087	0.0939087	0.0936298
Coriariaceae	7.60456e-05	0.000270563	0.000466636	7.75254e-05	85.5092	85.5092	85.5092	85.5092	0.00137766	0.00137766	0.00137766	0.00137766	0.0414704	0.0414704	0.0414704	0.0414704	0.042848	0.042848	0.042848	0.042848
Cornaceae	0.000152091	0.000541126	0.000933271	0.000155051	97.494	97.494	97.494	97.494	0.0225683	0.0225683	0.0225683	0.0225683	0.00693365	0.00693365	0.00693365	0.00693365	0.0295019	0.0295019	0.0295019	0.0295019
Corsiaceae	0.000228137			0.000232576	105.631			105.631	0.0242151			0.0242151	0.00411512			0.00411512	0.0281758			0.0281758
Corynocarpaceae	7.60456e-05			7.75254e-05	85.5092			85.5092	0.00130829			0.00130829	0.0415223			0.0415223	0.0428306			0.0428306
Costaceae	0.000608365	0.000270563		0.000620203	23.168	23.168		23.168	0.0034537	0.0034537		0.0034537	0.044524	0.0446754		0.044524	0.047972	0.0481291		0.047972
Coulaceae	0.000228137			0.000232576	66.4963			66.4963	0.0225417			0.0225417	0.00666794			0.00666794	0.0292097			0.0292097
Crassulaceae	0.0026616	0.00541126	0.0065329	0.00255834	18.5483	20.2762	20.2762	17.8224	0.0838901	0.0838901	0.0838881	0.0838901	0.106003	0.105991	0.106004	0.105991	0.189884	0.189881	0.189888	0.189881
Crossosomataceae	0.000304183			0.000310102	29.5994			29.5994	0.00119567			0.00119567	0.0413141			0.0413141	0.0425098			0.0425098
Crypteroniaceae	0.000228137			0.000232576	36.1841			36.1841	0.00130073			0.00130073	0.0415274			0.0415274	0.0428281			0.0428281
Ctenolophonaceae	7.60456e-05			7.75254e-05	97.5212			97.5212	0.00245961			0.00245961	0.0405206			0.0405206	0.0429802			0.0429802
Cucurbitaceae	0.00821293	0.00811688	0.00559963	0.00829522	23.2801	23.3287	39.2847	22.5166	0.00110546	0.00109862	0.00103345	0.00110736	0.0426683	0.0426612	0.0422518	0.0426683	0.0437721	0.043761	0.043306	0.0437773
Cunoniaceae	0.00174905			0.00178308	29.9009			29.9009	0.00100463			0.00100463	0.0418384			0.0418384	0.0427676			0.0427676
Curtisiaceae	7.60456e-05			7.75254e-05	89.7311			89.7311	0.0238765			0.0238765	0.00586557			0.00586557	0.0297421			0.0297421
Cyclanthaceae	0.000912548			0.000930305	16.5869			16.5869	0.0295253			0.0295253	0.0338855			0.0338855	0.0634315			0.0634315
Cymodoceaceae	0.000380228	0.00108225	0.000466636	0.000387627	20.9498	18.4392	18.4392	20.9498	0.00707317	0.00699761	0.00699761	0.00707317	0.0485009	0.0485742	0.0485742	0.0485009	0.0555741	0.0555718	0.0555718	0.0555741
Cynomoriaceae	7.60456e-05	0.000270563	0.000466636	7.75254e-05	99.2183	99.2183	99.2183	99.2183	0.0224217	0.0224217	0.0224217	0.0224217	0.00755575	0.00755575	0.00755575	0.00755575	0.0299775	0.0299775	0.0299775	0.0299775
Cyperaceae	0.00737643	0.00865801	0.0121325	0.00744244	16.7179	13.7425	13.7425	16.7797	0.0192221	0.0192297	0.0192221	0.0192167	0.123012	0.123012	0.123012	0.122995	0.142227	0.142234	0.142234	0.142219
Cyrillaceae	0.000152091			0.000155051	31.1472			31.1472	0.00405693			0.00405693	0.0551842			0.0551842	0.0592411			0.0592411
Cytinaceae	0.000152091	0.000270563	0.000466636	0.000155051	7.97256	7.97256	7.97256	33.0568	0.00102606	0.00102606	0.00102606	0.00101282	0.0418384	0.0418384	0.0418384	0.0418035	0.0428645	0.0428645	0.0428645	0.0428163
Daphniphyllaceae	7.60456e-05		0.000466636	7.75254e-05	95.5588		95.5588	95.5588	0.022102		0.022102	0.022102	0.00781875		0.00781875	0.00781875	0.0299207		0.0299207	0.0299207
Dasypogonaceae	0.000304183			0.000310102	36.2453			36.2453	0.00343893			0.00343893	0.044486			0.044486	0.0479273			0.0479273
Datiscaceae	7.60456e-05	0.000270563	0.000466636	7.75254e-05	85.3672	85.3672	85.3672	85.3672	0.00160465	0.00160465	0.00160465	0.00160465	0.0412383	0.0412383	0.0412383	0.0412383	0.0428429	0.0428429	0.0428429	0.0428429
Diapensiaceae	0.000456274		0.000466636	0.000465152	8.3483		8.3483	8.3483	0.00390091		0.00390091	0.00390091	0.0553644		0.0553644	0.0553644	0.0592653		0.0592653	0.0592653
Dichapetalaceae	0.000228137	0.000541126		0.000232576	10.4143	10.4143		10.4143	0.00128703	0.00128703		0.00128703	0.0422054	0.0422054		0.0422054	0.0434924	0.0434924		0.0434924
Didiereaceae	0.000456274	0.000270563		0.000465152	18.8428	45.6531		18.8428	0.00477703	0.00500678		0.00477703	0.0523497	0.0521329		0.0523526	0.0571396	0.0571396		0.0571396
Dilleniaceae	0.000836502	0.000541126		0.000852779	37.8727	59.9395		37.8727	0.022362	0.0223914		0.022362	0.00741562	0.00744702		0.00741562	0.0297777	0.0298385		0.0297777
Dioncophyllaceae	0.000228137	0.000270563		0.000232576	13.6298	13.6298		13.6298	0.00527768	0.00527768		0.0052864	0.0503721	0.0503721		0.0503652	0.0556498	0.0556498		0.0556516
Dioscoreaceae	0.000228137	0.000270563	0.000466636	0.000232576	86.1714	86.1714	86.1714	86.1714	0.0239082	0.0239082	0.0239082	0.0239082	0.00484688	0.00484688	0.00484688	0.00484688	0.0287551	0.0287551	0.0287551	0.0287551
Dipentodontaceae	0.000152091			0.000155051	74.1586			74.1586	0.00268372			0.00268372	0.0390193			0.0390193	0.041703			0.041703
Dipterocarpaceae	0.00121673	0.000270563		0.00124041	22.3344	23.5984		22.3344	0.0251606	0.025098		0.0251606	0.0725512	0.0724828		0.0725512	0.0977094	0.0975808		0.0977094
Dirachmaceae	7.60456e-05	0.000270563			87.5695	87.5695			0.00167318	0.00167318			0.0411854	0.0411854			0.0428586	0.0428586
Doryanthaceae	7.60456e-05			7.75254e-05	111.927			111.927	0.0238857			0.0238857	0.00416337			0.00416337	0.028049			0.028049
Droseraceae	0.000228137	0.000541126	0.000933271	0.000232576	39.7158	39.7158	39.7158	39.7158	0.00531958	0.00531958	0.00531958	0.00531958	0.050429	0.050429	0.050429	0.050429	0.0557485	0.0557485	0.0557485	0.0557485
Drosophyllaceae	7.60456e-05	0.000270563		7.75254e-05	59.6206	59.6206		59.6206	0.00669722	0.00669722		0.00669722	0.0490246	0.0490246		0.0490246	0.0557218	0.0557218		0.0557218
Ebenaceae	0.000456274	0.000541126	0.000466636	0.000465152	24.1159	24.1159	24.1159	24.1159	0.00405208	0.00405208	0.00405208	0.00405208	0.0556945	0.0556945	0.0556945	0.0556945	0.0597466	0.0597466	0.0597466	0.0597466
Ecdeiocoleaceae	0.000152091			0.000155051	74.7901			74.7901	0.00415621			0.00415621	0.0436092			0.0436092	0.0477654			0.0477654
Elaeagnaceae	0.000228137	0.000541126	0.000933271	0.000232576	29.6146	29.6146	29.6146	29.6146	0.0011237	0.0011237	0.0011237	0.0011237	0.0417019	0.0417019	0.0417019	0.0417019	0.0428256	0.0428256	0.0428256	0.0428256
Elaeocarpaceae	0.000912548	0.000270563	0.000466636	0.000930305	59.1912	70.3031	27.0495	59.1912	0.000936378	0.000930664	0.0010208	0.000936378	0.041836	0.041836	0.0421185	0.041836	0.0427666	0.0427666	0.0431393	0.0427666
Elatinaceae	0.000152091	0.000541126	0.000933271	0.000155051	61.8396	61.8396	61.8396	61.8396	0.000964611	0.00113119	0.000964611	0.000964611	0.0418256	0.0416794	0.0418256	0.0418256	0.0427902	0.0428105	0.0427902	0.0427902
Emblingiaceae	7.60456e-05			7.75254e-05	82.7782			82.7782	0.00176311			0.00176311	0.0411049			0.0411049	0.0428681			0.0428681
Ericaceae	0.00942966	0.00568182	0.0121325	0.00961315	22.8577	22.8577	22.8577	22.8577	0.00390146	0.00389882	0.00389257	0.00390376	0.0553719	0.0553719	0.0553619	0.0554032	0.0592681	0.0592487	0.0592512	0.0592868
Eriocaulaceae	0.000912548	0.00135281	0.000466636	0.000930305	25.2575	34.7101	34.7101	18.4412	0.00451125	0.00403165	0.00403165	0.00451125	0.0454994	0.0449801	0.0449801	0.0455129	0.0500242	0.0490118	0.0490118	0.0500308
Erythropalaceae	0.000228137	0.000270563		0.000232576	101.022	101.022		101.022	0.0225537	0.0225537		0.0225537	0.00668404	0.00668404		0.00668404	0.0292377	0.0292377		0.0292377
Erythroxylaceae	0.000304183	0.000541126		0.000310102	31.3507	31.3507		31.3507	0.00103358	0.00103358		0.00103358	0.0420584	0.0420584		0.0420584	0.043092	0.043092		0.043092
Escalloniaceae	0.000456274			0.000465152	12.4596			12.4596	0.0232671			0.0232671	0.0086691			0.0086691	0.0319362			0.0319362
Eucommiaceae	7.60456e-05	0.000270563	0.000466636	7.75254e-05	86.303	86.303	86.303	86.303	0.0227418	0.0227418	0.0227418	0.0227418	0.00716356	0.00716356	0.00716356	0.00716356	0.0299053	0.0299053	0.0299053	0.0299053
Euphorbiaceae	0.0159696	0.0105519	0.00559963	0.0162028	29.844	40.3507	44.9385	29.5162	0.00100012	0.00101957	0.00102302	0.000991335	0.0418864	0.0419906	0.0421225	0.0418826	0.0428745	0.0429819	0.0431456	0.0428692
Euphroniaceae	7.60456e-05			7.75254e-05	70.8358			70.8358	0.00139845			0.00139845	0.0414249			0.0414249	0.0428234			0.0428234
Eupomatiaceae	7.60456e-05			7.75254e-05	99.1924			99.1924	0.0236722			0.0236722	0.0046648			0.0046648	0.028337			0.028337
Eupteleaceae	7.60456e-05	0.000270563	0.000466636	7.75254e-05	123.59	123.59	123.59	123.59	0.023181	0.023181	0.023181	0.023181	0.00529061	0.00529061	0.00529061	0.00529061	0.0284716	0.0284716	0.0284716	0.0284716
Fabaceae	0.056654	0.0676407	0.0410639	0.0569812	16.182	14.0825	12.2773	16.4951	0.00570459	0.00592817	0.0252248	0.00568712	0.100098	0.102253	0.153192	0.0992834	0.106465	0.107959	0.178406	0.105207
Fagaceae	0.000760456	0.00135281	0.00233318	0.000775254	12.8021	12.8021	12.8021	12.8021	0.0664984	0.0664984	0.0664984	0.0664984	0.350164	0.350164	0.350164	0.350164	0.416663	0.416663	0.416663	0.416663
Flagellariaceae	7.60456e-05	0.000270563		7.75254e-05	99.4894	99.4894		99.4894	0.00414261	0.00414261		0.00414261	0.0437463	0.0437463		0.0437463	0.0478889	0.0478889		0.0478889
Fouquieriaceae	7.60456e-05			7.75254e-05	91.8289			91.8289	0.00452182			0.00452182	0.0549094			0.0549094	0.0594312			0.0594312
Francoaceae	0.000608365	0.000270563		0.000620203	29.9745	29.9745		29.9745	0.00116249	0.00116249		0.00116249	0.0416679	0.0416679		0.0416679	0.0428304	0.0428304		0.0428304
Frankeniaceae	7.60456e-05	0.000270563	0.000466636	7.75254e-05	51.8986	51.8986	51.8986	51.8986	0.00521829	0.00521829	0.00521829	0.00521829	0.052501	0.052501	0.052501	0.052501	0.0577192	0.0577192	0.0577192	0.0577192
Garryaceae	0.000152091		0.000466636	0.000155051	35.6118		35.6118	35.6118	0.0226271		0.0226271	0.0225838	0.00728154		0.00728154	0.00732899	0.0299086		0.0299086	0.0299128
Geissolomataceae	7.60456e-05			7.75254e-05	85.8574			85.8574	0.00288015			0.00288015	0.03884			0.03884	0.0417202			0.0417202
Gelsemiaceae	0.000152091	0.000270563		0.000155051	70.5797	70.5797		70.5797	0.00228099	0.00228099		0.00228099	0.0340384	0.0340384		0.0340384	0.0363194	0.0363194		0.0363194
Gentianaceae	0.00707224	0.00757576	0.0065329	0.00720986	17.3825	17.3825	17.0371	17.3825	0.0153465	0.0153465	0.0153601	0.0153326	0.0793866	0.0794476	0.0794901	0.0793263	0.0947192	0.0948082	0.09484	0.0946684
Geraniaceae	0.000456274	0.00108225	0.00139991	0.000465152	28.1073	28.1073	25.2031	28.1073	0.00104587	0.00104587	0.00112802	0.00104587	0.041926	0.0418621	0.041747	0.041926	0.0429498	0.0428815	0.042875	0.0429498
Gerrardinaceae	7.60456e-05			7.75254e-05	91.821			91.821	0.00470555			0.00470555	0.0372075			0.0372075	0.0419131			0.0419131
Gesneriaceae	0.0110266	0.00270563	0.00233318	0.0112412	27.1788	24.1001	31.1788	27.1788	0.00182116	0.0110703	0.0110081	0.00181835	0.0344881	0.0942552	0.0932406	0.0344881	0.0362787	0.105326	0.104324	0.0362787
Gisekiaceae	7.60456e-05	0.000270563		7.75254e-05	63.984	63.984		63.984	0.00497651	0.00497651		0.00497651	0.0519402	0.0519402		0.0519402	0.0569167	0.0569167		0.0569167
Gomortegaceae	7.60456e-05			7.75254e-05	87.9086			87.9086	0.0237518			0.0237518	0.00425604			0.00425604	0.0280078			0.0280078
Goodeniaceae	0.000912548	0.000270563		0.000930305	24.1954	24.1954		24.1954	0.0105898	0.0105898		0.0105898	0.0354314	0.0354314		0.0354314	0.0460212	0.0460212		0.0460212
Goupiaceae	7.60456e-05			7.75254e-05	91.8321			91.8321	0.00267658			0.00267658	0.0403081			0.0403081	0.0429846			0.0429846
Griseliniaceae	7.60456e-05			7.75254e-05	94.1158			94.1158	0.022885			0.022885	0.00864001			0.00864001	0.031525			0.031525
Grossulariaceae	7.60456e-05	0.000270563	0.000466636	7.75254e-05	84.9819	84.9819	84.9819	84.9819	0.022113	0.022113	0.022113	0.022113	0.00789948	0.00789948	0.00789948	0.00789948	0.0300125	0.0300125	0.0300125	0.0300125
Grubbiaceae	7.60456e-05			7.75254e-05	89.7311			89.7311	0.0226176			0.0226176	0.00687792			0.00687792	0.0294955			0.0294955
Guamatelaceae	7.60456e-05			7.75254e-05	69.9727			69.9727	0.00142843			0.00142843	0.0411265			0.0411265	0.042555			0.042555
Gunneraceae	7.60456e-05	0.000270563		7.75254e-05	100.1	100.1		100.1	0.0232281	0.0232281		0.0232281	0.00617917	0.00617917		0.00617917	0.0294073	0.0294073		0.0294073
Gyrostemonaceae	0.000380228			0.000387627	0.780933			0.780933	0.0015067			0.0015067	0.0419663			0.0419663	0.043473			0.043473
Haemodoraceae	0.00106464			0.00108536	32.502			32.502	0.00344714			0.00344714	0.0444854			0.0444854	0.0479351			0.0479351
Halophytaceae	7.60456e-05			7.75254e-05	59.591			59.591	0.00525686			0.00525686	0.0518949			0.0518949	0.0571517			0.0571517
Haloragaceae	0.000760456	0.000541126	0.000933271	0.000775254	11.6475	11.6475	11.6475	11.6475	0.0287105	0.0287105	0.0287105	0.0287105	0.0266207	0.0266207	0.0266207	0.0266207	0.0553312	0.0553312	0.0553312	0.0553312
Hamamelidaceae	0.00197719	0.00108225	0.00186654	0.00201566	16.023	13.9414	10.5844	16.023	0.0210732	0.0210611	0.0210044	0.0210732	0.0418276	0.0420311	0.0419376	0.0418275	0.0627817	0.0630922	0.0629391	0.0627817
Hanguanaceae	7.60456e-05			7.75254e-05	96.273			96.273	0.00377535			0.00377535	0.0442484			0.0442484	0.0480238			0.0480238
Heliconiaceae	7.60456e-05	0.000270563		7.75254e-05	93.5808	93.5808		93.5808	0.00351051	0.00351051		0.00351051	0.0444485	0.0444485		0.0444485	0.047959	0.047959		0.047959
Helwingiaceae	7.60456e-05	0.000270563	0.000466636	7.75254e-05	82.0116	82.0116	82.0116	82.0116	0.0226924	0.0226924	0.0226924	0.0226924	0.00744324	0.00744324	0.00744324	0.00744324	0.0301357	0.0301357	0.0301357	0.0301357
Hernandiaceae	0.000380228	0.000270563		0.000387627	48.7467	48.7467		48.7467	0.0236838	0.023686		0.0236774	0.0043793	0.00433242		0.0043793	0.0280433	0.0280184		0.0280433
Himantandraceae	7.60456e-05			7.75254e-05	102.161			102.161	0.0241093			0.0241093	0.00398377			0.00398377	0.028093			0.028093
Huaceae	0.000152091			0.000155051	24.1205			24.1205	0.00195617			0.00195617	0.0409548			0.0409548	0.042911			0.042911
Humiriaceae	0.000608365	0.000270563		0.000620203	33.508	14.9439		33.508	0.000936173	0.000936173		0.000936173	0.0418279	0.0418512		0.0418279	0.0427747	0.0427874		0.0427747
Hydatellaceae	7.60456e-05	0.000270563		7.75254e-05	23.1689	23.1689		23.1689	0.0238305	0.0238305		0.0238305	0.0060561	0.0060561		0.0060561	0.0298866	0.0298866		0.0298866
Hydrangeaceae	0.000684411	0.000811688	0.00186654	0.000697729	51.5955	51.5955	51.5955	51.5955	0.0225549	0.0225549	0.0225549	0.0225549	0.00703274	0.00703274	0.00703274	0.0070057	0.0295848	0.0295848	0.0295848	0.0295606
Hydrocharitaceae	0.00121673	0.00270563	0.00373308	0.00124041	30.848	34.0277	49.2092	30.848	0.00701379	0.00701045	0.00701612	0.00701379	0.0485554	0.0485554	0.0485524	0.0485554	0.0555675	0.0555629	0.0555585	0.0555675
Hydroleaceae	7.60456e-05	0.000270563		7.75254e-05	88.2934	88.2934		88.2934	0.00442061	0.00442061		0.00442061	0.0322063	0.0322063		0.0322063	0.0366269	0.0366269		0.0366269
Hydrostachyaceae	7.60456e-05			7.75254e-05	98.3885			98.3885	0.0226044			0.0226044	0.00689418			0.00689418	0.0294986			0.0294986
Hypericaceae	0.000608365	0.000811688	0.000933271	0.000620203	20.4366	20.4366	20.4366	20.4366	0.00100217	0.00100217	0.00100217	0.00100217	0.0419452	0.0419452	0.0419452	0.0419452	0.0429474	0.0429474	0.0429474	0.0429474
Hypoxidaceae	0.000684411	0.000541126	0.000466636	0.000697729	14.2015	14.2015	14.2015	14.2015	0.0238067	0.0238067	0.0238067	0.0238067	0.00490949	0.00490949	0.00490949	0.00490949	0.0287161	0.0287161	0.0287161	0.0287161
Icacinaceae	0.001673	0.000811688		0.00170556	21.2556	21.2556		21.2556	0.0225707	0.0225939		0.0225707	0.0075298	0.00753844		0.0075298	0.0300764	0.0300663		0.0300764
Iridaceae	0.00562738	0.0021645	0.00233318	0.00565935	24.6838	27.2577	57.5455	22.9813	0.00494985	0.00552593	0.00493867	0.00494985	0.0675765	0.0689605	0.0675361	0.0675577	0.0725054	0.0744864	0.0724748	0.0724979
Irvingiaceae	0.000228137	0.000541126		0.000232576	3.74836	3.74836		3.74836	0.00115961	0.00115961		0.00115961	0.0418382	0.0418382		0.0418382	0.0429979	0.0429979		0.0429979
Iteaceae	0.000228137	0.000270563		0.000232576	47.6059	47.6059		47.6059	0.0220999	0.0220999		0.0220999	0.00789841	0.00789841		0.00789841	0.0299983	0.0299983		0.0299983
Ixioliriaceae	7.60456e-05	0.000270563	0.000466636	7.75254e-05	105.553	105.553	105.553	105.553	0.0237523	0.0237523	0.0237523	0.0237523	0.00428363	0.00428363	0.00428363	0.00428363	0.0280359	0.0280359	0.0280359	0.0280359
Ixonanthaceae	0.000380228	0.000270563		0.000387627	7.94327	7.94327		7.94327	0.00102978	0.00102137		0.00102978	0.0418262	0.0418354		0.0418262	0.0428568	0.0428568		0.0428568
Joinvilleaceae	7.60456e-05			7.75254e-05	89.1123			89.1123	0.00420206			0.00420206	0.0436406			0.0436406	0.0478427			0.0478427
Juglandaceae	0.000760456	0.00135281	0.00233318	0.000775254	22.7242	22.7242	22.7242	22.7242	0.000934008	0.000934008	0.000934008	0.000934008	0.0418474	0.0418474	0.0418474	0.0418474	0.0427814	0.0427814	0.0427662	0.0427814
Juncaceae	0.000532319	0.000541126	0.000933271	0.000542678	48.1194	48.1194	48.1194	48.1194	0.00347514	0.00347514	0.00347514	0.00347514	0.0446375	0.0446375	0.0446375	0.0446365	0.0481127	0.0481127	0.0481127	0.0481127
Juncaginaceae	0.000228137	0.000270563	0.000466636	0.000232576	52.8891	52.8891	52.8891	52.8891	0.00699827	0.00699827	0.00699827	0.00699827	0.0485568	0.0485568	0.0485568	0.0485568	0.0555551	0.0555551	0.0555551	0.0555551
Kewaceae	7.60456e-05	0.000270563		7.75254e-05	69.6198	69.6198		69.6198	0.00490244	0.00490244		0.00490244	0.0519768	0.0519768		0.0519768	0.0568792	0.0568792		0.0568792
Kirkiaceae	7.60456e-05	0.000270563		7.75254e-05	73.4393	73.4393		73.4393	0.00389911	0.00389911		0.00389911	0.0488647	0.0488647		0.0488647	0.0527638	0.0527638		0.0527638
Koeberliniaceae	7.60456e-05			7.75254e-05	81.8792			81.8792	0.00176252			0.00176252	0.0411036			0.0411036	0.0428661			0.0428661
Krameriaceae	7.60456e-05			7.75254e-05	92.5255			92.5255	0.00114214			0.00114214	0.0416597			0.0416597	0.0428018			0.0428018
Lacistemataceae	0.000152091			0.000155051	15.5706			15.5706	0.00123652			0.00123652	0.0417583			0.0417583	0.0429948			0.0429948
Lamiaceae	0.0177947	0.0313853	0.0359309	0.0175983	19.6857	19.3075	18.8524	20.1898	0.0146846	0.0147438	0.0147461	0.0146743	0.0923078	0.0923457	0.0928855	0.0922557	0.106975	0.106996	0.107674	0.106918
Lanariaceae	7.60456e-05			7.75254e-05	90.399			90.399	0.0237969			0.0237969	0.00422428			0.00422428	0.0280212			0.0280212
Lardizabalaceae	0.000684411	0.00189394	0.000933271	0.000697729	9.32592	9.32592	6.183	9.32592	0.0233204	0.0233259	0.0233204	0.0233204	0.00719471	0.00719471	0.00719471	0.00719471	0.0305151	0.0305236	0.0305151	0.0305151
Lauraceae	0.00441065	0.00243506	0.00233318	0.00449647	19.7075	27.2406	24.413	18.9234	0.0462884	0.0462378	0.0462451	0.0462884	0.170617	0.169312	0.170601	0.170617	0.216852	0.21627	0.216844	0.216852
Lecythidaceae	0.0018251	0.000811688		0.00186061	19.7226	21.3584		19.7226	0.00396945	0.0038838		0.00396945	0.0553815	0.0553592		0.0553815	0.059311	0.0592621		0.059311
Lentibulariaceae	0.000228137	0.000811688	0.000933271	0.000232576	49.4275	49.4275	49.4275	49.4275	0.00173285	0.00173285	0.00173285	0.00173285	0.0340973	0.0340973	0.0340973	0.0340973	0.0358301	0.0358301	0.0358301	0.0358301
Lepidobotryaceae	0.000152091			0.000155051	21.7938			21.7938	0.00177672			0.00177672	0.041187			0.041187	0.0429638			0.0429638
Liliaceae	0.00121673	0.00324675	0.00559963	0.00124041	13.5296	11.8428	11.8428	13.5296	0.0758922	0.0759621	0.0759621	0.0758922	0.0957286	0.0957392	0.0957286	0.0957286	0.171734	0.171734	0.171734	0.171701
Limeaceae	7.60456e-05	0.000270563		7.75254e-05	77.328	77.328		77.328	0.00485075	0.00485075		0.00485075	0.0520071	0.0520071		0.0520071	0.0568578	0.0568578		0.0568578
Limnanthaceae	0.000152091			0.000155051	18.5746			18.5746	0.00165305			0.00165305	0.0412131			0.0412131	0.0428662			0.0428662
Linaceae	0.00114068	0.00135281	0.00186654	0.00116288	11.6723	11.6723	11.6723	11.6723	0.00107383	0.00107383	0.00107383	0.00107383	0.0420837	0.0420837	0.0420837	0.041832	0.0431575	0.0431575	0.0431575	0.0428835
Linderniaceae	0.00106464	0.00135281	0.000933271	0.00108536	25.5005	25.5005	25.5005	25.5005	0.00168486	0.00168486	0.00168486	0.00168486	0.0340565	0.0340565	0.0340565	0.0340565	0.0357414	0.0357414	0.0357414	0.0357414
Loasaceae	0.00136882	0.000270563		0.00139546	39.7655	61.2221		39.7655	0.0225569	0.0225852		0.0225569	0.00699915	0.00689683		0.00699915	0.029556	0.0294821		0.029556
Loganiaceae	0.00121673	0.000811688	0.000933271	0.00124041	50.2519	73.327	18.5672	50.2519	0.00176688	0.00176688	0.00175221	0.00176688	0.0344338	0.0344338	0.0344665	0.0344338	0.0361925	0.0362007	0.0362187	0.0361925
Lophiocarpaceae	0.000152091	0.000270563		0.000155051	53.2735	53.2735		53.2735	0.00485056	0.00485056		0.00485056	0.0520104	0.0520104		0.0520104	0.056861	0.056861		0.056861
Lophopyxidaceae	7.60456e-05			7.75254e-05	74.2123			74.2123	0.0030959			0.0030959	0.0399121			0.0399121	0.043008			0.043008
Loranthaceae	0.0051711	0.00378788	0.000933271	0.0051942	26.7001	21.8928	36.848	27.9248	0.0104223	0.0103836	0.0104907	0.0104478	0.0561526	0.0564935	0.0554403	0.0560711	0.0666741	0.0668771	0.065931	0.066486
Lowiaceae	7.60456e-05			7.75254e-05	84.1393			84.1393	0.00359793			0.00359793	0.0443605			0.0443605	0.0479584			0.0479584
Lythraceae	0.00212928	0.00297619	0.00279981	0.00217071	43.0524	43.0524	26.5881	43.6665	0.000950764	0.000942814	0.00092952	0.000956515	0.0418273	0.0418273	0.0418554	0.0418273	0.0427701	0.0427701	0.0427849	0.0427701
Macarthuriaceae	7.60456e-05			7.75254e-05	80.5698			80.5698	0.00539623			0.00539623	0.051251			0.051251	0.0566472			0.0566472
Magnoliaceae	0.000152091	0.000541126	0.000933271	0.000155051	75.6585	75.6585	75.6585	75.6585	0.0238119	0.0238119	0.0238119	0.0238119	0.00470011	0.00470011	0.00470011	0.00470011	0.028512	0.028512	0.028512	0.028512
Malpighiaceae	0.00577947	0.00270563		0.00589193	17.2011	13.5779		17.9728	0.0247387	0.0247391		0.0247387	0.137068	0.137046		0.137068	0.161799	0.161812		0.161799
Malvaceae	0.0178707	0.0146104	0.00933271	0.0180634	20.7014	18.5828	18.5828	21.3804	0.0109641	0.010988	0.0109921	0.00112141	0.0869188	0.102075	0.102091	0.0420725	0.104191	0.113064	0.113072	0.0431385
Marantaceae	0.00220532	0.00108225		0.00224824	18.6507	49.9186		18.6507	0.00345473	0.00345042		0.00345473	0.0445285	0.0444937		0.0445285	0.0479642	0.0479565		0.0479642
Marcgraviaceae	0.000608365			0.000620203	14.5314			14.5314	0.00406406			0.00406406	0.0555527			0.0555527	0.0596168			0.0596168
Martyniaceae	0.000380228			0.000387627	25.4085			25.4085	0.00171805			0.00171805	0.0339491			0.0339491	0.0356671			0.0356671
Maundiaceae	7.60456e-05			7.75254e-05	78.0854			78.0854	0.00758299			0.00758299	0.0480157			0.0480157	0.0555987			0.0555987
Mayacaceae	7.60456e-05			7.75254e-05	107.125			107.125	0.00459534			0.00459534	0.0435452			0.0435452	0.0481405			0.0481405
Mazaceae	0.000228137	0.000811688	0.00139991	0.000232576	40.5549	24.018	24.018	40.5549	0.00174249	0.00170481	0.00170481	0.00174249	0.0339693	0.0339572	0.0339632	0.0339693	0.0357118	0.035662	0.0356719	0.0357118
Melanthiaceae	0.00121673	0.00135281	0.00419972	0.00124041	11.976	9.68602	10.7641	11.976	0.025	0.0249331	0.0252187	0.025	0.00809348	0.00809348	0.00909038	0.00809348	0.0330184	0.0330184	0.0343091	0.0330184
Melastomataceae	0.0130038	0.00297619	0.000466636	0.0132568	17.6266	10.3214	10.2182	17.8174	0.0123516	0.0145818	0.0151528	0.0123477	0.109627	0.114581	0.116557	0.109625	0.121919	0.129155	0.13171	0.121919
Meliaceae	0.00395437	0.00297619	0.000933271	0.00403132	24.7952	24.7952	30.1431	24.7952	0.00311623	0.00310694	0.00316659	0.00311623	0.0495604	0.049557	0.0494826	0.0495604	0.0526676	0.0526512	0.0526492	0.0526676
Menispermaceae	0.00562738	0.00297619	0.00186654	0.00573688	23.6558	35.6331	42.3484	22.8981	0.0137195	0.0137123	0.0143595	0.0137195	0.0513745	0.0532529	0.0334988	0.0513745	0.0668555	0.0668555	0.0478583	0.0668555
Menyanthaceae	0.000456274	0.000541126	0.000933271	0.000465152	19.639	19.639	59.6697	19.639	0.0217659	0.0217659	0.0218234	0.0217659	0.0120858	0.0120858	0.0115594	0.0120858	0.0338517	0.0338517	0.0333828	0.0338517
Metteniusaceae	0.000836502	0.000541126		0.000852779	79.5052	79.5052		79.5052	0.0225704	0.0225212		0.0225881	0.00729626	0.00735269		0.00729451	0.0298904	0.0298739		0.0298945
Microteaceae	7.60456e-05			7.75254e-05	27.6756			27.6756	0.00481956			0.00481956	0.052054			0.052054	0.0568736			0.0568736
Misodendraceae	7.60456e-05			7.75254e-05	90.3536			90.3536	0.0225583			0.0225583	0.00668215			0.00668215	0.0292404			0.0292404
Mitrastemonaceae	7.60456e-05			7.75254e-05	80.2624			80.2624	0.00468349			0.00468349	0.0546163			0.0546163	0.0592998			0.0592998
Molluginaceae	0.000760456	0.00108225	0.00186654	0.000775254	39.0673	39.0673	39.0673	39.0673	0.00480869	0.00480869	0.00480869	0.00480869	0.0520864	0.0520864	0.0520806	0.0520864	0.0568892	0.0568892	0.0568892	0.0568892
Monimiaceae	0.00159696			0.00162803	4.57956			4.57956	0.0472652			0.0472652	0.11378			0.11378	0.161045			0.161045
Montiaceae	0.000760456	0.000541126	0.000933271	0.000775254	27.9636	27.9636	27.9636	27.9636	0.00475209	0.00476614	0.00476614	0.00475209	0.0523491	0.0523491	0.0523491	0.0523491	0.0571152	0.0571152	0.0571152	0.0571152
Montiniaceae	0.000228137			0.000232576	33.6854			33.6854	0.00196938			0.00196938	0.034114			0.034114	0.0360834			0.0360834
Moraceae	0.00288973	0.00270563	0.00233318	0.00294596	29.3007	45.7981	45.7981	29.3007	0.000968942	0.00102948	0.00102948	0.000968942	0.0418722	0.04205	0.0418578	0.0418722	0.0428405	0.0430795	0.0428405	0.0428405
Moringaceae	7.60456e-05	0.000270563		7.75254e-05	87.273	87.273		87.273	0.00124261	0.00124261		0.00124261	0.0416124	0.0416124		0.0416124	0.042855	0.042855		0.042855
Muntingiaceae	0.000228137			0.000232576	70.2453			70.2453	0.00135934			0.00135934	0.0414586			0.0414586	0.0428179			0.0428179
Musaceae	0.000228137	0.000270563		0.000232576	33.5514	43.2334		33.5514	0.0034302	0.00347845		0.00341692	0.0445139	0.0445139		0.0445155	0.0479208	0.0479924		0.0479208
Myodocarpaceae	7.60456e-05			7.75254e-05	54.6865			54.6865	0.0228498			0.0228498	0.0087112			0.0087112	0.031561			0.031561
Myricaceae	0.000228137	0.000541126	0.000466636	0.000232576	18.0861	18.0861	18.0861	18.0861	0.00101136	0.000997279	0.00101136	0.00101136	0.041779	0.0419073	0.041779	0.041779	0.0427904	0.0429046	0.0427904	0.0427904
Myristicaceae	0.00152091	0.000541126		0.00155051	10.0276	0.027607		10.0276	0.0636834	0.0636988		0.0636834	0.18104	0.181022		0.18104	0.244719	0.244721		0.244719
Myrothamnaceae	7.60456e-05			7.75254e-05	100.1			100.1	0.0243631			0.0243631	0.00530365			0.00530365	0.0296668			0.0296668
Myrtaceae	0.0095057	0.00135281	0.000933271	0.00969067	17.0356	16.4457	23.4431	17.0356	0.0194825	0.00503967	0.00306236	0.0194882	0.120164	0.05982	0.0510627	0.120164	0.139647	0.0648596	0.0541251	0.139649
Nartheciaceae	0.000380228	0.000270563	0.00139991	0.000387627	69.3712	69.3712	48.1782	69.3712	0.0236761	0.0236761	0.0236733	0.0236761	0.00439095	0.00439095	0.00432294	0.00439095	0.028067	0.028067	0.0280302	0.028067
Nelumbonaceae	7.60456e-05	0.000270563	0.000466636	7.75254e-05	118.426	118.426	118.426	118.426	0.022886	0.022886	0.022886	0.022886	0.005608	0.005608	0.005608	0.005608	0.028494	0.028494	0.028494	0.028494
Nepenthaceae	7.60456e-05			7.75254e-05	70.2566			70.2566	0.00530906			0.00530906	0.0503855			0.0503855	0.0556945			0.0556945
Neuradaceae	0.000228137	0.000270563		0.000232576	13.3587	13.3587		13.3587	0.000925542	0.000925542		0.000952246	0.0418139	0.0418139		0.0418059	0.0427394	0.0427394		0.042755
Nitrariaceae	0.000304183	0.00108225	0.00139991	0.000310102	45.1772	45.1772	45.1772	45.1772	0.00318836	0.00318836	0.00317764	0.00318836	0.0494811	0.0494811	0.0494866	0.0494811	0.0526695	0.0526695	0.0526642	0.0526695
Nothofagaceae	0.000304183			0.000310102	26.6418			26.6418	0.000995065			0.000995065	0.041809			0.041809	0.0428114			0.0428114
Nyctaginaceae	0.00228137	0.00135281	0.000466636	0.00232576	15.4445	17.361	20.105	15.0662	0.00595096	0.00595096	0.00595096	0.00595096	0.0548749	0.0548751	0.0548751	0.0548668	0.060826	0.0608261	0.0608261	0.060826
Nymphaeaceae	0.000456274	0.000811688	0.00139991	0.000465152	57.7239	57.7239	57.7239	57.7239	0.0204336	0.0204336	0.0204336	0.0204336	0.00763431	0.00763431	0.0075841	0.00763431	0.0280679	0.0280679	0.0280147	0.0280679
Nyssaceae	0.000380228	0.000541126		0.000387627	68.8332	46.385		68.8332	0.0225689	0.022557		0.0225689	0.0068967	0.00690617		0.0068967	0.0295145	0.0294632		0.0295145
Ochnaceae	0.00258555	0.00162338		0.00263586	21.1889	17.4997		21.1889	0.00100052	0.0317712		0.00100052	0.0419377	0.0983439		0.0419377	0.0429143	0.130115		0.0429143
Octoknemaceae	7.60456e-05			7.75254e-05	110.327			110.327	0.0226926			0.0226926	0.00657355			0.00657355	0.0292661			0.0292661
Olacaceae	0.000456274	0.000270563		0.000465152	0.020791	0.020791		0.020791	0.0229007	0.0229007		0.0229007	0.0068053	0.0068053		0.0068053	0.029706	0.029706		0.029706
Oleaceae	0.001673	0.00324675	0.00513299	0.00162803	43.0176	43.0176	44.2258	43.0176	0.00170517	0.00170517	0.00170003	0.00170663	0.0340077	0.0340077	0.0340105	0.0340077	0.0357122	0.0357079	0.0357105	0.0357128
Onagraceae	0.00159696	0.000811688	0.00139991	0.00162803	37.3603	44.6743	37.3603	37.3603	0.00097756	0.00097756	0.00097756	0.00097756	0.0418538	0.0418538	0.0419009	0.041851	0.0428105	0.0428105	0.0428784	0.0427968
Opiliaceae	0.000836502	0.000270563		0.000852779	46.3383	41.6037		46.3383	0.0225134	0.0225077		0.0225134	0.00671134	0.0067281		0.0066945	0.0292126	0.0292358		0.0292126
Orchidaceae	0.0576426	0.0243506	0.0340644	0.0587642	25.7248	29.8725	30.7141	24.5678	0.0195128	0.0152157	0.0152157	0.0195193	0.0686476	0.0710688	0.0710688	0.068647	0.0722282	0.0862301	0.0862301	0.0722264
Orobanchaceae	0.00714829	0.012987	0.0139991	0.00705481	26.5255	31.3765	25.8571	26.5255	0.00179914	0.00178648	0.00180111	0.00179914	0.0341347	0.034083	0.034139	0.0341347	0.0359224	0.0357992	0.0359401	0.0359224
Oxalidaceae	0.000380228	0.000541126	0.000466636	0.000387627	61.0637	61.0637	61.0637	61.0637	0.00097641	0.00097641	0.00097641	0.00097641	0.0418972	0.0418972	0.0418972	0.0418972	0.0428736	0.0428736	0.0428736	0.0428736
Paeoniaceae	7.60456e-05	0.000270563	0.000466636	7.75254e-05	102.206	102.206	102.206	102.206	0.0220985	0.0220985	0.0220985	0.0220985	0.00782615	0.00782615	0.00782615	0.00782615	0.0299246	0.0299246	0.0299246	0.0299246
Pandaceae	0.000228137	0.000270563		0.000232576	55.6299	55.6299		55.6299	0.00137548	0.00137548		0.00137548	0.0414407	0.0414407		0.0414407	0.0428162	0.0428162		0.0428162
Pandanaceae	0.000380228	0.000270563		0.000387627	2.58745	2.58745		2.58745	0.0416781	0.0416781		0.0416781	0.0667698	0.0667698		0.0667698	0.108448	0.108448		0.108448
Papaveraceae	0.00342205	0.00568182	0.00699953	0.00333359	36.9154	16.229	16.229	36.9154	0.0228123	0.0228156	0.022842	0.0227953	0.0156846	0.0157887	0.0157887	0.00686442	0.0421125	0.0422434	0.0422434	0.0295442
Paracryphiaceae	0.000152091			0.000155051	96.924			96.924	0.0228743			0.0228743	0.00865798			0.00865798	0.0315323			0.0315323
Passifloraceae	0.00205323	0.00270563	0.000466636	0.00209319	23.4817	12.1479	20.2356	26.5214	0.00100912	0.000961346	0.00112996	0.00100912	0.0419417	0.0419144	0.0425213	0.0419417	0.0429519	0.0428701	0.0436513	0.0429519
Paulowniaceae	0.000152091	0.000270563	0.000466636	0.000155051	76.6035	76.6035	76.6035	76.6035	0.00182252	0.00182252	0.00182252	0.00182252	0.0338826	0.0338826	0.0338826	0.0338826	0.0357051	0.0357051	0.0357051	0.0357051
Pedaliaceae	0.00114068	0.00189394	0.000933271	0.00116288	28.5797	34.1486	28.5797	28.5797	0.00169453	0.0017055	0.00168756	0.00169453	0.0339881	0.0339881	0.0339727	0.0339881	0.0356698	0.0356698	0.0356603	0.0356797
Penaeaceae	0.000684411			0.000697729	43.7077			43.7077	0.0009934			0.0009934	0.0418151			0.0418151	0.0428085			0.0428085
Pennantiaceae	7.60456e-05			7.75254e-05	102.031			102.031	0.0231582			0.0231582	0.00845563			0.00845563	0.0316139			0.0316139
Pentadiplandraceae	7.60456e-05			7.75254e-05	75.1117			75.1117	0.00160819			0.00160819	0.0412395			0.0412395	0.0428477			0.0428477
Pentaphragmataceae	7.60456e-05			7.75254e-05	99.2377			99.2377	0.0225452			0.0225452	0.00959113			0.00959113	0.0321363			0.0321363
Pentaphylacaceae	0.000760456	0.000541126	0.00186654	0.000775254	18.1043	19.0134	14.1385	18.1043	0.00395457	0.00394311	0.00395177	0.00395457	0.0553278	0.0554572	0.0554262	0.0553278	0.0592863	0.0594003	0.0593735	0.0592824
Penthoraceae	7.60456e-05	0.000270563	0.000466636	7.75254e-05	61.9592	61.9592	61.9592	61.9592	0.0222413	0.0222413	0.0222413	0.0222413	0.00801781	0.00801781	0.00801781	0.00801781	0.0302591	0.0302591	0.0302591	0.0302591
Peraceae	0.000380228	0.000270563		0.000387627	57.5356	70.027		57.5356	0.000974039	0.00102216		0.000974039	0.0417921	0.0417745		0.0417921	0.0428024	0.0427967		0.0428024
Peridiscaceae	0.000304183	0.000270563		0.000310102	41.3091	41.3091		41.3091	0.0221122	0.0221122		0.0221122	0.00781855	0.00781895		0.00781855	0.0299312	0.0299312		0.0299312
Petenaeaceae	7.60456e-05			7.75254e-05	91.821			91.821	0.00339885			0.00339885	0.0382904			0.0382904	0.0416892			0.0416892
Petermanniaceae	7.60456e-05			7.75254e-05	112.222			112.222	0.0246738			0.0246738	0.00669832			0.00669832	0.0313721			0.0313721
Petiveriaceae	7.60456e-05			7.75254e-05	16.9577			16.9577	0.00489214			0.00489214	0.051988			0.051988	0.0568801			0.0568801
Petrosaviaceae	0.000152091			0.000155051	119.431			119.431	0.0239991			0.0239991	0.00408642			0.00408642	0.0280855			0.0280855
Philesiaceae	0.000152091			0.000155051	30.9223			30.9223	0.0243327			0.0243327	0.00714313			0.00714313	0.0314758			0.0314758
Philydraceae	0.000228137			0.000232576	46.261			46.261	0.00359358			0.00359358	0.0443456			0.0443456	0.0479392			0.0479392
Phrymaceae	0.000912548	0.00162338	0.00186654	0.000930305	44.2407	37.0956	72.6214	44.2407	0.00169653	0.00168301	0.00169653	0.00169653	0.0339756	0.0339756	0.0339756	0.0339756	0.0357007	0.0356587	0.0357007	0.0357007
Phyllanthaceae	0.0043346	0.00487013	0.00233318	0.00441895	32.1713	33.3643	47.0167	31.7591	0.00104831	0.00104831	0.00104831	0.00109605	0.0418865	0.0418339	0.0417827	0.0418865	0.0428151	0.0428151	0.0428151	0.0428151
Phyllonomaceae	7.60456e-05			7.75254e-05	88.1661			88.1661	0.0228338			0.0228338	0.007355			0.007355	0.0301888			0.0301888
Physenaceae	7.60456e-05			7.75254e-05	55.311			55.311	0.0069215			0.0069215	0.0487845			0.0487845	0.055706			0.055706
Phytolaccaceae	0.000912548	0.000270563	0.000466636	0.000930305	44.7019	44.7019	44.7019	44.7019	0.00473661	0.00473661	0.00473661	0.00473661	0.0521053	0.0521274	0.0521274	0.0521053	0.056864	0.056864	0.056864	0.056864
Picramniaceae	0.000228137			0.000232576	32.6895			32.6895	0.00105066			0.00105066	0.0418265			0.0418265	0.0428772			0.0428772
Picrodendraceae	0.00174905	0.000270563		0.00178308	30.0802	31.4993		30.0802	0.000965109	0.000951369		0.000965109	0.0418177	0.0418455		0.0418177	0.0427707	0.0427968		0.0427707
Piperaceae	0.000380228	0.000541126	0.000466636	0.000387627	45.2664	45.2664	32.3942	45.2664	0.0500609	0.0500609	0.0501324	0.0500609	0.0943939	0.0943939	0.0946222	0.0943939	0.144455	0.144455	0.144755	0.144455
Pittosporaceae	0.000684411	0.000270563	0.000466636	0.000697729	42.1863	42.1863	42.1863	42.1863	0.0230342	0.0230342	0.0230342	0.0230342	0.00921397	0.00921397	0.00921397	0.00921397	0.0322482	0.0322482	0.0322482	0.0322482
Plantaginaceae	0.00722433	0.0102814	0.0111993	0.00705481	28.9091	25.2504	28.0701	28.9091	0.00171595	0.00174873	0.00174552	0.00171469	0.0340122	0.0340726	0.0340437	0.0340077	0.0357277	0.0358213	0.0357576	0.035706
Platanaceae	7.60456e-05	0.000270563	0.000466636	7.75254e-05	104.871	104.871	104.871	104.871	0.0221255	0.0221255	0.0221255	0.0221255	0.00747467	0.00747467	0.00747467	0.00747467	0.0296002	0.0296002	0.0296002	0.0296002
Plocospermataceae	7.60456e-05			7.75254e-05	98.209			98.209	0.0068102			0.0068102	0.029504			0.029504	0.0363142			0.0363142
Plumbaginaceae	0.001673	0.00487013	0.00513299	0.00147298	25.235	21.5179	28.0121	20.5635	0.0051211	0.0052148	0.0052148	0.00509033	0.053869	0.0540567	0.0540567	0.0538556	0.0589593	0.0592715	0.0592715	0.0589587
Poaceae	0.0574905	0.0917208	0.0970602	0.0578339	15.2509	14.1565	13.5805	15.5334	0.00381443	0.00618424	0.00618628	0.00322149	0.0510835	0.117154	0.117207	0.0499327	0.0543049	0.123382	0.123393	0.0527114
Podostemaceae	0.00410646	0.000811688		0.00418637	13.1215	24.8562		12.8813	0.0214368	0.000959303		0.0214368	0.12091	0.0418098		0.12091	0.142363	0.0427691		0.142363
Polemoniaceae	0.00197719	0.000541126	0.000933271	0.00201566	20.9795	34.4264	34.4264	19.0224	0.00690247	0.00690247	0.00690247	0.00690504	0.061507	0.061507	0.061507	0.061507	0.0684095	0.0684095	0.0684095	0.0684095
Polygalaceae	0.00190114	0.00135281	0.00139991	0.00193813	33.3664	33.3664	33.3664	33.3664	0.00732097	0.00740814	0.00740814	0.007308	0.0526972	0.053013	0.053013	0.0526972	0.0600182	0.0604211	0.0604211	0.0600171
Polygonaceae	0.00387833	0.00514069	0.00699953	0.00395379	29.4192	31.6048	29.4192	28.5993	0.00513809	0.00515027	0.00515027	0.00513783	0.0539121	0.0539121	0.0539224	0.0539082	0.0590498	0.0590498	0.0590727	0.0590468
Pontederiaceae	0.000380228	0.00108225	0.00139991	0.000387627	10.8669	15.5301	16.2396	10.8669	0.00351039	0.00351554	0.00351554	0.00351039	0.0445679	0.0445265	0.0445265	0.0445679	0.0480636	0.048042	0.048042	0.0480636
Portulacaceae	0.000152091	0.000270563	0.000466636	0.000155051	57.6899	57.6899	57.6899	57.6899	0.00497343	0.00497343	0.00497343	0.00497343	0.0565135	0.0565135	0.0565135	0.0565135	0.061487	0.061487	0.061487	0.061487
Posidoniaceae	7.60456e-05	0.000270563	0.000466636	7.75254e-05	59.2615	59.2615	59.2615	59.2615	0.00708723	0.00708723	0.00708723	0.00708723	0.0484843	0.0484843	0.0484843	0.0484843	0.0555715	0.0555715	0.0555715	0.0555715
Potamogetonaceae	0.000532319	0.00162338	0.00279981	0.000542678	27.4996	27.4996	27.4996	27.4996	0.0070375	0.0070375	0.0070375	0.0070375	0.0486725	0.0486725	0.0486725	0.0486725	0.05571	0.05571	0.05571	0.05571
Primulaceae	0.00418251	0.00487013	0.0079328	0.00410885	21.7398	21.8423	21.7398	21.7398	0.0050779	0.00423913	0.0041349	0.0050779	0.0574735	0.0557259	0.0557259	0.0574735	0.0625514	0.0598261	0.0598261	0.0625514
Proteaceae	0.0051711	0.000541126		0.00527173	25.2963	25.2963		25.2963	0.0141374	0.03903		0.0141374	0.0424077	0.0674951		0.0424077	0.0565183	0.106525		0.0565183
Putranjivaceae	0.000228137	0.000811688		0.000232576	13.3942	13.3942		13.3942	0.00105838	0.00105838		0.00105838	0.0418808	0.0418808		0.0418808	0.0429392	0.0429392		0.0429392
Quillajaceae	7.60456e-05			7.75254e-05	73.6305			73.6305	0.00409669			0.00409669	0.0392471			0.0392471	0.0433438			0.0433438
Rafflesiaceae	0.000228137			0.000232576	20.3759			20.3759	0.000995957			0.000995957	0.0418262			0.0418262	0.0428222			0.0428222
Ranunculaceae	0.00425856	0.0094697	0.0172655	0.00410885	16.5295	15.2568	18.2401	16.5295	0.0222718	0.0222759	0.0222716	0.0222716	0.0714145	0.0714145	0.0714145	0.0714145	0.0936725	0.0936919	0.0936725	0.0936725
Rapateaceae	0.00121673			0.00124041	20.9476			20.9476	0.00343906			0.00343906	0.0445139			0.0445139	0.0479554			0.0479554
Resedaceae	0.000836502	0.00162338	0.000466636	0.000852779	10.2644	8.08653	8.08653	10.2644	0.00124374	0.00124395	0.00124038	0.00124038	0.042151	0.0421896	0.0421927	0.042151	0.0433947	0.0434331	0.0434331	0.0433947
Restionaceae	0.00380228			0.00387627	25.0027			25.0027	0.00343436			0.00343436	0.0445547			0.0445547	0.0479767			0.0479767
Rhabdodendraceae	7.60456e-05			7.75254e-05	93.004			93.004	0.00745504			0.00745504	0.0482291			0.0482291	0.0556841			0.0556841
Rhamnaceae	0.0043346	0.00324675	0.00466636	0.00434142	31.215	32.5534	24.1098	31.215	0.00145794	0.0205066	0.0205066	0.00109378	0.0428544	0.0785493	0.0785493	0.0421265	0.0443135	0.0990641	0.0990641	0.043214
Rhizophoraceae	0.00114068	0.00108225		0.00116288	25.3743	26.273		25.3743	0.000946448	0.000946448		0.000946448	0.0418388	0.0418204		0.0418388	0.0427668	0.0427668		0.0427843
Ripogonaceae	7.60456e-05			7.75254e-05	76.3744			76.3744	0.0244031			0.0244031	0.00708039			0.00708039	0.0314835			0.0314835
Roridulaceae	7.60456e-05			7.75254e-05	77.5187			77.5187	0.00477807			0.00477807	0.0544984			0.0544984	0.0592764			0.0592764
Rosaceae	0.00790875	0.0151515	0.0270649	0.00783006	20.7482	20.7482	22.4995	20.7482	0.0811346	0.0812338	0.0812338	0.0811346	0.0676881	0.0681975	0.0676827	0.0676881	0.155254	0.155925	0.155254	0.155254
Rousseaceae	0.000228137			0.000232576	17.6005			17.6005	0.0225908			0.0225908	0.00944344			0.00944344	0.0320342			0.0320342
Rubiaceae	0.0431179	0.0349026	0.0130658	0.0435693	19.0741	15.8271	15.8271	19.7226	0.00381869	0.00416313	0.0042325	0.00378722	0.0707941	0.0711138	0.0718685	0.0705886	0.0747251	0.0752523	0.0760906	0.0745634
Ruppiaceae	7.60456e-05	0.000270563	0.000466636	7.75254e-05	55.9035	55.9035	55.9035	55.9035	0.00700885	0.00700885	0.00700885	0.00700885	0.0485617	0.0485617	0.0485617	0.0485617	0.0555706	0.0555706	0.0555706	0.0555706
Rutaceae	0.0110266	0.00649351	0.00419972	0.0112412	25.886	34.057	37.3973	21.9294	0.00310943	0.00309426	0.00310943	0.00311099	0.0495708	0.0495627	0.0495235	0.0495711	0.0526718	0.0526464	0.052665	0.0526746
Sabiaceae	0.000228137	0.000541126	0.000466636	0.000232576	21.7759	21.7759	21.7759	21.7759	0.0228691	0.0228691	0.0228691	0.0228691	0.00595337	0.00595337	0.00595337	0.00595337	0.0288224	0.0288224	0.0288224	0.0288224
Salicaceae	0.0043346	0.00324675	0.00233318	0.00441895	25.3567	25.292	25.292	27.988	0.000968517	0.00153265	0.00153265	0.000965801	0.0419191	0.0431237	0.0431237	0.041903	0.0428562	0.0446563	0.0446563	0.0428544
Salvadoraceae	0.000228137	0.000811688		0.000232576	11.1911	11.1911		11.1911	0.00102121	0.00102121		0.000979893	0.0417558	0.0417558		0.0417828	0.042777	0.042777		0.0427627
Santalaceae	0.00304183	0.0021645	0.00326645	0.00310102	46.5046	49.0524	46.5046	36.9691	0.0225882	0.0225882	0.0225882	0.0225882	0.00690479	0.00690479	0.00690479	0.00690479	0.029493	0.029493	0.029493	0.029493
Sapindaceae	0.0105703	0.00703463	0.00279981	0.0106985	12.6175	14.5189	18.2189	12.4526	0.0134448	0.0134374	0.00312732	0.0134452	0.105622	0.105455	0.0496053	0.105634	0.119067	0.119023	0.0527326	0.119088
Sapotaceae	0.00448669	0.00351732		0.004574	26.174	18.6264		26.174	0.00488537	0.00491675		0.00488537	0.0592498	0.0592852		0.0592498	0.0641351	0.0641627		0.0641351
Sarcobataceae	7.60456e-05			7.75254e-05	47.8666			47.8666	0.00487837			0.00487837	0.0519656			0.0519656	0.0568439			0.0568439
Sarcolaenaceae	0.000760456			0.000775254	19.4977			19.4977	0.0251086			0.0251086	0.0724803			0.0724803	0.0975848			0.0975848
Sarraceniaceae	0.000228137			0.000232576	24.1318			24.1318	0.00389218			0.00389218	0.0553838			0.0553838	0.0592759			0.0592759
Saururaceae	0.000304183	0.000541126	0.000933271	0.000310102	53.0519	53.0519	60.0694	53.0519	0.0236663	0.0236655	0.0236715	0.0236663	0.00431118	0.00431118	0.00431123	0.00431118	0.0279888	0.0279767	0.0279828	0.0279888
Saxifragaceae	0.0026616	0.0021645	0.00559963	0.00255834	41.4574	41.4574	41.4574	37.7174	0.0220961	0.022221	0.0221194	0.022086	0.00838223	0.00871231	0.00847164	0.00838223	0.0304645	0.0309333	0.0305898	0.0304527
Scheuchzeriaceae	7.60456e-05	0.000270563	0.000466636	7.75254e-05	96.0575	96.0575	96.0575	96.0575	0.00813234	0.00813234	0.00813234	0.00813234	0.0474086	0.0474086	0.0474086	0.0474086	0.0555409	0.0555409	0.0555409	0.0555409
Schisandraceae	0.000228137	0.000811688	0.00139991	0.000232576	16.3186	16.3186	16.3186	16.3186	0.0222616	0.0222616	0.0222616	0.0222616	0.00603735	0.00603735	0.00603735	0.00603735	0.0282595	0.028299	0.028299	0.0282595
Schlegeliaceae	0.000228137			0.000232576	45.8559			45.8559	0.00172077			0.00172077	0.0339848			0.0339848	0.0357056			0.0357056
Schoepfiaceae	0.000228137	0.000270563		0.000232576	42.7748	42.7748		42.7748	0.0225241	0.0225241		0.0225241	0.00679734	0.00679734		0.00679734	0.0293214	0.0293214		0.0293214
Scrophulariaceae	0.00494297	0.00270563	0.00233318	0.00496162	34.0184	34.0184	54.0323	34.0184	0.0017842	0.00177483	0.0017842	0.00178695	0.0340445	0.0342088	0.0342088	0.0340445	0.0358474	0.0359873	0.0359873	0.0357704
Setchellanthaceae	7.60456e-05			7.75254e-05	90.7053			90.7053	0.0024036			0.0024036	0.0405719			0.0405719	0.0429755			0.0429755
Simaroubaceae	0.00152091	0.000811688	0.00139991	0.00155051	24.2665	39.5629	39.5629	24.2665	0.0031061	0.00313189	0.00313189	0.0031061	0.049566	0.0495106	0.0495106	0.049566	0.0526728	0.0526425	0.0526643	0.0526728
Simmondsiaceae	7.60456e-05			7.75254e-05	91.4006			91.4006	0.00897724			0.00897724	0.0466198			0.0466198	0.055597			0.055597
Siparunaceae	0.000152091			0.000155051	20.5731			20.5731	0.0237059			0.0237059	0.00439407			0.00439407	0.0280999			0.0280999
Sladeniaceae	0.000152091			0.000155051	88.8249			88.8249	0.00553855			0.00553855	0.0536721			0.0536721	0.0592107			0.0592107
Smilacaceae	0.000152091	0.000541126	0.000466636	0.000155051	11.834	11.834	11.834	11.834	0.0260528	0.0260528	0.0260528	0.0260528	0.00869774	0.00869774	0.00869774	0.00869774	0.0347505	0.0347505	0.0347505	0.0347505
Solanaceae	0.00722433	0.00378788	0.00606626	0.00736491	26.1719	21.1963	23.8786	27.7246	0.00512181	0.00514929	0.00514929	0.0033237	0.0457667	0.0459302	0.0459189	0.0401489	0.050893	0.0510873	0.0510683	0.0434726
Sphaerosepalaceae	0.000152091			0.000155051	27.0374			27.0374	0.00136789			0.00136789	0.0415843			0.0415843	0.0429522			0.0429522
Sphenocleaceae	7.60456e-05	0.000270563		7.75254e-05	88.2934	88.2934		88.2934	0.00315488	0.00315488		0.00315488	0.0330858	0.0330858		0.0330858	0.0362406	0.0362406		0.0362406
Stachyuraceae	7.60456e-05	0.000270563	0.000466636	7.75254e-05	68.7873	68.7873	68.7873	68.7873	0.0011666	0.0011666	0.0011666	0.0011666	0.0413678	0.0413678	0.0413678	0.0413678	0.0425344	0.0425344	0.0425344	0.0425344
Staphyleaceae	0.000228137	0.000541126	0.000933271	0.000232576	46.8058	46.8058	46.8058	46.8058	0.00111777	0.00111777	0.00111777	0.00114928	0.0414152	0.0414152	0.0414152	0.0414152	0.0425329	0.0425329	0.0425329	0.0425744
Stegnospermataceae	7.60456e-05			7.75254e-05	71.5062			71.5062	0.00527864			0.00527864	0.0516089			0.0516089	0.0568876			0.0568876
Stemonaceae	0.000304183	0.000270563		0.000310102	44.547	44.547		44.547	0.0251042	0.0251042		0.0251042	0.0232515	0.0232515		0.0232515	0.0483557	0.0483557		0.0483557
Stemonuraceae	0.000760456			0.000775254	10.278			10.278	0.02304			0.02304	0.00851169			0.00851169	0.0315516			0.0315516
Stilbaceae	0.000912548	0.000541126		0.000930305	67.7829	67.7829		67.7829	0.00175991	0.00175991		0.00175991	0.0339275	0.0339275		0.0339275	0.0356874	0.0356874		0.0356874
Strelitziaceae	0.000228137			0.000232576	48.8334			48.8334	0.00350712			0.00350712	0.0444265			0.0444265	0.0479336			0.0479336
Strombosiaceae	0.000456274	0.000270563		0.000465152	67.4695	67.4695		67.4695	0.0225311	0.0225311		0.0225311	0.00667884	0.00667884		0.00667884	0.02921	0.02921		0.02921
Stylidiaceae	0.000304183			0.000310102	37.6414			37.6414	0.0221249			0.0221249	0.0105399			0.0105399	0.0326648			0.0326648
Styracaceae	0.000836502	0.000270563	0.000466636	0.000852779	8.57305	8.57305	8.57305	8.57305	0.00388872	0.00388872	0.00388872	0.00388872	0.0553598	0.0553598	0.0553598	0.0553598	0.0592485	0.0592485	0.0592485	0.0592404
Surianaceae	0.000380228	0.000270563		0.000387627	43.8814	43.8814		31.7158	0.0011321	0.0011321		0.0011321	0.0418121	0.0418121		0.0418121	0.0429442	0.0429442		0.0429442
Symplocaceae	0.000152091	0.000541126	0.000933271	0.000155051	47.8	47.8	47.8	47.8	0.0038768	0.0038768	0.0038768	0.0038768	0.0553572	0.0553572	0.0553572	0.0553572	0.059234	0.059234	0.059234	0.059234
Taccaceae	7.60456e-05	0.000270563		7.75254e-05	97.4178	97.4178		97.4178	0.0236844	0.0236844		0.0236844	0.00437213	0.00437213		0.00437213	0.0280565	0.0280565		0.0280565
Talinaceae	0.000152091	0.000270563		0.000155051	48.485	48.485		48.485	0.00481213	0.00481213		0.00481213	0.0537114	0.0537114		0.0537114	0.0585235	0.0585235		0.0585235
Tamaricaceae	0.000304183	0.00108225	0.00186654	0.000310102	26.9645	26.9645	16.3073	26.9645	0.0051023	0.0051023	0.00510849	0.00504538	0.0526811	0.0526811	0.0527427	0.0526811	0.0577265	0.0577265	0.0578258	0.0577265
Tapisciaceae	0.000152091			0.000155051	65.9921			65.9921	0.0034051			0.0034051	0.0383649			0.0383649	0.04177			0.04177
Tecophilaeaceae	0.000684411			0.000697729	44.4116			44.4116	0.0236614			0.0236614	0.00433321			0.00433321	0.0279946			0.0279946
Tetrachondraceae	0.000152091			0.000155051	71.6505			71.6505	0.00472833			0.00472833	0.0314099			0.0314099	0.0361382			0.0361382
Tetramelaceae	0.000152091			0.000155051	52.1562			52.1562	0.00183817			0.00183817	0.0410526			0.0410526	0.0428907			0.0428907
Tetrameristaceae	0.000228137			0.000232576	21.2933			21.2933	0.00395382			0.00395382	0.0552682			0.0552682	0.0592204			0.0592204
Theaceae	0.000760456	0.000270563	0.000933271	0.000775254	23.7499	26.8224	26.8224	23.7499	0.00389661	0.0038884	0.0038884	0.00389661	0.0553714	0.0553714	0.0553714	0.0553714	0.0592765	0.0592598	0.0592598	0.0592765
Thomandersiaceae	7.60456e-05			7.75254e-05	84.1585			84.1585	0.00203754			0.00203754	0.0337215			0.0337215	0.035759			0.035759
Thurniaceae	0.000152091			0.000155051	42.2527			42.2527	0.00448293			0.00448293	0.0436287			0.0436287	0.0481116			0.0481116
Thymelaeaceae	0.00357414	0.00243506	0.00326645	0.00356617	17.1749	17.1749	17.1749	17.3151	0.00831723	0.0136929	0.0136994	0.00818582	0.0514222	0.0600405	0.0600928	0.051202	0.0597467	0.0737333	0.0737922	0.0593965
Ticodendraceae	7.60456e-05			7.75254e-05	62.9676			62.9676	0.00111372			0.00111372	0.0416684			0.0416684	0.0427821			0.0427821
Tofieldiaceae	0.000380228	0.000270563	0.000466636	0.000387627	38.1078	38.1078	38.1078	38.1078	0.0148159	0.0148159	0.0148159	0.0148159	0.0276493	0.0276493	0.0276493	0.0276361	0.0424651	0.0424651	0.0424651	0.0424025
Torricelliaceae	0.000228137			0.000232576	80.8627			80.8627	0.0229639			0.0229639	0.00858005			0.00858005	0.031544			0.031544
Tovariaceae	7.60456e-05			7.75254e-05	78.3004			78.3004	0.00148917			0.00148917	0.0412954			0.0412954	0.0427845			0.0427845
Trigoniaceae	0.000380228			0.000387627	31.7102			31.7102	0.000948574			0.000948574	0.0418298			0.0418298	0.0427783			0.0427783
Trimeniaceae	7.60456e-05			7.75254e-05	119.807			119.807	0.0220842			0.0220842	0.00597092			0.00597092	0.0280551			0.0280551
Triuridaceae	0.000684411		0.000933271	0.000697729	24.7399		31.4892	24.7399	0.022341		0.0223494	0.022341	0.0191355		0.0191389	0.0191355	0.0414765		0.0414884	0.0414765
Trochodendraceae	0.000152091	0.000270563	0.000466636	0.000155051	74.7763	74.7763	74.7763	74.7763	0.0225591	0.0225591	0.0232215	0.0225591	0.005725	0.005725	0.00521212	0.005725	0.0282841	0.0282841	0.0284336	0.0282841
Tropaeolaceae	7.60456e-05			7.75254e-05	80.1305			80.1305	0.00097132			0.00097132	0.0417978			0.0417978	0.0427692			0.0427692
Typhaceae	0.000152091	0.000541126	0.000933271	0.000155051	57.8768	57.8768	72.4644	57.8768	0.00343977	0.00343977	0.00399292	0.00343977	0.0444969	0.0444969	0.044074	0.0444969	0.0479367	0.0479367	0.0480669	0.0479367
Ulmaceae	0.000608365	0.00135281	0.00139991	0.000620203	16.1123	16.1123	16.1123	24.0874	0.000948752	0.000948752	0.000948752	0.000948752	0.041869	0.0419035	0.0419035	0.0418465	0.0428522	0.0428522	0.0428522	0.0428159
Urticaceae	0.00365019	0.00595238	0.00466636	0.00372122	25.7989	30.2885	29.5233	25.7989	0.00097423	0.000956873	0.000956873	0.000974538	0.0418873	0.0418481	0.0418878	0.0418882	0.0428538	0.0428226	0.0428447	0.0428538
Vahliaceae	7.60456e-05	0.000270563		7.75254e-05	105.087	105.087		105.087	0.0177038	0.0177038		0.0177038	0.0138774	0.0138774		0.0138774	0.0315812	0.0315812		0.0315812
Velloziaceae	0.000532319	0.000270563		0.000542678	45.8654	31.9117		45.8654	0.0225327	0.0224878		0.0225327	0.0195631	0.0195884		0.0195631	0.0420762	0.0420762		0.0420958
Verbenaceae	0.00243346	0.0021645	0.000933271	0.00248081	12.647	12.1971	10.8501	12.647	0.00277882	0.00277882	0.00384198	0.00277882	0.0355441	0.0355441	0.0378167	0.0355441	0.038323	0.038323	0.0416587	0.038323
Violaceae	0.0018251	0.000811688	0.000933271	0.00186061	31.7546	31.7546	31.7546	31.7546	0.000983574	0.00101502	0.00101502	0.000983574	0.041864	0.0420697	0.0420697	0.041864	0.0428476	0.0430847	0.0430847	0.0428476
Vitaceae	0.00114068	0.00324675	0.00233318	0.00116288	49.0956	45.5351	55.0031	49.0956	0.010991	0.0112655	0.0109734	0.010991	0.0502301	0.0506397	0.0501553	0.0502301	0.0612211	0.0619052	0.0611287	0.0612211
Vochysiaceae	0.000608365			0.000620203	19.396			19.396	0.000998912			0.000998912	0.0419183			0.0419183	0.0428877			0.0428877
Winteraceae	0.000380228			0.000387627	64.8132			64.8132	0.0236747			0.0236747	0.00435633			0.00435633	0.0280311			0.0280311
Ximeniaceae	0.000228137	0.000270563		0.000232576	42.069	42.069		42.069	0.0225247	0.0225247		0.0225247	0.00674447	0.00674447		0.00674447	0.0292692	0.0292692		0.0292692
Xyridaceae	0.000380228	0.000270563		0.000387627	18.27	18.27		18.27	0.00342524	0.00342524		0.00342524	0.0445584	0.0445584		0.0445584	0.0479836	0.0479836		0.0479836
Zingiberaceae	0.00395437	0.00243506	0.000933271	0.00403132	13.754	15.477	9.58187	13.754	0.0196009	0.0195814	0.0195987	0.0196068	0.151836	0.151821	0.151833	0.151836	0.171414	0.171402	0.171432	0.171429
Zosteraceae	0.000152091	0.000270563	0.000933271	0.000155051	25.1474	25.1474	25.1474	25.1474	0.00701226	0.00701226	0.00701226	0.00701226	0.0486135	0.0486135	0.0486135	0.0486135	0.0556258	0.0556258	0.0556258	0.0556258
Zygophyllaceae	0.0018251	0.0021645	0.00186654	0.00170556	25.2717	25.2717	16.9873	25.2717	0.000966193	0.000966193	0.000966193	0.000966193	0.0418303	0.0418228	0.0418228	0.0418303	0.042789	0.0428011	0.042789	0.042789

## Sheet: full_150-210
	Proportion_150-210_full_tree				age_150-210_full_tree				extinct_150-210_full_tree				netdiv_150-210_full_tree				speciation_150-210_full_tree
Family	Global	Afro-Asian drylands	northern Eurasia	OtherRegion	Global	Afro-Asian drylands	northern Eurasia	OtherRegion	Global	Afro-Asian drylands	northern Eurasia	OtherRegion	Global	Afro-Asian drylands	northern Eurasia	OtherRegion	Global	Afro-Asian drylands	northern Eurasia	OtherRegion
Acanthaceae	0.0158935	0.0132576	0.00326645	0.0157377	18.0666	19.4168	23.7814	18.0666	0.011228	0.0112258	0.0116094	0.011228	0.106863	0.106887	0.10688	0.106859	0.118079	0.118083	0.118095	0.118079
Achariaceae	0.00228137	0.00108225		0.00232576	21.0684	17.212		21.0684	0.000911311	0.000915854		0.000911311	0.0411283	0.0411428		0.0411283	0.0420181	0.0420375		0.0420181
Achatocarpaceae	0.000152091			0.000155051	49.3505			49.3505	0.00365818			0.00365818	0.0510435			0.0510435	0.0547017			0.0547017
Acoraceae	7.60456e-05	0.000270563	0.000466636	7.75254e-05	185.458	185.458	185.458	185.458	0.00625027	0.00625027	0.00625027	0.00625027	0.0180515	0.0180515	0.0180515	0.0180515	0.0243018	0.0243018	0.0243018	0.0243018
Actinidiaceae	0.000228137	0.000541126	0.000933271	0.000232576	22.715	22.715	22.715	45.2335	0.00297641	0.00296219	0.00297834	0.00297641	0.0519873	0.052004	0.0520208	0.0519873	0.0549637	0.0549662	0.0549991	0.0549637
Adoxaceae	0.000380228	0.000811688	0.00139991	0.000387627	44.5165	44.5165	44.5165	44.5165	0.00766314	0.00766314	0.00766314	0.00766314	0.0238537	0.0238537	0.0238537	0.0238537	0.0315192	0.0315192	0.0315192	0.0315192
Aextoxicaceae	7.60456e-05			7.75254e-05	105.539			105.539	0.0093465			0.0093465	0.0216056			0.0216056	0.0309521			0.0309521
Aizoaceae	0.0095057	0.00243506	0.000933271	0.00969067	11.4752	18.4602	52.7247	11.0737	0.00350025	0.00350025	0.00355553	0.0035082	0.051289	0.051289	0.0512138	0.051289	0.0547848	0.0547848	0.0547693	0.054786
Akaniaceae	0.000152091			0.000155051	61.6			61.6	0.00100309			0.00100309	0.040932			0.040932	0.0419351			0.0419351
Alismataceae	0.00129278	0.00297619	0.00279981	0.00131793	21.4073	16.1523	16.1523	21.4073	0.00553922	0.00553922	0.00553922	0.00554055	0.0201271	0.0201271	0.0201271	0.0201271	0.0256663	0.0256663	0.0256663	0.0256663
Alseuosmiaceae	0.000228137			0.000232576	28.3796			28.3796	0.00729142			0.00729142	0.0297041			0.0297041	0.0370062			0.0370062
Alstroemeriaceae	0.000456274			0.000465152	16.4242			16.4242	0.00556124			0.00556124	0.018706			0.018706	0.0242672			0.0242672
Altingiaceae	0.000228137	0.000270563	0.000466636	0.000232576	9.36035	9.36035	9.36035	9.36035	0.00735098	0.00735098	0.00735098	0.00735098	0.0250566	0.0250566	0.0250566	0.0250566	0.0324076	0.0324076	0.0324076	0.0324076
Alzateaceae	7.60456e-05			7.75254e-05	56.9279			56.9279	0.00121098			0.00121098	0.0408223			0.0408223	0.0420333			0.0420333
Amaranthaceae	0.0132319	0.0262446	0.0303313	0.0127142	18.374	20.9268	18.3303	18.2839	0.00518681	0.00736092	0.00514876	0.00518681	0.061482	0.0751065	0.0614421	0.0614421	0.0666375	0.0825274	0.0666292	0.0666375
Amaryllidaceae	0.0061597	0.00405844	0.00466636	0.00612451	40.9417	56.9333	91.59	30.6365	0.00599041	0.00598155	0.00598155	0.00600007	0.0519608	0.0519538	0.0519538	0.0519761	0.0579545	0.0579353	0.0579353	0.0579762
Anacampserotaceae	0.000228137	0.000270563		0.000232576	32.1467	32.1467		32.1467	0.00419847	0.00419847		0.00419847	0.0581488	0.0581488		0.0581488	0.0623473	0.0623473		0.0623473
Anacardiaceae	0.00593156	0.00405844	0.00233318	0.00604698	28.6363	29.6611	31.5936	28.6363	0.00313044	0.00313102	0.00313695	0.00313044	0.0505397	0.0505479	0.050561	0.0505397	0.0536583	0.0536718	0.053698	0.0536575
Ancistrocladaceae	7.60456e-05	0.000270563		7.75254e-05	46.9934	46.9934		46.9934	0.00385687	0.00385687		0.00385687	0.0500938	0.0500938		0.0500938	0.0539507	0.0539507		0.0539507
Anisophylleaceae	0.000304183	0.000270563		0.000310102	31.0999	31.0999		31.0999	0.000870296	0.000870296		0.000870296	0.0411294	0.0411294		0.0411294	0.0419997	0.0419997		0.0419997
Annonaceae	0.0086692	0.00405844		0.00883789	30.1856	34.0948		30.1856	0.00778756	0.00778646		0.00778756	0.0619427	0.0619444		0.0619427	0.0697291	0.0697291		0.0697291
Aphanopetalaceae	7.60456e-05			7.75254e-05	77.4826			77.4826	0.00755614			0.00755614	0.0245908			0.0245908	0.032147			0.032147
Aphloiaceae	7.60456e-05	0.000270563		7.75254e-05	101.463	101.463		101.463	0.00384155	0.00384155		0.00384155	0.0369203	0.0369203		0.0369203	0.0407619	0.0407619		0.0407619
Apiaceae	0.0322433	0.0597944	0.0886608	0.0293821	21.119	20.8644	19.6144	21.8933	0.00219043	0.00219043	0.00219043	0.00219078	0.0561479	0.056148	0.0561496	0.0561449	0.058323	0.0583244	0.0583246	0.0583225
Apocynaceae	0.0258555	0.025974	0.00699953	0.0257384	19.7659	16.8857	15.6054	20.8314	0.00401963	0.0151745	0.0151339	0.00390344	0.0514388	0.0871394	0.0871394	0.0508907	0.0554626	0.102273	0.102273	0.0547942
Apodanthaceae	0.000152091	0.000270563		0.000155051	47.4352	47.4352		47.4352	0.000924217	0.000924217		0.000924217	0.0410728	0.0410728		0.0410728	0.041997	0.041997		0.041997
Aponogetonaceae	7.60456e-05	0.000270563		7.75254e-05	50.6987	50.6987		50.6987	0.00554039	0.00554039		0.00554039	0.0201249	0.0201249		0.0201249	0.0256653	0.0256653		0.0256653
Aptandraceae	0.000608365			0.000620203	48.0143			48.0143	0.00894527			0.00894527	0.0181734			0.0181734	0.0271366			0.0271366
Aquifoliaceae	0.000152091	0.000270563	0.000466636	0.000155051	27.3404	27.3404	27.3404	27.3404	0.0077595	0.0077595	0.0077595	0.0077595	0.0239596	0.0239596	0.0239596	0.0239596	0.0317191	0.0317191	0.0317191	0.0317191
Araceae	0.00927757	0.00811688	0.00746617	0.0094581	37.3873	41.3128	41.3128	36.2397	0.0120244	0.0120461	0.0120527	0.0120237	0.0428232	0.0426885	0.0400815	0.0428243	0.0548257	0.054794	0.0513019	0.0548362
Araliaceae	0.00288973	0.00297619	0.00419972	0.00294596	30.0188	30.0188	27.6434	30.0188	0.0142913	0.0142783	0.0142904	0.0142913	0.0762345	0.0762257	0.0762345	0.0762345	0.0905417	0.0905379	0.0905417	0.0905439
Arecaceae	0.011635	0.00405844	0.00139991	0.0117063	24.4491	27.3282	14.9587	24.4491	0.00230198	0.00222402	0.00224697	0.00230228	0.039414	0.0393021	0.0393797	0.039441	0.041693	0.0414978	0.0416266	0.0417048
Argophyllaceae	0.000152091			0.000155051	37.387			37.387	0.00729734			0.00729734	0.0297179			0.0297179	0.0370152			0.0370152
Aristolochiaceae	0.000608365	0.00135281	0.00139991	0.000620203	79.8604	79.8604	30.4278	79.8604	0.00562465	0.00562465	0.00550584	0.00562465	0.01898	0.01898	0.0186529	0.01898	0.0246047	0.0246047	0.0241588	0.0246047
Asparagaceae	0.00988593	0.0121753	0.0158656	0.00992325	35.3847	38.9118	41.2894	34.4428	0.00602494	0.00601297	0.00602422	0.00603671	0.0520111	0.0519982	0.0520522	0.0520181	0.058009	0.0579815	0.0580889	0.0580724
Asphodelaceae	0.00273764	0.00270563	0.00186654	0.00279091	40.3683	35.92	54.7484	40.3683	0.0366973	0.0371851	0.00592268	0.00607373	0.051703	0.0522548	0.0269823	0.0269862	0.0888881	0.0889521	0.032905	0.0329577
Asteliaceae	0.000152091			0.000155051	40.4754			40.4754	0.00554042			0.00554042	0.0186928			0.0186928	0.0242333			0.0242333
Asteraceae	0.120608	0.104437	0.111526	0.119467	17.2913	18.1946	17.3702	17.2608	0.00111754	0.00109996	0.00110667	0.00112447	0.0550211	0.0550022	0.0550699	0.0550172	0.0560783	0.0560449	0.0561263	0.0560782
Asteropeiaceae	7.60456e-05			7.75254e-05	55.3208			55.3208	0.00386924			0.00386924	0.0499819			0.0499819	0.0538511			0.0538511
Atherospermataceae	0.000456274			0.000465152	52.0552			52.0552	0.00550183			0.00550183	0.0186244			0.0186244	0.0241171			0.0241171
Austrobaileyaceae	7.60456e-05			7.75254e-05	180.286			180.286	0.00539729			0.00539729	0.0191128			0.0191128	0.0245101			0.0245101
Balanopaceae	7.60456e-05			7.75254e-05	87.7438			87.7438	0.00144038			0.00144038	0.0406263			0.0406263	0.0420667			0.0420667
Balanophoraceae	0.00106464	0.000811688		0.00108536	65.7329	69.5605		59.5324	0.00897489	0.00900055		0.00897489	0.018153	0.0181457		0.018153	0.0271346	0.0271463		0.0271346
Balsaminaceae	0.000152091	0.000270563	0.000466636	0.000155051	31.0744	31.0744	31.0744	31.0744	0.00297257	0.00297257	0.00297257	0.00297257	0.0519776	0.0519776	0.0519776	0.0519776	0.0549502	0.0549502	0.0549502	0.0549502
Barbeuiaceae	7.60456e-05			7.75254e-05	69.6215			69.6215	0.00398109			0.00398109	0.0507377			0.0507377	0.0547188			0.0547188
Barbeyaceae	7.60456e-05	0.000270563		7.75254e-05	87.5388	87.5388		87.5388	0.00246149	0.00246149		0.00246149	0.0397464	0.0397464		0.0397464	0.0422079	0.0422079		0.0422079
Basellaceae	0.000304183			0.000310102	25.6518			25.6518	0.00360851			0.00360851	0.0519833			0.0519833	0.0555918			0.0555918
Bataceae	7.60456e-05			7.75254e-05	37.2991			37.2991	0.000854786			0.000854786	0.0410904			0.0410904	0.0419452			0.0419452
Begoniaceae	0.000152091	0.000270563	0.000466636	0.000155051	31.1175	31.1175	31.1175	31.1175	0.000943724	0.000943724	0.000943724	0.000943724	0.0414607	0.0414607	0.0414607	0.0414607	0.0424044	0.0424044	0.0424044	0.0424044
Berberidaceae	0.00121673	0.00243506	0.00466636	0.00116288	36.591	61.6595	61.6595	30.9116	0.00935779	0.00935674	0.00935779	0.00935779	0.0199932	0.0198341	0.0198509	0.0199932	0.0293735	0.0291753	0.0291753	0.0293735
Berberidopsidaceae	0.000152091			0.000155051	102.533			102.533	0.00889239			0.00889239	0.0220094			0.0220094	0.0309018			0.0309018
Betulaceae	0.000456274	0.00162338	0.00279981	0.000465152	49.6315	49.6315	49.6315	21.5012	0.000896316	0.000896316	0.000896316	0.000963484	0.0411512	0.0411512	0.0411512	0.0411512	0.0420475	0.0420475	0.0420475	0.0421442
Biebersteiniaceae	7.60456e-05	0.000270563	0.000466636	7.75254e-05	67.0487	67.0487	67.0487	67.0487	0.0158399	0.0158399	0.0158399	0.0158399	0.0386624	0.0386624	0.0386624	0.0386624	0.0545024	0.0545024	0.0545024	0.0545024
Bignoniaceae	0.00623574	0.00405844	0.00233318	0.00635708	23.5405	26.9257	26.9257	23.5405	0.00207167	0.00166755	0.0016481	0.0189835	0.0366595	0.0358795	0.0359182	0.0952994	0.038726	0.0375335	0.0375857	0.11429
Bixaceae	0.000304183	0.000270563		0.000310102	28.8626	28.8626		28.8626	0.000911677	0.000911677		0.000911677	0.0411566	0.0411566		0.0411566	0.0420683	0.0420683		0.0420683
Blandfordiaceae	7.60456e-05			7.75254e-05	153.026			153.026	0.0056941			0.0056941	0.0184741			0.0184741	0.0241682			0.0241682
Bonnetiaceae	0.000228137			0.000232576	59.5138			59.5138	0.00111821			0.00111821	0.0409094			0.0409094	0.0420276			0.0420276
Boraginaceae	0.0106464	0.0197511	0.029398	0.0104659	20.582	19.6809	18.7322	23.2201	0.00742884	0.0074362	0.00743142	0.00742256	0.0943276	0.0943471	0.0943604	0.0943116	0.101773	0.101783	0.101788	0.101751
Boryaceae	0.000152091			0.000155051	114.577			114.577	0.00551874			0.00551874	0.0186032			0.0186032	0.024122			0.024122
Brassicaceae	0.0261597	0.0592532	0.0741951	0.0233351	18.3768	16.8302	21.3114	17.7251	0.00256929	0.00257129	0.00257338	0.00256524	0.061581	0.0615778	0.061581	0.0615819	0.064144	0.0641438	0.0641412	0.0641454
Bromeliaceae	0.00509506			0.0051942	24.9257			24.9257	0.0172177			0.0172177	0.0711136			0.0711136	0.0883313			0.0883313
Brunelliaceae	7.60456e-05			7.75254e-05	79.6619			79.6619	0.000885228			0.000885228	0.0411103			0.0411103	0.0419955			0.0419955
Bruniaceae	0.000456274			0.000465152	31.1294			31.1294	0.00773646			0.00773646	0.023901			0.023901	0.0316211			0.0316211
Burmanniaceae	0.00106464	0.000541126	0.000466636	0.00108536	74.9511	86.043	86.043	74.9511	0.00551035	0.00551035	0.00551035	0.00551035	0.0186503	0.0186752	0.0186752	0.0186503	0.024141	0.0241856	0.0241856	0.024141
Burseraceae	0.00144487	0.00135281		0.00147298	23.5662	30.8464		23.5662	0.00348731	0.00348731		0.00348731	0.0508879	0.0508576		0.0508879	0.054351	0.0543449		0.054351
Butomaceae	7.60456e-05	0.000270563	0.000466636	7.75254e-05	123.588	123.588	123.588	123.588	0.00604157	0.00604157	0.00604157	0.00604157	0.0195621	0.0195621	0.0195621	0.0195621	0.0256037	0.0256037	0.0256037	0.0256037
Buxaceae	0.000456274	0.000811688	0.000933271	0.000465152	59.6329	59.6329	59.6329	59.6329	0.00883133	0.00883133	0.00883133	0.00883133	0.0207281	0.0207281	0.0207281	0.0207281	0.0295594	0.0295594	0.0295594	0.0295594
Byblidaceae	7.60456e-05			7.75254e-05	86.1416			86.1416	0.0019647			0.0019647	0.0356027			0.0356027	0.0375674			0.0375674
Cabombaceae	0.000152091		0.000466636	0.000155051	66.3292		66.3292	66.3292	0.004647		0.004647	0.004647	0.0199124		0.0199124	0.0199124	0.0245593		0.0245593	0.0245593
Cactaceae	0.00988593	0.000811688	0.000466636	0.0100783	18.266	22.5845	18.266	18.266	0.00531484	0.00530609	0.00523975	0.00531487	0.0769097	0.0769146	0.0760084	0.0769097	0.0822207	0.0822207	0.0812482	0.0822207
Calceolariaceae	0.000228137			0.000232576	16.3531			16.3531	0.00180281			0.00180281	0.0362036			0.0362036	0.0380065			0.0380065
Calophyllaceae	0.00114068	0.000541126		0.00116288	59.7415	63.0172		59.7415	0.000876072	0.000876072		0.000876072	0.0411054	0.041162		0.0411054	0.0419811	0.0420381		0.0419811
Calycanthaceae	0.000228137		0.000466636	0.000232576	70.6571		70.6571	70.6571	0.00550433		0.00549959	0.00550433	0.0186167		0.0186084	0.0186167	0.024121		0.024108	0.024121
Calyceraceae	0.000456274			0.000465152	44.5094			44.5094	0.0065966			0.0065966	0.0382112			0.0382112	0.0448219			0.0448219
Campanulaceae	0.00570342	0.00595238	0.00839944	0.00558183	24.2056	23.4605	23.4605	28.3115	0.0110545	0.011019	0.0108869	0.0110545	0.0555025	0.0555025	0.0551783	0.0555025	0.0665944	0.0665813	0.066059	0.0665944
Canellaceae	0.000456274			0.000465152	25.6885			25.6885	0.00553643			0.00553643	0.018615			0.018615	0.0241652			0.0241652
Cannabaceae	0.000684411	0.00135281	0.00233318	0.000697729	63.4755	67.0754	22.3247	63.4755	0.000906013	0.000906013	0.000907134	0.000906013	0.0411587	0.0411587	0.0411526	0.0411587	0.0420647	0.0420647	0.0420647	0.0420647
Cannaceae	7.60456e-05			7.75254e-05	110.989			110.989	0.00238886			0.00238886	0.0391305			0.0391305	0.0415193			0.0415193
Capparaceae	0.00220532	0.00351732	0.000466636	0.00209319	40.2316	44.5073	51.5793	40.2316	0.000874872	0.000938912	0.000871628	0.000871628	0.0411166	0.0411874	0.0411166	0.0411166	0.0419883	0.0421263	0.0419883	0.0419883
Caprifoliaceae	0.00281369	0.00757576	0.010266	0.00286844	20.7765	18.8176	44.654	37.7063	0.0187562	0.0188725	0.0101444	0.0101556	0.0523451	0.0527195	0.0283742	0.0285486	0.0711013	0.0715832	0.0385186	0.0387042
Cardiopteridaceae	0.000380228	0.000270563		0.000387627	81.0296	81.0296		81.0296	0.00781571	0.00777523		0.00781571	0.0237164	0.0237583		0.0237164	0.0315321	0.0315335		0.0315321
Caricaceae	0.000456274			0.000465152	25.5156			25.5156	0.000866396			0.000866396	0.0410935			0.0410935	0.0419754			0.0419754
Carlemanniaceae	0.000152091			0.000155051	67.3156			67.3156	0.0018713			0.0018713	0.0356478			0.0356478	0.0375191			0.0375191
Caryocaraceae	0.000152091			0.000155051	19.4134			19.4134	0.000988941			0.000988941	0.041067			0.041067	0.0420559			0.0420559
Caryophyllaceae	0.00676806	0.0162338	0.0233318	0.00658966	13.507	15.8488	12.947	14.8188	0.0260423	0.0259965	0.0261273	0.0260223	0.105825	0.105819	0.105923	0.105825	0.131846	0.131814	0.131986	0.131835
Casuarinaceae	0.000304183	0.000270563		0.000310102	24.8133	24.8133		24.8133	0.000851492	0.000851492		0.000851492	0.0411494	0.0411494		0.0411494	0.0420009	0.0420009		0.0420009
Celastraceae	0.00692015	0.00487013	0.00186654	0.00705481	17.5196	15.3724	22.0145	17.7123	0.00389017	0.00385307	0.00337667	0.00394087	0.0548851	0.0548851	0.0529276	0.0551676	0.0587079	0.0587079	0.0563043	0.0591084
Centroplacaceae	0.000152091			0.000155051	78.39			78.39	0.000959018			0.000959018	0.0410141			0.0410141	0.0419731			0.0419731
Cephalotaceae	7.60456e-05			7.75254e-05	79.0957			79.0957	0.00200974			0.00200974	0.0400323			0.0400323	0.042042			0.042042
Ceratophyllaceae	7.60456e-05	0.000270563	0.000466636	7.75254e-05	188.886	188.886	188.886	188.886	0.00609379	0.00609379	0.00609379	0.00609379	0.0182472	0.0182472	0.0182472	0.0182472	0.024341	0.024341	0.024341	0.024341
Cercidiphyllaceae	7.60456e-05	0.000270563	0.000466636	7.75254e-05	90.9443	90.9443	90.9443	90.9443	0.00743805	0.00743805	0.00743805	0.00743805	0.0246166	0.0246166	0.0246166	0.0246166	0.0320547	0.0320547	0.0320547	0.0320547
Chloranthaceae	0.000304183	0.000270563	0.000933271	0.000310102	100.491	100.491	100.491	100.491	0.00549926	0.00549926	0.00549926	0.00549926	0.0186148	0.0186148	0.0186148	0.0186148	0.0241235	0.0241141	0.0241141	0.0241235
Chrysobalanaceae	0.00152091	0.00189394		0.00155051	23.0573	33.7044		23.0573	0.0127409	0.00240763		0.0127409	0.0695071	0.0440037		0.0695071	0.082248	0.0464114		0.082248
Circaeasteraceae	0.000152091	0.000541126		0.000155051	68.0334	68.0334		68.0334	0.00938786	0.00938786		0.00938786	0.0196362	0.0196362		0.0196362	0.0290241	0.0290241		0.0290241
Cistaceae	0.000684411	0.00135281	0.00139991	0.000697729	22.9626	22.9626	22.9626	22.9626	0.0260674	0.0260674	0.0260674	0.0260674	0.0758865	0.0758865	0.0758865	0.0758865	0.101954	0.101954	0.101954	0.101954
Cleomaceae	0.000532319	0.000811688	0.000466636	0.000542678	28.6529	28.6529	28.6529	28.6529	0.000940922	0.000940922	0.000940922	0.000940922	0.0412854	0.0412854	0.0412854	0.0412854	0.0422263	0.0422263	0.0422263	0.0422263
Clethraceae	0.000152091	0.000270563	0.000466636	0.000155051	80.0825	80.0825	80.0825	80.0825	0.00300907	0.00300907	0.00300907	0.00300907	0.0519359	0.0519359	0.0519359	0.0519359	0.054945	0.054945	0.054945	0.054945
Clusiaceae	0.00152091	0.000541126		0.00155051	20.3282	20.3282		20.3282	0.0276749	0.0276749		0.0276749	0.0800543	0.0800543		0.0800543	0.107729	0.107729		0.107729
Colchicaceae	0.00144487	0.00162338	0.000933271	0.00139546	48.2682	39.0157	28.3473	48.2682	0.00552702	0.00556858	0.00556858	0.00552702	0.0186888	0.0188066	0.018913	0.0186888	0.0242065	0.0243842	0.0244816	0.0242065
Columelliaceae	0.000152091			0.000155051	65.2738			65.2738	0.00771597			0.00771597	0.0238126			0.0238126	0.0315286			0.0315286
Combretaceae	0.00144487	0.0021645	0.000466636	0.00147298	22.7625	22.7625	45.2142	22.7625	0.00103667	0.00103667	0.000990888	0.00103667	0.0413486	0.0414668	0.0409976	0.0413486	0.0424016	0.0425332	0.0419885	0.0424016
Commelinaceae	0.00304183	0.00270563	0.00186654	0.00310102	21.1885	19.759	19.759	21.1885	0.00221707	0.00224758	0.00224758	0.00221707	0.0393335	0.0394699	0.0394699	0.0393323	0.0415526	0.0417175	0.0417175	0.0415526
Connaraceae	0.000988593	0.00108225		0.00100783	16.6727	16.6727		16.6727	0.00125801	0.00127663		0.00125801	0.0415317	0.0415562		0.0415317	0.0427897	0.0428328		0.0427897
Convolvulaceae	0.00441065	0.00865801	0.00279981	0.00441895	25.6996	20.2878	16.6262	25.6996	0.013255	0.013348	0.0133562	0.013255	0.0704069	0.0706724	0.0707193	0.0704069	0.0837028	0.0840333	0.0840755	0.0837028
Coriariaceae	7.60456e-05	0.000270563	0.000466636	7.75254e-05	85.4552	85.4552	85.4552	85.4552	0.00110677	0.00110677	0.00110677	0.00110677	0.0409011	0.0409011	0.0409011	0.0409011	0.0420079	0.0420079	0.0420079	0.0420079
Cornaceae	0.000152091	0.000541126	0.000933271	0.000155051	97.4593	97.4593	97.4593	97.4593	0.00828382	0.00828382	0.00828382	0.00828382	0.0227449	0.0227449	0.0227449	0.0227449	0.0310287	0.0310287	0.0310287	0.0310287
Corsiaceae	0.000228137			0.000232576	145.597			145.597	0.00619756			0.00619756	0.0180516			0.0180516	0.0242492			0.0242492
Corynocarpaceae	7.60456e-05			7.75254e-05	85.4552			85.4552	0.00114022			0.00114022	0.040879			0.040879	0.0420192			0.0420192
Costaceae	0.000608365	0.000270563		0.000620203	31.0688	31.0688		31.0688	0.00218818	0.00218818		0.00218818	0.0393002	0.039384		0.0393002	0.0415187	0.0415722		0.0415187
Coulaceae	0.000228137			0.000232576	66.4587			66.4587	0.00900566			0.00900566	0.0181347			0.0181347	0.0271403			0.0271403
Crassulaceae	0.0026616	0.00541126	0.0065329	0.00255834	18.5579	20.2859	20.2859	17.8311	0.0761891	0.076195	0.0761981	0.0761891	0.107281	0.107292	0.107314	0.107281	0.183479	0.183479	0.183507	0.183471
Crossosomataceae	0.000304183			0.000310102	29.5919			29.5919	0.00114631			0.00114631	0.0406462			0.0406462	0.0417925			0.0417925
Crypteroniaceae	0.000228137			0.000232576	36.2034			36.2034	0.0011308			0.0011308	0.0409248			0.0409248	0.0420556			0.0420556
Ctenolophonaceae	7.60456e-05			7.75254e-05	97.4247			97.4247	0.0024234			0.0024234	0.0397695			0.0397695	0.0421929			0.0421929
Cucurbitaceae	0.00821293	0.00811688	0.00559963	0.00829522	23.3332	23.3556	39.2792	22.5403	0.0013173	0.00131371	0.00109704	0.00132172	0.0433874	0.0433965	0.0423236	0.0433874	0.0447139	0.0447024	0.043457	0.0447139
Cunoniaceae	0.00174905			0.00178308	28.2348			28.2348	0.000924034			0.000924034	0.0411046			0.0411046	0.0419814			0.0419814
Curtisiaceae	7.60456e-05			7.75254e-05	89.7091			89.7091	0.00974103			0.00974103	0.0214723			0.0214723	0.0312134			0.0312134
Cyclanthaceae	0.000912548			0.000930305	16.701			16.701	0.0364722			0.0364722	0.0442766			0.0442766	0.0807488			0.0807488
Cymodoceaceae	0.000380228	0.00108225	0.000466636	0.000387627	28.831	25.375	25.375	28.831	0.0054684	0.0054684	0.0054684	0.0054684	0.0200224	0.0200224	0.0200394	0.0200219	0.0255078	0.0255078	0.0255078	0.0255078
Cynomoriaceae	7.60456e-05	0.000270563	0.000466636	7.75254e-05	99.2199	99.2199	99.2199	99.2199	0.00813939	0.00813939	0.00813939	0.00813939	0.0240039	0.0240039	0.0240039	0.0240039	0.0321433	0.0321433	0.0321433	0.0321433
Cyperaceae	0.00737643	0.00865801	0.0121325	0.00744244	22.5937	18.6342	18.6342	22.5937	0.0150433	0.0150519	0.0150519	0.015037	0.0897975	0.0898085	0.0897984	0.0897948	0.104832	0.10485	0.10485	0.10483
Cyrillaceae	0.000152091			0.000155051	31.1789			31.1789	0.00309078			0.00309078	0.0518241			0.0518241	0.0549149			0.0549149
Cytinaceae	0.000152091	0.000270563	0.000466636	0.000155051	7.98424	7.98424	7.98424	33.0494	0.000946131	0.000946131	0.000946131	0.000950299	0.041127	0.041127	0.041127	0.0410838	0.0420732	0.0420732	0.0420732	0.0420341
Daphniphyllaceae	7.60456e-05		0.000466636	7.75254e-05	95.5526		95.5526	95.5526	0.00713227		0.00713227	0.00713227	0.0248792		0.0248792	0.0248792	0.0320114		0.0320114	0.0320114
Dasypogonaceae	0.000304183			0.000310102	47.8048			47.8048	0.0022358			0.0022358	0.0392361			0.0392361	0.0414781			0.0414781
Datiscaceae	7.60456e-05	0.000270563	0.000466636	7.75254e-05	85.3153	85.3153	85.3153	85.3153	0.0014481	0.0014481	0.0014481	0.0014481	0.0405622	0.0405622	0.0405622	0.0405622	0.0420103	0.0420103	0.0420103	0.0420103
Diapensiaceae	0.000456274		0.000466636	0.000465152	8.35065		8.35065	8.35065	0.00298197		0.00298197	0.00298197	0.0519746		0.0519746	0.0519746	0.0549566		0.0549566	0.0549566
Dichapetalaceae	0.000228137	0.000541126		0.000232576	10.4056	10.4056		10.4056	0.00137123	0.00137123		0.00137123	0.041902	0.041902		0.041902	0.0432732	0.0432732		0.0432732
Didiereaceae	0.000456274	0.000270563		0.000465152	18.855	45.6672		18.855	0.00361958	0.00386534		0.00361958	0.0519867	0.0517268		0.0519867	0.0555921	0.0555921		0.0556015
Dilleniaceae	0.000836502	0.000541126		0.000852779	37.8052	59.8348		37.8052	0.0071279	0.0071279		0.0071279	0.0248544	0.0248721		0.0248544	0.0319621	0.032		0.0319621
Dioncophyllaceae	0.000228137	0.000270563		0.000232576	13.6337	13.6337		13.6337	0.00378678	0.00378678		0.003799	0.0501538	0.0501538		0.0501408	0.0539406	0.0539406		0.0539406
Dioscoreaceae	0.000228137	0.000270563	0.000466636	0.000232576	118.782	118.782	118.782	118.782	0.0056647	0.0056647	0.0056647	0.0056647	0.0188222	0.0188222	0.0188222	0.0188222	0.0244869	0.0244869	0.0244869	0.0244869
Dipentodontaceae	0.000152091			0.000155051	74.1301			74.1301	0.00201189			0.00201189	0.0391962			0.0391962	0.0412081			0.0412081
Dipterocarpaceae	0.00121673	0.000270563		0.00124041	22.3369	23.6041		22.3369	0.0245219	0.0244718		0.0245219	0.0735753	0.073491		0.0735799	0.0980993	0.0979628		0.0981004
Dirachmaceae	7.60456e-05	0.000270563			87.5388	87.5388			0.00152685	0.00152685			0.0405826	0.0405826			0.0421095	0.0421095
Doryanthaceae	7.60456e-05			7.75254e-05	153.916			153.916	0.00591854			0.00591854	0.0182904			0.0182904	0.0242089			0.0242089
Droseraceae	0.000228137	0.000541126	0.000933271	0.000232576	39.7229	39.7229	39.7229	39.7229	0.00379367	0.00379367	0.00379367	0.00379367	0.0501778	0.0501778	0.0501778	0.0501778	0.0539715	0.0539715	0.0539715	0.0539715
Drosophyllaceae	7.60456e-05	0.000270563		7.75254e-05	59.631	59.631		59.631	0.00497922	0.00497922		0.00497922	0.0489456	0.0489456		0.0489456	0.0539249	0.0539249		0.0539249
Ebenaceae	0.000456274	0.000541126	0.000466636	0.000465152	24.129	24.129	24.129	24.129	0.00316588	0.00316588	0.00316588	0.00316588	0.0524711	0.0524711	0.0524711	0.0524711	0.055637	0.055637	0.055637	0.055637
Ecdeiocoleaceae	0.000152091			0.000155051	102.679			102.679	0.0447919			0.0447919	0.00973295			0.00973295	0.0545249			0.0545249
Elaeagnaceae	0.000228137	0.000541126	0.000933271	0.000232576	29.6193	29.6193	29.6193	29.6193	0.00105538	0.00105538	0.00105538	0.00105538	0.0410499	0.0410499	0.0410499	0.0410499	0.0421053	0.0421053	0.0421053	0.0421053
Elaeocarpaceae	0.000912548	0.000270563	0.000466636	0.000930305	55.5842	66.0583	25.4288	55.5842	0.000872805	0.000872805	0.000957651	0.000872805	0.0411431	0.0411431	0.0413846	0.0411431	0.0420159	0.0420159	0.0423423	0.0420159
Elatinaceae	0.000152091	0.000541126	0.000933271	0.000155051	61.8171	61.8171	61.8171	61.8171	0.000900472	0.00112257	0.000900472	0.000900472	0.0410966	0.04091	0.0410966	0.0410966	0.041997	0.0420326	0.041997	0.041997
Emblingiaceae	7.60456e-05			7.75254e-05	82.7518			82.7518	0.00153269			0.00153269	0.0404751			0.0404751	0.0420078			0.0420078
Ericaceae	0.00942966	0.00568182	0.0121325	0.00961315	22.898	22.898	22.898	22.898	0.00298518	0.0029578	0.00296093	0.00300379	0.0520347	0.0519905	0.0519996	0.0521112	0.0549849	0.0549483	0.0549556	0.0551007
Eriocaulaceae	0.000912548	0.00135281	0.000466636	0.000930305	34.5343	47.5849	47.5849	25.2366	0.00246038	0.0023003	0.0023003	0.00246087	0.039466	0.0393314	0.0393314	0.039466	0.041927	0.0416317	0.0416317	0.041927
Erythropalaceae	0.000228137	0.000270563		0.000232576	100.963	100.963		100.963	0.00899774	0.00899774		0.00899774	0.0181529	0.0181529		0.0181529	0.0271507	0.0271507		0.0271507
Erythroxylaceae	0.000304183	0.000541126		0.000310102	31.3339	31.3339		31.3339	0.000899054	0.000899054		0.000899054	0.0412837	0.0412837		0.0412837	0.0421827	0.0421827		0.0421827
Escalloniaceae	0.000456274			0.000465152	12.4587			12.4587	0.00813047			0.00813047	0.0237678			0.0237678	0.0318983			0.0318983
Eucommiaceae	7.60456e-05	0.000270563	0.000466636	7.75254e-05	86.2741	86.2741	86.2741	86.2741	0.0079911	0.0079911	0.0079911	0.0079911	0.0235414	0.0235414	0.0235414	0.0235414	0.0315325	0.0315325	0.0315325	0.0315325
Euphorbiaceae	0.0159696	0.0105519	0.00559963	0.0162028	29.9149	40.5491	44.9651	29.582	0.000913737	0.000925369	0.000925369	0.000913132	0.041162	0.0412432	0.0413189	0.0411544	0.0420722	0.0421987	0.0422443	0.0420638
Euphroniaceae	7.60456e-05			7.75254e-05	70.784			70.784	0.00118714			0.00118714	0.0408642			0.0408642	0.0420514			0.0420514
Eupomatiaceae	7.60456e-05			7.75254e-05	98.689			98.689	0.00565322			0.00565322	0.0187857			0.0187857	0.0244389			0.0244389
Eupteleaceae	7.60456e-05	0.000270563	0.000466636	7.75254e-05	126.759	126.759	126.759	126.759	0.0101954	0.0101954	0.0101954	0.0101954	0.0189734	0.0189734	0.0189734	0.0189734	0.0291687	0.0291687	0.0291687	0.0291687
Fabaceae	0.056654	0.0676407	0.0410639	0.0569812	16.1815	14.0848	12.2797	16.4985	0.00560317	0.00750504	0.0204955	0.00559287	0.104129	0.10489	0.142551	0.104009	0.109662	0.11147	0.163055	0.109628
Fagaceae	0.000760456	0.00135281	0.00233318	0.000775254	13.2286	13.2286	13.2286	13.2286	0.0531361	0.0531361	0.0531361	0.0531361	0.295827	0.295827	0.295827	0.295827	0.348963	0.348963	0.348963	0.348963
Flagellariaceae	7.60456e-05	0.000270563		7.75254e-05	136.806	136.806		136.806	0.0204102	0.0204102		0.0204102	0.024841	0.024841		0.024841	0.0452511	0.0452511		0.0452511
Fouquieriaceae	7.60456e-05			7.75254e-05	91.8455			91.8455	0.00393215			0.00393215	0.0526912			0.0526912	0.0566234			0.0566234
Francoaceae	0.000608365	0.000270563		0.000620203	29.9563	29.9563		29.9563	0.00111889	0.00111889		0.00111889	0.0409243	0.0409243		0.0409243	0.0420432	0.0420432		0.0420432
Frankeniaceae	7.60456e-05	0.000270563	0.000466636	7.75254e-05	51.9077	51.9077	51.9077	51.9077	0.00408878	0.00408878	0.00408878	0.00408878	0.0521822	0.0521822	0.0521822	0.0521822	0.0562709	0.0562709	0.0562709	0.0562709
Garryaceae	0.000152091		0.000466636	0.000155051	35.6071		35.6071	35.6071	0.0078786		0.0078786	0.00782095	0.0236719		0.0236719	0.0237117	0.0315505		0.0315505	0.0315327
Geissolomataceae	7.60456e-05			7.75254e-05	85.8043			85.8043	0.0028825			0.0028825	0.0377156			0.0377156	0.0405981			0.0405981
Gelsemiaceae	0.000152091	0.000270563		0.000155051	70.5839	70.5839		70.5839	0.00296787	0.00296787		0.00296787	0.0429085	0.0429085		0.0429085	0.0458764	0.0458764		0.0458764
Gentianaceae	0.00707224	0.00757576	0.0065329	0.00720986	17.3927	17.3927	17.0512	17.3927	0.0104106	0.0104425	0.0104678	0.0102973	0.0724127	0.0726128	0.0728054	0.0723587	0.0828528	0.0830234	0.083277	0.0826572
Geraniaceae	0.000456274	0.00108225	0.00139991	0.000465152	28.0911	28.0911	25.1885	28.0911	0.00094724	0.00094724	0.0010047	0.00094724	0.0411806	0.041136	0.0410682	0.0411806	0.042084	0.0420729	0.0420729	0.042084
Gerrardinaceae	7.60456e-05			7.75254e-05	91.7727			91.7727	0.00392705			0.00392705	0.0374799			0.0374799	0.0414069			0.0414069
Gesneriaceae	0.0110266	0.00270563	0.00233318	0.0112412	27.186	24.1417	31.2208	27.186	0.00175263	0.0104505	0.0103171	0.00174763	0.036191	0.0957794	0.0945013	0.036191	0.0378948	0.10624	0.104886	0.0378948
Gisekiaceae	7.60456e-05	0.000270563		7.75254e-05	63.9995	63.9995		63.9995	0.00365305	0.00365305		0.00365305	0.0510753	0.0510753		0.0510753	0.0547284	0.0547284		0.0547284
Gomortegaceae	7.60456e-05			7.75254e-05	87.6038			87.6038	0.0055721			0.0055721	0.0185615			0.0185615	0.0241336			0.0241336
Goodeniaceae	0.000912548	0.000270563		0.000930305	24.2561	24.2561		24.2561	0.00667535	0.00668629		0.00666813	0.0381726	0.038185		0.0381726	0.0448212	0.0448713		0.0448212
Goupiaceae	7.60456e-05			7.75254e-05	91.7611			91.7611	0.00240225			0.00240225	0.0397296			0.0397296	0.0421319			0.0421319
Griseliniaceae	7.60456e-05			7.75254e-05	94.09			94.09	0.00775187			0.00775187	0.0238001			0.0238001	0.031552			0.031552
Grossulariaceae	7.60456e-05	0.000270563	0.000466636	7.75254e-05	84.9951	84.9951	84.9951	84.9951	0.00709603	0.00709603	0.00709603	0.00709603	0.0249529	0.0249529	0.0249529	0.0249529	0.0320489	0.0320489	0.0320489	0.0320489
Grubbiaceae	7.60456e-05			7.75254e-05	89.7091			89.7091	0.00842845			0.00842845	0.0226006			0.0226006	0.031029			0.031029
Guamatelaceae	7.60456e-05			7.75254e-05	69.9516			69.9516	0.00121117			0.00121117	0.040577			0.040577	0.0417882			0.0417882
Gunneraceae	7.60456e-05	0.000270563		7.75254e-05	100.1	100.1		100.1	0.00830786	0.00830786		0.00830786	0.0218669	0.0218669		0.0218669	0.0301748	0.0301748		0.0301748
Gyrostemonaceae	0.000380228			0.000387627	0.781179			0.781179	0.00148722			0.00148722	0.0412957			0.0412957	0.0427829			0.0427829
Haemodoraceae	0.00106464			0.00108536	44.5023			44.5023	0.00219243			0.00219243	0.0392684			0.0392684	0.0414669			0.0414669
Halophytaceae	7.60456e-05			7.75254e-05	59.6081			59.6081	0.00392985			0.00392985	0.0516714			0.0516714	0.0556012			0.0556012
Haloragaceae	0.000760456	0.000541126	0.000933271	0.000775254	11.652	11.652	11.652	11.652	0.0108716	0.0108716	0.0108716	0.0108716	0.0326909	0.0326909	0.0326909	0.0326909	0.0435624	0.0435624	0.0435624	0.0435624
Hamamelidaceae	0.00197719	0.00108225	0.00186654	0.00201566	16.5794	14.429	10.9557	16.5794	0.00823901	0.00834186	0.0083073	0.00823865	0.0303815	0.0305204	0.0304935	0.0303815	0.0386171	0.0388622	0.0388008	0.0386171
Hanguanaceae	7.60456e-05			7.75254e-05	132.042			132.042	0.00266399			0.00266399	0.0389307			0.0389307	0.0415947			0.0415947
Heliconiaceae	7.60456e-05	0.000270563		7.75254e-05	127.751	127.751		127.751	0.00225827	0.00225827		0.00225827	0.0392425	0.0392425		0.0392425	0.0415008	0.0415008		0.0415008
Helwingiaceae	7.60456e-05	0.000270563	0.000466636	7.75254e-05	82.0081	82.0081	82.0081	82.0081	0.0078452	0.0078452	0.0078452	0.0078452	0.023719	0.023719	0.023719	0.023719	0.0315642	0.0315642	0.0315642	0.0315642
Hernandiaceae	0.000380228	0.000270563		0.000387627	48.5906	48.5906		48.5906	0.00552281	0.00549616		0.00553529	0.0186332	0.0186311		0.0186332	0.0241652	0.0241273		0.0241685
Himantandraceae	7.60456e-05			7.75254e-05	101.652			101.652	0.0056305			0.0056305	0.0185112			0.0185112	0.0241417			0.0241417
Huaceae	0.000152091			0.000155051	23.7395			23.7395	0.00205403			0.00205403	0.0400812			0.0400812	0.0421352			0.0421352
Humiriaceae	0.000608365	0.000270563		0.000620203	33.5915	15.0071		33.5915	0.00085657	0.00085657		0.00085657	0.0411133	0.0411133		0.0411133	0.0419699	0.0419699		0.0419699
Hydatellaceae	7.60456e-05	0.000270563		7.75254e-05	30.9956	30.9956		30.9956	0.0112878	0.0112878		0.0112878	0.0169497	0.0169497		0.0169497	0.0282374	0.0282374		0.0282374
Hydrangeaceae	0.000684411	0.000811688	0.00186654	0.000697729	51.5816	51.5816	51.5816	51.5816	0.00825151	0.00825151	0.00825151	0.00825151	0.0228111	0.0228111	0.0228111	0.0228111	0.0310626	0.0310626	0.0310626	0.0310626
Hydrocharitaceae	0.00121673	0.00270563	0.00373308	0.00124041	42.438	46.789	67.7	42.438	0.00547831	0.00547504	0.00547831	0.00547831	0.0200227	0.0200227	0.0200227	0.0200227	0.0255039	0.0254838	0.0255039	0.0255039
Hydroleaceae	7.60456e-05	0.000270563		7.75254e-05	88.2685	88.2685		88.2685	0.00424897	0.00424897		0.00424897	0.0364725	0.0364725		0.0364725	0.0407215	0.0407215		0.0407215
Hydrostachyaceae	7.60456e-05			7.75254e-05	98.3497			98.3497	0.0083098			0.0083098	0.0227142			0.0227142	0.031024			0.031024
Hypericaceae	0.000608365	0.000811688	0.000933271	0.000620203	20.4194	20.4194	20.4194	20.4194	0.00091534	0.00091534	0.00091534	0.00091534	0.0412003	0.0412003	0.0412003	0.0412003	0.0421156	0.0421156	0.0421156	0.0421156
Hypoxidaceae	0.000684411	0.000541126	0.000466636	0.000697729	19.4536	19.4536	19.4536	19.4536	0.00553332	0.00553332	0.00553332	0.00553332	0.0187184	0.0187184	0.0187184	0.0187184	0.0242517	0.0242517	0.0242517	0.0242517
Icacinaceae	0.001673	0.000811688		0.00170556	21.2549	21.2549		21.2549	0.00774148	0.00783582		0.00774148	0.0238537	0.0238429		0.0238537	0.0315806	0.0315789		0.0315806
Iridaceae	0.00562738	0.0021645	0.00233318	0.00565935	32.2637	36.6128	77.6893	29.3436	0.0112249	0.0128782	0.0112141	0.0112249	0.0529463	0.0697491	0.0529095	0.0529353	0.0641657	0.0826273	0.0641236	0.0641603
Irvingiaceae	0.000228137	0.000541126		0.000232576	3.74794	3.74794		3.74794	0.00112183	0.00112183		0.00112183	0.0411002	0.0411002		0.0411002	0.042222	0.042222		0.042222
Iteaceae	0.000228137	0.000270563		0.000232576	47.6213	47.6213		47.6213	0.00708563	0.00708563		0.00708563	0.0249581	0.0249581		0.0249581	0.0320438	0.0320438		0.0320438
Ixioliriaceae	7.60456e-05	0.000270563	0.000466636	7.75254e-05	144.771	144.771	144.771	144.771	0.0057183	0.0057183	0.0057183	0.0057183	0.0184636	0.0184636	0.0184636	0.0184636	0.0241819	0.0241819	0.0241819	0.0241819
Ixonanthaceae	0.000380228	0.000270563		0.000387627	7.93621	7.93621		7.93621	0.000963666	0.000953879		0.000963666	0.041113	0.0411562		0.041113	0.0420864	0.0421101		0.0420864
Joinvilleaceae	7.60456e-05			7.75254e-05	122.426			122.426	0.0446499			0.0446499	0.00978849			0.00978849	0.0544384			0.0544384
Juglandaceae	0.000760456	0.00135281	0.00233318	0.000775254	22.7224	22.7224	22.7224	22.7224	0.000858023	0.000848279	0.000850997	0.000858023	0.0411084	0.0411084	0.0411084	0.0411084	0.0419567	0.0419567	0.0419567	0.0419567
Juncaceae	0.000532319	0.000541126	0.000933271	0.000542678	66.0015	66.0015	66.0015	66.0015	0.00224474	0.00224474	0.00224474	0.00222526	0.0394292	0.0394292	0.0394292	0.0393652	0.041674	0.041674	0.041674	0.0415455
Juncaginaceae	0.000228137	0.000270563	0.000466636	0.000232576	72.8493	72.8493	72.8493	72.8493	0.00545212	0.00545212	0.00545212	0.00545212	0.0200329	0.0200329	0.0200329	0.0200329	0.025485	0.025485	0.025485	0.025485
Kewaceae	7.60456e-05	0.000270563		7.75254e-05	69.6332	69.6332		69.6332	0.00369052	0.00369052		0.00369052	0.0510207	0.0510207		0.0510207	0.0547112	0.0547112		0.0547112
Kirkiaceae	7.60456e-05	0.000270563		7.75254e-05	73.4412	73.4412		73.4412	0.00363302	0.00363302		0.00363302	0.0500689	0.0500689		0.0500689	0.0537019	0.0537019		0.0537019
Koeberliniaceae	7.60456e-05			7.75254e-05	81.8519			81.8519	0.00150435			0.00150435	0.0405735			0.0405735	0.0420779			0.0420779
Krameriaceae	7.60456e-05			7.75254e-05	92.4471			92.4471	0.0010362			0.0010362	0.0409626			0.0409626	0.0419988			0.0419988
Lacistemataceae	0.000152091			0.000155051	15.5626			15.5626	0.0010369			0.0010369	0.0410676			0.0410676	0.0421045			0.0421045
Lamiaceae	0.0177947	0.0313853	0.0359309	0.0175983	19.731	19.3275	18.8663	20.3712	0.0135394	0.0135459	0.0135566	0.013532	0.0921812	0.0922323	0.0925387	0.0921522	0.105706	0.105735	0.106145	0.105689
Lanariaceae	7.60456e-05			7.75254e-05	124.211			124.211	0.00565312			0.00565312	0.0184992			0.0184992	0.0241523			0.0241523
Lardizabalaceae	0.000684411	0.00189394	0.000933271	0.000697729	9.43663	9.43663	6.25653	9.43663	0.00965038	0.00965038	0.00963096	0.00965038	0.0207444	0.0207444	0.0207444	0.0207444	0.0303754	0.0303754	0.0303754	0.0303754
Lauraceae	0.00441065	0.00243506	0.00233318	0.00449647	20.8136	28.6088	25.6612	19.8839	0.0394839	0.0393871	0.0393866	0.0394839	0.163273	0.161921	0.163273	0.163273	0.202661	0.202089	0.202661	0.202662
Lecythidaceae	0.0018251	0.000811688		0.00186061	21.0146	21.4768		21.0146	0.00309264	0.00296936		0.00309264	0.0520235	0.0520037		0.0520235	0.0550023	0.0549726		0.0550023
Lentibulariaceae	0.000228137	0.000811688	0.000933271	0.000232576	49.4243	49.4243	49.4243	49.4243	0.00173036	0.00173036	0.00173036	0.00173036	0.0360115	0.0360115	0.0360115	0.0360115	0.0377418	0.0377418	0.0377418	0.0377418
Lepidobotryaceae	0.000152091			0.000155051	21.7702			21.7702	0.00158428			0.00158428	0.0405901			0.0405901	0.0421744			0.0421744
Liliaceae	0.00121673	0.00324675	0.00559963	0.00124041	18.4699	16.2051	16.2051	18.4699	0.0549066	0.0549066	0.0549066	0.0549066	0.0698031	0.0699003	0.0698076	0.0698031	0.124704	0.124807	0.124704	0.124672
Limeaceae	7.60456e-05	0.000270563		7.75254e-05	77.3374	77.3374		77.3374	0.00357127	0.00357127		0.00357127	0.0510939	0.0510939		0.0510939	0.0546652	0.0546652		0.0546652
Limnanthaceae	0.000152091			0.000155051	18.5774			18.5774	0.00139415			0.00139415	0.0406717			0.0406717	0.0420658			0.0420658
Linaceae	0.00114068	0.00135281	0.00186654	0.00116288	11.6627	11.6627	11.6627	11.6627	0.00094275	0.00094275	0.00094275	0.00094275	0.0412616	0.0412616	0.0412616	0.0411084	0.0422044	0.0422044	0.0422044	0.0420926
Linderniaceae	0.00106464	0.00135281	0.000933271	0.00108536	25.508	25.508	25.508	25.508	0.00166889	0.00166889	0.00166889	0.00166889	0.0359077	0.0359077	0.0359077	0.0359077	0.0375765	0.0375765	0.0375765	0.0375765
Loasaceae	0.00136882	0.000270563		0.00139546	39.7514	61.2003		39.7514	0.00824135	0.00840219		0.00824135	0.0228079	0.0226269		0.0228079	0.0310604	0.0310291		0.0310605
Loganiaceae	0.00121673	0.000811688	0.000933271	0.00124041	50.268	73.3288	18.5696	50.268	0.00225095	0.00225095	0.00221552	0.00225095	0.0439748	0.0439748	0.0440039	0.0439748	0.0462257	0.0462258	0.0462194	0.0462257
Lophiocarpaceae	0.000152091	0.000270563		0.000155051	53.2894	53.2894		53.2894	0.0035103	0.0035103		0.0035103	0.0511832	0.0511832		0.0511832	0.0546935	0.0546935		0.0546935
Lophopyxidaceae	7.60456e-05			7.75254e-05	74.147			74.147	0.00291269			0.00291269	0.0392414			0.0392414	0.0421541			0.0421541
Loranthaceae	0.0051711	0.00378788	0.000933271	0.0051942	26.6847	21.8801	36.8266	27.9084	0.00992796	0.0100473	0.00972408	0.0099195	0.0563588	0.0582633	0.0552697	0.0556555	0.0661784	0.0683106	0.0649937	0.0655542
Lowiaceae	7.60456e-05			7.75254e-05	114.607			114.607	0.00232243			0.00232243	0.0391616			0.0391616	0.041484			0.041484
Lythraceae	0.00212928	0.00297619	0.00279981	0.00217071	43.0582	43.0582	26.5922	43.6777	0.000878502	0.000877806	0.000878502	0.000878502	0.0411194	0.0411361	0.0411361	0.0411194	0.0420088	0.0420146	0.0420146	0.0420088
Macarthuriaceae	7.60456e-05			7.75254e-05	80.5781			80.5781	0.00405782			0.00405782	0.0504663			0.0504663	0.0545241			0.0545241
Magnoliaceae	0.000152091	0.000541126	0.000933271	0.000155051	75.1672	75.1672	75.1672	75.1672	0.00561882	0.00561882	0.00561882	0.00561882	0.0188113	0.0188113	0.0188113	0.0188113	0.0244301	0.0244301	0.0244301	0.0244301
Malpighiaceae	0.00577947	0.00270563		0.00589193	17.2646	13.6277		18.0833	0.0238404	0.0238257		0.0238404	0.137504	0.137502		0.137504	0.161357	0.161349		0.161357
Malvaceae	0.0178707	0.0146104	0.00933271	0.0180634	20.7207	18.668	18.668	21.3978	0.0107413	0.0107489	0.0107452	0.0010423	0.0849501	0.103091	0.103099	0.0413572	0.100858	0.113851	0.113858	0.0423823
Marantaceae	0.00220532	0.00108225		0.00224824	23.5793	64.4528		23.5793	0.00220062	0.00219832		0.00220062	0.0392959	0.0392717		0.0392976	0.0414747	0.0414688		0.0414747
Marcgraviaceae	0.000608365			0.000620203	14.8196			14.8196	0.00320772			0.00320772	0.0522183			0.0522183	0.055426			0.055426
Martyniaceae	0.000380228			0.000387627	25.5131			25.5131	0.00170344			0.00170344	0.0358115			0.0358115	0.0375149			0.0375149
Maundiaceae	7.60456e-05			7.75254e-05	107.555			107.555	0.00561496			0.00561496	0.0198773			0.0198773	0.0254923			0.0254923
Mayacaceae	7.60456e-05			7.75254e-05	147.412			147.412	0.00369268			0.00369268	0.0380364			0.0380364	0.0417291			0.0417291
Mazaceae	0.000228137	0.000811688	0.00139991	0.000232576	40.5551	24.0194	24.0194	40.5551	0.00167948	0.00164597	0.00164597	0.00167948	0.0358303	0.0358574	0.0358574	0.0358303	0.0375098	0.0375033	0.037505	0.0375098
Melanthiaceae	0.00121673	0.00135281	0.00419972	0.00124041	16.3788	13.2561	14.5788	16.3788	0.00587343	0.0061049	0.00588355	0.00587343	0.0189841	0.0194077	0.0190249	0.0189811	0.0248586	0.0255126	0.0249085	0.0248542
Melastomataceae	0.0130038	0.00297619	0.000466636	0.0132568	17.6391	10.3398	10.243	17.8353	0.011711	0.0129463	0.0130621	0.011711	0.110859	0.113594	0.114337	0.110859	0.122509	0.126541	0.127399	0.122502
Meliaceae	0.00395437	0.00297619	0.000933271	0.00403132	24.8271	24.8271	30.1844	24.8271	0.00312676	0.00312314	0.0031899	0.00312721	0.0505388	0.0505397	0.0504414	0.0505388	0.0536714	0.0536429	0.0536313	0.0536714
Menispermaceae	0.00562738	0.00297619	0.00186654	0.00573688	24.1269	36.4221	43.1611	23.8262	0.013742	0.013742	0.00969749	0.013742	0.0449215	0.0502219	0.0278891	0.0449198	0.0607863	0.0639639	0.0375866	0.0607787
Menyanthaceae	0.000456274	0.000541126	0.000933271	0.000465152	19.6789	19.6789	59.8005	19.6789	0.00734439	0.00734439	0.0076885	0.00734439	0.0307327	0.0307327	0.0302114	0.0307327	0.0380771	0.0380771	0.0378999	0.0380771
Metteniusaceae	0.000836502	0.000541126		0.000852779	79.4777	79.4777		79.4777	0.00784942	0.00776652		0.00784942	0.0236525	0.0237311		0.0236525	0.0315102	0.0314977		0.0315102
Microteaceae	7.60456e-05			7.75254e-05	27.6818			27.6818	0.00351615			0.00351615	0.0511113			0.0511113	0.0546274			0.0546274
Misodendraceae	7.60456e-05			7.75254e-05	90.3009			90.3009	0.00902119			0.00902119	0.0181298			0.0181298	0.027151			0.027151
Mitrastemonaceae	7.60456e-05			7.75254e-05	80.3474			80.3474	0.00337773			0.00337773	0.0515008			0.0515008	0.0548785			0.0548785
Molluginaceae	0.000760456	0.00108225	0.00186654	0.000775254	39.0804	39.0804	39.0804	39.0804	0.00349166	0.00349166	0.00349166	0.00349166	0.0513347	0.0513347	0.051325	0.0513347	0.0548384	0.0548384	0.0548384	0.0548384
Monimiaceae	0.00159696			0.00162803	4.56825			4.56825	0.0437909			0.0437909	0.113431			0.113431	0.157222			0.157222
Montiaceae	0.000760456	0.000541126	0.000933271	0.000775254	27.9761	27.9761	27.9761	27.9761	0.00359692	0.00359692	0.00359692	0.00359692	0.0520174	0.0520151	0.0520151	0.0520174	0.0556199	0.055612	0.055612	0.0556199
Montiniaceae	0.000228137			0.000232576	33.6855			33.6855	0.00272285			0.00272285	0.0377298			0.0377298	0.0404526			0.0404526
Moraceae	0.00288973	0.00270563	0.00233318	0.00294596	29.3002	45.7922	45.7922	29.3002	0.000903398	0.000903398	0.000903398	0.000903398	0.0412093	0.0413109	0.0411909	0.0412093	0.0420888	0.0422142	0.0420881	0.0420888
Moringaceae	7.60456e-05	0.000270563		7.75254e-05	87.2338	87.2338		87.2338	0.00123464	0.00123464		0.00123464	0.0408274	0.0408274		0.0408274	0.0420621	0.0420621		0.0420621
Muntingiaceae	0.000228137			0.000232576	70.2132			70.2132	0.00106044			0.00106044	0.0409072			0.0409072	0.0419676			0.0419676
Musaceae	0.000228137	0.000270563		0.000232576	44.2111	57.2593		44.2111	0.00217098	0.00216789		0.00218527	0.0392736	0.0392943		0.0392691	0.0414622	0.0414622		0.0414631
Myodocarpaceae	7.60456e-05			7.75254e-05	54.6951			54.6951	0.00768453			0.00768453	0.02386			0.02386	0.0315445			0.0315445
Myricaceae	0.000228137	0.000541126	0.000466636	0.000232576	18.0884	18.0884	18.0884	18.0884	0.000976611	0.000916372	0.000976611	0.000976611	0.0410089	0.0411234	0.0410089	0.0410089	0.0419855	0.0420398	0.0419855	0.0419855
Myristicaceae	0.00152091	0.000541126		0.00155051	9.97515	0.027476		9.97515	0.05632	0.0563333		0.05632	0.183413	0.183393		0.183419	0.23973	0.239726		0.23973
Myrothamnaceae	7.60456e-05			7.75254e-05	100.1			100.1	0.00935517			0.00935517	0.0209839			0.0209839	0.0303391			0.0303391
Myrtaceae	0.0095057	0.00135281	0.000933271	0.00969067	19.5867	28.6341	29.5742	19.2238	0.0182437	0.000901198	0.000936055	0.0182473	0.116212	0.0412045	0.0412998	0.116218	0.134457	0.0421056	0.0422359	0.134463
Nartheciaceae	0.000380228	0.000270563	0.00139991	0.000387627	95.3134	95.3134	66.0909	95.3134	0.00549644	0.00549644	0.0054918	0.00549644	0.0186298	0.0186298	0.018627	0.0186298	0.0241263	0.0241263	0.0241202	0.0241263
Nelumbonaceae	7.60456e-05	0.000270563	0.000466636	7.75254e-05	117.664	117.664	117.664	117.664	0.00922807	0.00922807	0.00922807	0.00922807	0.0209434	0.0209434	0.0209434	0.0209434	0.0301714	0.0301714	0.0301714	0.0301714
Nepenthaceae	7.60456e-05			7.75254e-05	70.2603			70.2603	0.00383683			0.00383683	0.0501308			0.0501308	0.0539677			0.0539677
Neuradaceae	0.000228137	0.000270563		0.000232576	13.3563	13.3563		13.3563	0.000899745	0.000899745		0.000899745	0.0410714	0.0410714		0.0410714	0.0419711	0.0419711		0.0419835
Nitrariaceae	0.000304183	0.00108225	0.00139991	0.000310102	45.1812	45.1812	45.1812	45.1812	0.00325621	0.00325621	0.00325621	0.00325621	0.0504325	0.0504325	0.0504325	0.0504325	0.0536887	0.0536887	0.0536887	0.0536887
Nothofagaceae	0.000304183			0.000310102	26.7119			26.7119	0.000942706			0.000942706	0.0411058			0.0411058	0.0420485			0.0420485
Nyctaginaceae	0.00228137	0.00135281	0.000466636	0.00232576	15.4536	17.3708	20.1157	15.0744	0.00603312	0.00604804	0.00606398	0.00603312	0.0570904	0.0570974	0.0571044	0.0570849	0.0631275	0.0631454	0.0631684	0.0631127
Nymphaeaceae	0.000456274	0.000811688	0.00139991	0.000465152	49.3353	49.3353	49.3353	49.3353	0.00463413	0.00463413	0.00463413	0.00463413	0.0200538	0.0200538	0.0199498	0.0200538	0.0246879	0.0246879	0.0245956	0.0246879
Nyssaceae	0.000380228	0.000541126		0.000387627	68.833	46.3858		68.833	0.0083344	0.00828834		0.0083344	0.022687	0.0227286		0.022687	0.0310311	0.0310169		0.0310311
Ochnaceae	0.00258555	0.00162338		0.00263586	21.1697	17.4828		21.1697	0.000940044	0.0274787		0.000940044	0.0411726	0.0941328		0.0411726	0.0420848	0.121612		0.0420848
Octoknemaceae	7.60456e-05			7.75254e-05	110.261			110.261	0.00901422			0.00901422	0.0181322			0.0181322	0.0271464			0.0271464
Olacaceae	0.000456274	0.000270563		0.000465152	0.020779	0.020779		0.020779	0.00934764	0.00934764		0.00934764	0.0182466	0.0182466		0.0182466	0.0275942	0.0275942		0.0275942
Oleaceae	0.001673	0.00324675	0.00513299	0.00162803	43.5612	43.5612	44.2912	43.5612	0.00171665	0.00171592	0.00171665	0.00171665	0.0360158	0.0360158	0.0360158	0.0360158	0.037729	0.037729	0.037729	0.037729
Onagraceae	0.00159696	0.000811688	0.00139991	0.00162803	37.3671	44.6774	37.3671	37.3671	0.000886236	0.000886236	0.000898545	0.000886236	0.041122	0.0411212	0.0412169	0.0411212	0.0419864	0.0419803	0.0421155	0.041984
Opiliaceae	0.000836502	0.000270563		0.000852779	46.311	41.5793		46.311	0.00897104	0.00897104		0.00897104	0.0181547	0.0181505		0.0181547	0.0271216	0.0271215		0.0271216
Orchidaceae	0.0576426	0.0243506	0.0340644	0.0587642	32.8005	39.3593	41.3825	32.0848	0.0143455	0.0138393	0.0138596	0.0143519	0.0552292	0.0466826	0.046666	0.05526	0.0581502	0.0602312	0.0602312	0.0581493
Orobanchaceae	0.00714829	0.012987	0.0139991	0.00705481	26.5221	31.3744	25.866	26.5221	0.00173452	0.00172392	0.00174448	0.00173297	0.0360123	0.0359588	0.0360163	0.0360132	0.037731	0.0376551	0.0377402	0.037739
Oxalidaceae	0.000380228	0.000541126	0.000466636	0.000387627	57.572	57.572	57.572	57.572	0.000989595	0.000989595	0.000989595	0.000989595	0.0412466	0.0412466	0.0412466	0.0412466	0.0422362	0.0422362	0.0422362	0.0422362
Paeoniaceae	7.60456e-05	0.000270563	0.000466636	7.75254e-05	102.2	102.2	102.2	102.2	0.00720959	0.00720959	0.00720959	0.00720959	0.0248085	0.0248085	0.0248085	0.0248085	0.0320181	0.0320181	0.0320181	0.0320181
Pandaceae	0.000228137	0.000270563		0.000232576	55.5832	55.5832		55.5832	0.00121789	0.00121789		0.00121789	0.0408302	0.0408302		0.0408302	0.0420481	0.0420481		0.0420481
Pandanaceae	0.000380228	0.000270563		0.000387627	2.57906	2.57906		2.57906	0.0432715	0.0432715		0.0432715	0.0602407	0.0602407		0.0602407	0.103512	0.103512		0.103512
Papaveraceae	0.00342205	0.00568182	0.00699953	0.00333359	35.3351	15.7808	15.7808	36.4938	0.010633	0.0106774	0.0106774	0.00948849	0.0248485	0.0248721	0.0248721	0.0201275	0.0357979	0.0361155	0.0361155	0.0295642
Paracryphiaceae	0.000152091			0.000155051	96.9022			96.9022	0.00771148			0.00771148	0.0238405			0.0238405	0.0315519			0.0315519
Passifloraceae	0.00205323	0.00270563	0.000466636	0.00209319	23.4951	12.1594	20.2471	26.5514	0.000920357	0.000914698	0.000933208	0.000920357	0.0412248	0.0412318	0.0414486	0.0412248	0.0421451	0.0421232	0.0423818	0.0421451
Paulowniaceae	0.000152091	0.000270563	0.000466636	0.000155051	76.5912	76.5912	76.5912	76.5912	0.00175616	0.00175616	0.00175616	0.00175616	0.0357796	0.0357796	0.0357796	0.0357796	0.0375358	0.0375358	0.0375358	0.0375358
Pedaliaceae	0.00114068	0.00189394	0.000933271	0.00116288	28.5805	34.7427	28.5805	28.5805	0.00165355	0.00165355	0.00165923	0.00165355	0.0358976	0.0359001	0.0358778	0.0358976	0.0375469	0.0375514	0.037537	0.0375469
Penaeaceae	0.000684411			0.000697729	43.7268			43.7268	0.000928347			0.000928347	0.0411005			0.0411005	0.0420288			0.0420288
Pennantiaceae	7.60456e-05			7.75254e-05	101.998			101.998	0.00804473			0.00804473	0.0235738			0.0235738	0.0316185			0.0316185
Pentadiplandraceae	7.60456e-05			7.75254e-05	75.0966			75.0966	0.00142387			0.00142387	0.0406395			0.0406395	0.0420634			0.0420634
Pentaphragmataceae	7.60456e-05			7.75254e-05	99.2338			99.2338	0.00738082			0.00738082	0.0294948			0.0294948	0.0368756			0.0368756
Pentaphylacaceae	0.000760456	0.000541126	0.00186654	0.000775254	18.1094	19.0183	14.1423	18.1094	0.0029771	0.00297368	0.00297716	0.0029771	0.0519897	0.0520488	0.0520106	0.0519897	0.0549516	0.0550225	0.0549938	0.0549516
Penthoraceae	7.60456e-05	0.000270563	0.000466636	7.75254e-05	61.9605	61.9605	61.9605	61.9605	0.00726324	0.00726324	0.00726324	0.00726324	0.0249247	0.0249247	0.0249247	0.0249247	0.0321879	0.0321879	0.0321879	0.0321879
Peraceae	0.000380228	0.000270563		0.000387627	57.4994	69.9782		57.4994	0.000866781	0.000867787		0.000866781	0.0410985	0.0410913		0.0410985	0.0419703	0.0419591		0.0419703
Peridiscaceae	0.000304183	0.000270563		0.000310102	41.3595	41.3595		41.3595	0.00708215	0.00706447		0.00708215	0.0248992	0.0248992		0.0248992	0.031982	0.0319637		0.031982
Petenaeaceae	7.60456e-05			7.75254e-05	91.7727			91.7727	0.00272794			0.00272794	0.0384571			0.0384571	0.0411851			0.0411851
Petermanniaceae	7.60456e-05			7.75254e-05	154.67			154.67	0.00601129			0.00601129	0.0182002			0.0182002	0.0242115			0.0242115
Petiveriaceae	7.60456e-05			7.75254e-05	16.9633			16.9633	0.00355532			0.00355532	0.0511494			0.0511494	0.0547047			0.0547047
Petrosaviaceae	0.000152091			0.000155051	164.667			164.667	0.00586808			0.00586808	0.0183346			0.0183346	0.0242027			0.0242027
Philesiaceae	0.000152091			0.000155051	41.3489			41.3489	0.00561684			0.00561684	0.0186088			0.0186088	0.0242256			0.0242256
Philydraceae	0.000228137			0.000232576	62.8213			62.8213	0.00243489			0.00243489	0.0390423			0.0390423	0.0414772			0.0414772
Phrymaceae	0.000912548	0.00162338	0.00186654	0.000930305	44.2352	37.091	72.6086	44.2352	0.00165789	0.00162951	0.00167757	0.00165789	0.035866	0.0358742	0.035866	0.035866	0.0375138	0.037505	0.0375436	0.0375138
Phyllanthaceae	0.0043346	0.00487013	0.00233318	0.00441895	32.1505	33.3419	46.9847	31.7352	0.00102088	0.00102088	0.00102088	0.00102088	0.0411867	0.0411156	0.0410917	0.0411867	0.042057	0.0420354	0.0420354	0.042057
Phyllonomaceae	7.60456e-05			7.75254e-05	88.1562			88.1562	0.00832747			0.00832747	0.0233108			0.0233108	0.0316382			0.0316382
Physenaceae	7.60456e-05			7.75254e-05	55.3208			55.3208	0.00560401			0.00560401	0.0483337			0.0483337	0.0539377			0.0539377
Phytolaccaceae	0.000912548	0.000270563	0.000466636	0.000930305	44.715	44.715	44.715	44.715	0.00347303	0.00347303	0.00347303	0.00347303	0.0512338	0.0512338	0.0512338	0.0512338	0.0547068	0.0547068	0.0547068	0.0547068
Picramniaceae	0.000228137			0.000232576	32.6739			32.6739	0.000929566			0.000929566	0.0411251			0.0411251	0.0420546			0.0420546
Picrodendraceae	0.00174905	0.000270563		0.00178308	30.0643	31.4771		30.0643	0.000877035	0.000844904		0.000877035	0.0410912	0.0411042		0.0410912	0.0419665	0.0419491		0.0419665
Piperaceae	0.000380228	0.000541126	0.000466636	0.000387627	59.9646	59.9646	42.9097	59.9646	0.0196579	0.0197002	0.0196579	0.0196579	0.0443514	0.044465	0.0443514	0.0443514	0.0640093	0.0641652	0.0640093	0.0640093
Pittosporaceae	0.000684411	0.000270563	0.000466636	0.000697729	42.214	42.214	42.214	42.214	0.00777645	0.00777645	0.00777645	0.00777645	0.0240511	0.0240511	0.0240511	0.0240511	0.0318275	0.0318275	0.0318275	0.0318275
Plantaginaceae	0.00722433	0.0102814	0.0111993	0.00705481	28.9054	25.256	28.0801	28.9054	0.00166921	0.00167965	0.00166921	0.00166921	0.0358937	0.0359556	0.0359611	0.0358844	0.0375708	0.0376287	0.0376287	0.0375467
Platanaceae	7.60456e-05	0.000270563	0.000466636	7.75254e-05	103.752	103.752	103.752	103.752	0.00864845	0.00864845	0.00864845	0.00864845	0.0218687	0.0218687	0.0218687	0.0218687	0.0305172	0.0305172	0.0305172	0.0305172
Plocospermataceae	7.60456e-05			7.75254e-05	98.1764			98.1764	0.0056559			0.0056559	0.0320729			0.0320729	0.0377288			0.0377288
Plumbaginaceae	0.001673	0.00487013	0.00513299	0.00147298	25.2387	21.5211	28.0163	20.609	0.00514744	0.00522131	0.00522131	0.00514744	0.057179	0.0573563	0.0573563	0.057156	0.0623264	0.0625997	0.0625997	0.0623264
Poaceae	0.0574905	0.0917208	0.0970602	0.0578339	20.4962	19.0136	18.3115	20.7561	0.00308371	0.00494566	0.00495747	0.00247179	0.0392306	0.0839751	0.0840082	0.0357676	0.0415418	0.0889484	0.0889607	0.0384345
Podostemaceae	0.00410646	0.000811688		0.00418637	13.1128	24.838		12.8727	0.0212626	0.000906487		0.0212626	0.121531	0.0410674		0.121531	0.142802	0.0419739		0.142802
Polemoniaceae	0.00197719	0.000541126	0.000933271	0.00201566	20.9805	34.4268	34.4268	19.0233	0.00923895	0.00923895	0.00923895	0.00923993	0.0674633	0.0674633	0.0674633	0.0674633	0.0767022	0.0767022	0.0767022	0.0767022
Polygalaceae	0.00190114	0.00135281	0.00139991	0.00193813	33.3664	33.3664	33.3664	33.3664	0.00814176	0.00815932	0.00815932	0.00811208	0.0556468	0.0557634	0.0557634	0.0556195	0.0637886	0.0639227	0.0639227	0.0637481
Polygonaceae	0.00387833	0.00514069	0.00699953	0.00395379	29.4256	31.6117	29.4256	28.6113	0.00537145	0.00537145	0.00537145	0.00537145	0.0574715	0.0574873	0.0574793	0.0574414	0.0628038	0.0628295	0.0628273	0.0627965
Pontederiaceae	0.000380228	0.00108225	0.00139991	0.000387627	14.7943	21.1613	22.117	14.7943	0.00222618	0.00222144	0.00222144	0.00222618	0.0393063	0.0393201	0.0393201	0.0393063	0.0415325	0.0415416	0.0415416	0.0415325
Portulacaceae	0.000152091	0.000270563	0.000466636	0.000155051	57.709	57.709	57.709	57.709	0.00419983	0.00419983	0.00419983	0.00419983	0.0578936	0.0578936	0.0578936	0.0578936	0.0620934	0.0620934	0.0620934	0.0620934
Posidoniaceae	7.60456e-05	0.000270563	0.000466636	7.75254e-05	81.6067	81.6067	81.6067	81.6067	0.00545834	0.00545834	0.00545834	0.00545834	0.020016	0.020016	0.020016	0.020016	0.0254743	0.0254743	0.0254743	0.0254743
Potamogetonaceae	0.000532319	0.00162338	0.00279981	0.000542678	37.8276	37.8276	37.8276	37.8276	0.00563802	0.00563802	0.00563723	0.00563802	0.0202972	0.0202908	0.0202908	0.0202972	0.0259352	0.025928	0.025928	0.0259352
Primulaceae	0.00418251	0.00487013	0.0079328	0.00410885	21.7453	21.8478	21.7453	21.7453	0.0050065	0.00356424	0.00352886	0.0050065	0.056163	0.0528781	0.0528781	0.056163	0.0611695	0.056407	0.056407	0.0611695
Proteaceae	0.0051711	0.000541126		0.00527173	25.3293	25.3293		25.3293	0.00983707	0.0518432		0.00983707	0.0315952	0.0835874		0.0315952	0.0414008	0.135431		0.0414008
Putranjivaceae	0.000228137	0.000811688		0.000232576	13.3843	13.3843		13.3843	0.000958283	0.000958283		0.000958283	0.0411749	0.0411749		0.0411749	0.0421332	0.0421332		0.0421332
Quillajaceae	7.60456e-05			7.75254e-05	73.6298			73.6298	0.00387606			0.00387606	0.0387166			0.0387166	0.0425926			0.0425926
Rafflesiaceae	0.000228137			0.000232576	20.3584			20.3584	0.000938802			0.000938802	0.0410584			0.0410584	0.0419972			0.0419972
Ranunculaceae	0.00425856	0.0094697	0.0172655	0.00410885	16.8802	15.621	18.6482	16.8802	0.0206328	0.0206432	0.0206328	0.0206328	0.0709875	0.0709799	0.0709875	0.0709875	0.0916165	0.0916123	0.0916165	0.0916165
Rapateaceae	0.00121673			0.00124041	24.908			24.908	0.00218581			0.00218581	0.0392826			0.0392826	0.0414738			0.0414738
Resedaceae	0.000836502	0.00162338	0.000466636	0.000852779	10.2671	8.08867	8.08867	10.2671	0.0013998	0.00140175	0.00140345	0.0013998	0.0418016	0.0418304	0.0418417	0.0418016	0.0432014	0.0432339	0.0432451	0.0432014
Restionaceae	0.00380228			0.00387627	33.1248			33.1248	0.00217472			0.00217472	0.0392958			0.0392958	0.0414681			0.0414681
Rhabdodendraceae	7.60456e-05			7.75254e-05	93.0069			93.0069	0.00535973			0.00535973	0.0485067			0.0485067	0.0538664			0.0538664
Rhamnaceae	0.0043346	0.00324675	0.00466636	0.00434142	31.33	32.6682	24.601	31.33	0.00138789	0.0165018	0.0165018	0.0010471	0.0422921	0.0732343	0.0732343	0.0415163	0.0436894	0.0897361	0.0897361	0.0425634
Rhizophoraceae	0.00114068	0.00108225		0.00116288	25.4375	26.3381		25.4375	0.000863333	0.000861493		0.000863333	0.0411201	0.0411231		0.0411201	0.0419845	0.0419872		0.0419845
Ripogonaceae	7.60456e-05			7.75254e-05	104.694			104.694	0.00569117			0.00569117	0.0185797			0.0185797	0.0242709			0.0242709
Roridulaceae	7.60456e-05			7.75254e-05	77.5344			77.5344	0.00385521			0.00385521	0.0510767			0.0510767	0.0549319			0.0549319
Rosaceae	0.00790875	0.0151515	0.0270649	0.00783006	20.7612	20.7612	22.5137	20.7612	0.086975	0.0869988	0.0869988	0.086975	0.0702845	0.0713545	0.0702426	0.0702845	0.164212	0.165485	0.164212	0.164212
Rousseaceae	0.000228137			0.000232576	17.6209			17.6209	0.00737191			0.00737191	0.0293824			0.0293824	0.0367543			0.0367543
Rubiaceae	0.0431179	0.0349026	0.0130658	0.0435693	19.9609	15.8578	15.8578	20.3179	0.00486284	0.00543766	0.00544604	0.00423199	0.0701744	0.0729946	0.0735396	0.0674431	0.076491	0.0788602	0.0789856	0.0708892
Ruppiaceae	7.60456e-05	0.000270563	0.000466636	7.75254e-05	76.9808	76.9808	76.9808	76.9808	0.00548767	0.00548767	0.00548767	0.00548767	0.0200282	0.0200282	0.0200282	0.0200282	0.0255159	0.0255159	0.0255159	0.0255159
Rutaceae	0.0110266	0.00649351	0.00419972	0.0112412	25.9364	34.1206	37.4652	21.9692	0.00315303	0.00314081	0.00313189	0.00315421	0.0505421	0.0505308	0.0505063	0.0505447	0.0536716	0.0536716	0.0536695	0.0536722
Sabiaceae	0.000228137	0.000541126	0.000466636	0.000232576	19.1332	19.1332	19.1332	19.1332	0.00879759	0.00879759	0.00879759	0.00879759	0.0214063	0.0214063	0.0214063	0.0214063	0.0302039	0.0302039	0.0302039	0.0302039
Salicaceae	0.0043346	0.00324675	0.00233318	0.00441895	25.3444	25.2792	25.2792	27.9719	0.000902765	0.0018839	0.0018839	0.000893072	0.0411603	0.0432098	0.0432098	0.0411398	0.0420438	0.0450967	0.0450967	0.0420167
Salvadoraceae	0.000228137	0.000811688		0.000232576	11.1847	11.1847		11.1847	0.00102498	0.00102498		0.0008983	0.040986	0.040986		0.0410846	0.0420109	0.0420109		0.0419879
Santalaceae	0.00304183	0.0021645	0.00326645	0.00310102	46.481	49.0243	46.481	36.9478	0.00902547	0.00900297	0.00900297	0.00911101	0.0183093	0.0183093	0.0183093	0.0183093	0.0273123	0.0273123	0.0273123	0.0273123
Sapindaceae	0.0105703	0.00703463	0.00279981	0.0106985	12.7769	14.5391	18.271	12.5773	0.0126243	0.0126075	0.00317463	0.012628	0.106054	0.105943	0.0505438	0.106064	0.118666	0.118642	0.0537184	0.118666
Sapotaceae	0.00448669	0.00351732		0.004574	27.1057	19.2194		27.1057	0.00550781	0.00549596		0.00550781	0.0616057	0.0616071		0.0616057	0.0671039	0.0671024		0.0671039
Sarcobataceae	7.60456e-05			7.75254e-05	47.8801			47.8801	0.00372034			0.00372034	0.0510009			0.0510009	0.0547212			0.0547212
Sarcolaenaceae	0.000760456			0.000775254	19.9022			19.9022	0.0244768			0.0244768	0.0734966			0.0734966	0.0979609			0.0979609
Sarraceniaceae	0.000228137			0.000232576	24.1389			24.1389	0.00296907			0.00296907	0.0519932			0.0519932	0.0549623			0.0549623
Saururaceae	0.000304183	0.000541126	0.000933271	0.000310102	70.0933	70.0933	79.4222	70.0933	0.00551321	0.00551321	0.00552838	0.00551321	0.0186024	0.0186024	0.0185817	0.0186024	0.0241156	0.0241156	0.0241101	0.0241156
Saxifragaceae	0.0026616	0.0021645	0.00559963	0.00255834	41.4674	41.4674	41.4674	37.7306	0.00706862	0.00716562	0.00708347	0.00706862	0.0250836	0.0253056	0.0250846	0.0250836	0.0321552	0.0324712	0.0321681	0.0321552
Scheuchzeriaceae	7.60456e-05	0.000270563	0.000466636	7.75254e-05	132.355	132.355	132.355	132.355	0.00575794	0.00575794	0.00575794	0.00575794	0.0197568	0.0197568	0.0197568	0.0197568	0.0255148	0.0255148	0.0255148	0.0255148
Schisandraceae	0.000228137	0.000811688	0.00139991	0.000232576	21.5377	21.5377	21.5377	21.5377	0.00507336	0.00507336	0.00507336	0.00507336	0.0195384	0.0195398	0.0195398	0.0195384	0.0245899	0.0246132	0.0246132	0.0245899
Schlegeliaceae	0.000228137			0.000232576	46.083			46.083	0.00166454			0.00166454	0.0358798			0.0358798	0.0375444			0.0375444
Schoepfiaceae	0.000228137	0.000270563		0.000232576	42.7498	42.7498		42.7498	0.00896749	0.00896749		0.00896749	0.0181909	0.0181909		0.0181909	0.0271584	0.0271584		0.0271584
Scrophulariaceae	0.00494297	0.00270563	0.00233318	0.00496162	34.1705	34.1705	54.2379	34.1705	0.00172678	0.00172678	0.00174464	0.00172678	0.0359496	0.0359764	0.0359764	0.0359496	0.0376353	0.0377084	0.0377084	0.0376353
Setchellanthaceae	7.60456e-05			7.75254e-05	90.6656			90.6656	0.00186765			0.00186765	0.0401502			0.0401502	0.0420178			0.0420178
Simaroubaceae	0.00152091	0.000811688	0.00139991	0.00155051	24.3194	39.6232	39.6232	24.3194	0.00312543	0.00315044	0.00315044	0.00311592	0.0505541	0.0504985	0.0504985	0.0505624	0.0536823	0.0536489	0.0536823	0.0536823
Simmondsiaceae	7.60456e-05			7.75254e-05	91.4044			91.4044	0.00583267			0.00583267	0.0479433			0.0479433	0.053776			0.053776
Siparunaceae	0.000152091			0.000155051	20.4903			20.4903	0.00550919			0.00550919	0.0187185			0.0187185	0.0242277			0.0242277
Sladeniaceae	0.000152091			0.000155051	88.8407			88.8407	0.00423368			0.00423368	0.0505639			0.0505639	0.0547976			0.0547976
Smilacaceae	0.000152091	0.000541126	0.000466636	0.000155051	16.2521	16.2521	16.2521	16.2521	0.00610292	0.00610292	0.00610292	0.00610292	0.0190302	0.0190302	0.0190302	0.0190302	0.0251331	0.0251331	0.0251331	0.0251331
Solanaceae	0.00722433	0.00378788	0.00606626	0.00736491	26.1724	21.1993	23.879	27.7266	0.00469361	0.00473928	0.00473928	0.0033475	0.049866	0.0499803	0.0499803	0.0453246	0.0545734	0.0547546	0.0547546	0.0486721
Sphaerosepalaceae	0.000152091			0.000155051	27.0241			27.0241	0.00120358			0.00120358	0.0408951			0.0408951	0.0420987			0.0420987
Sphenocleaceae	7.60456e-05	0.000270563		7.75254e-05	88.2685	88.2685		88.2685	0.00406766	0.00406766		0.00406766	0.0364407	0.0364407		0.0364407	0.0405083	0.0405083		0.0405083
Stachyuraceae	7.60456e-05	0.000270563	0.000466636	7.75254e-05	68.7669	68.7669	68.7669	68.7669	0.00103532	0.00103532	0.00103532	0.00103532	0.0407203	0.0407203	0.0407203	0.0407203	0.0417556	0.0417556	0.0417556	0.0417556
Staphyleaceae	0.000228137	0.000541126	0.000933271	0.000232576	46.8098	46.8098	46.8098	46.8098	0.00107956	0.00107956	0.00107956	0.00107956	0.0407797	0.0407797	0.0407797	0.0407191	0.0418592	0.0418592	0.0418592	0.0418592
Stegnospermataceae	7.60456e-05			7.75254e-05	71.5168			71.5168	0.00381751			0.00381751	0.0508542			0.0508542	0.0546717			0.0546717
Stemonaceae	0.000304183	0.000270563		0.000310102	44.1218	44.1218		44.1218	0.0290939	0.0290939		0.0290939	0.033094	0.033094		0.033094	0.062188	0.062188		0.062188
Stemonuraceae	0.000760456			0.000775254	10.2785			10.2785	0.00802835			0.00802835	0.0245695			0.0245695	0.0325978			0.0325978
Stilbaceae	0.000912548	0.000541126		0.000930305	67.7865	67.7865		67.7865	0.0017182	0.0017182		0.0017182	0.0358231	0.0358231		0.0358231	0.0375413	0.0375413		0.0375413
Strelitziaceae	0.000228137			0.000232576	65.9805			65.9805	0.00228401			0.00228401	0.0391658			0.0391658	0.0414498			0.0414498
Strombosiaceae	0.000456274	0.000270563		0.000465152	67.433	67.433		67.433	0.00898784	0.00898784		0.00898784	0.0181553	0.0181553		0.0181553	0.0271432	0.0271432		0.0271432
Stylidiaceae	0.000304183			0.000310102	37.669			37.669	0.00729208			0.00729208	0.0300215			0.0300215	0.0373136			0.0373136
Styracaceae	0.000836502	0.000270563	0.000466636	0.000852779	8.58064	8.58064	8.58064	8.58064	0.00299766	0.00299766	0.00299766	0.00299766	0.05195	0.05195	0.05195	0.05195	0.0549477	0.0549477	0.0549477	0.0549477
Surianaceae	0.000380228	0.000270563		0.000387627	43.8814	43.8814		31.7158	0.00113054	0.00113054		0.00113054	0.0411735	0.0411735		0.0411735	0.042304	0.042304		0.042304
Symplocaceae	0.000152091	0.000541126	0.000933271	0.000155051	47.8	47.8	47.8	47.8	0.00297381	0.00297381	0.00297381	0.00297381	0.0519634	0.0519634	0.0519634	0.0519634	0.0549372	0.0549372	0.0549372	0.0549372
Taccaceae	7.60456e-05	0.000270563		7.75254e-05	134.288	134.288		134.288	0.00553864	0.00553864		0.00553864	0.0185965	0.0185965		0.0185965	0.0241351	0.0241351		0.0241351
Talinaceae	0.000152091	0.000270563		0.000155051	48.5067	48.5067		48.5067	0.00385614	0.00385614		0.00385614	0.0540929	0.0540929		0.0540929	0.0579491	0.0579491		0.0579491
Tamaricaceae	0.000304183	0.00108225	0.00186654	0.000310102	26.9705	26.9705	16.311	26.9705	0.00399755	0.00399755	0.00399755	0.00395449	0.0523455	0.0523455	0.052461	0.0523455	0.0563	0.0563	0.056437	0.0563
Tapisciaceae	0.000152091			0.000155051	65.9707			65.9707	0.00257463			0.00257463	0.0387363			0.0387363	0.0413109			0.0413109
Tecophilaeaceae	0.000684411			0.000697729	57.3234			57.3234	0.00549454			0.00549454	0.0186161			0.0186161	0.0241044			0.0241044
Tetrachondraceae	0.000152091			0.000155051	71.6461			71.6461	0.00390878			0.00390878	0.0339009			0.0339009	0.0378097			0.0378097
Tetramelaceae	0.000152091			0.000155051	52.1283			52.1283	0.00141612			0.00141612	0.0406067			0.0406067	0.0420228			0.0420228
Tetrameristaceae	0.000228137			0.000232576	21.361			21.361	0.00296737			0.00296737	0.0519403			0.0519403	0.0549126			0.0549126
Theaceae	0.000760456	0.000270563	0.000933271	0.000775254	23.7655	26.831	26.831	23.7655	0.00306271	0.00306271	0.00306271	0.00306271	0.0519949	0.0520376	0.0520376	0.0519949	0.0550287	0.0551003	0.0551003	0.0550287
Thomandersiaceae	7.60456e-05			7.75254e-05	84.1486			84.1486	0.00188204			0.00188204	0.0356732			0.0356732	0.0375553			0.0375553
Thurniaceae	0.000152091			0.000155051	57.8645			57.8645	0.0036674			0.0036674	0.0379913			0.0379913	0.0416587			0.0416587
Thymelaeaceae	0.00357414	0.00243506	0.00326645	0.00356617	17.1698	17.1698	17.1698	17.3089	0.00869657	0.0116376	0.0116376	0.00855763	0.0527447	0.0581239	0.0581294	0.0524889	0.0614412	0.069767	0.069767	0.0610591
Ticodendraceae	7.60456e-05			7.75254e-05	62.9902			62.9902	0.00100029			0.00100029	0.0409857			0.0409857	0.041986			0.041986
Tofieldiaceae	0.000380228	0.000270563	0.000466636	0.000387627	52.1733	52.1733	52.1733	52.1733	0.00547943	0.00547943	0.00547943	0.00547943	0.019333	0.019333	0.019333	0.0193179	0.0248125	0.0248125	0.0248125	0.0247695
Torricelliaceae	0.000228137			0.000232576	80.848			80.848	0.00784741			0.00784741	0.0236963			0.0236963	0.0315437			0.0315437
Tovariaceae	7.60456e-05			7.75254e-05	78.282			78.282	0.00133066			0.00133066	0.0406933			0.0406933	0.0420239			0.0420239
Trigoniaceae	0.000380228			0.000387627	31.6889			31.6889	0.000862838			0.000862838	0.0410981			0.0410981	0.0419609			0.0419609
Trimeniaceae	7.60456e-05			7.75254e-05	163.682			163.682	0.00499082			0.00499082	0.0194402			0.0194402	0.024431			0.024431
Triuridaceae	0.000684411		0.000933271	0.000697729	34.0985		43.3753	34.0985	0.00557645		0.00559179	0.00557645	0.0187373		0.018753	0.0187373	0.0243137		0.0243448	0.0243137
Trochodendraceae	0.000152091	0.000270563	0.000466636	0.000155051	31.2484	31.2484	31.2484	31.2484	0.00891993	0.00891993	0.00999016	0.00891993	0.0205049	0.0205049	0.0195524	0.0205049	0.0294248	0.0294248	0.0295426	0.0294248
Tropaeolaceae	7.60456e-05			7.75254e-05	80.1022			80.1022	0.000924632			0.000924632	0.0410586			0.0410586	0.0419832			0.0419832
Typhaceae	0.000152091	0.000541126	0.000933271	0.000155051	78.3271	78.3271	98.5661	78.3271	0.00222539	0.00222539	0.00283895	0.00222539	0.039254	0.039254	0.0387417	0.039254	0.0414794	0.0414794	0.0415807	0.0414794
Ulmaceae	0.000608365	0.00135281	0.00139991	0.000620203	16.1162	16.1162	16.1162	24.0857	0.000893037	0.000893037	0.000893037	0.000893037	0.0411673	0.0412525	0.0412525	0.0411629	0.0421455	0.0421455	0.0421455	0.0420735
Urticaceae	0.00365019	0.00595238	0.00466636	0.00372122	25.7918	30.2816	29.5168	25.7918	0.000907456	0.000899762	0.000899762	0.00090848	0.0412425	0.0411916	0.0412524	0.0412425	0.042135	0.0421215	0.042135	0.042135
Vahliaceae	7.60456e-05	0.000270563		7.75254e-05	105.045	105.045		105.045	0.00672806	0.00672806		0.00672806	0.026842	0.026842		0.026842	0.03357	0.03357		0.03357
Velloziaceae	0.000532319	0.000270563		0.000542678	63.1456	43.9181		63.1456	0.00570438	0.00564838		0.00570438	0.0188214	0.0188217		0.0188214	0.0244701	0.0244701		0.0245258
Verbenaceae	0.00243346	0.0021645	0.000933271	0.00248081	12.7768	12.4858	10.961	12.7768	0.0023003	0.0023003	0.00298414	0.0023003	0.0368518	0.0368518	0.0383747	0.0368518	0.0391521	0.0391521	0.0413589	0.0391521
Violaceae	0.0018251	0.000811688	0.000933271	0.00186061	31.7401	31.7401	31.7401	31.7401	0.000903314	0.000912229	0.000912229	0.000897546	0.0411163	0.0412657	0.0412657	0.041112	0.0420096	0.0421779	0.0421779	0.0420096
Vitaceae	0.00114068	0.00324675	0.00233318	0.00116288	49.0542	45.495	54.9589	49.0542	0.00535617	0.0057555	0.00527741	0.00535617	0.0447514	0.0452864	0.0446795	0.0447514	0.0501076	0.0510419	0.0499569	0.0501076
Vochysiaceae	0.000608365			0.000620203	19.416			19.416	0.000910507			0.000910507	0.0411721			0.0411721	0.0420812			0.0420812
Winteraceae	0.000380228			0.000387627	35.6128			35.6128	0.00584304			0.00584304	0.0188728			0.0188728	0.0247159			0.0247159
Ximeniaceae	0.000228137	0.000270563		0.000232576	42.046	42.046		42.046	0.0089413	0.0089413		0.0089413	0.0181845	0.0181845		0.0181845	0.0271258	0.0271258		0.0271258
Xyridaceae	0.000380228	0.000270563		0.000387627	25.1135	25.1135		25.1135	0.00218553	0.00218553		0.00218553	0.0393005	0.0393005		0.0393005	0.0414861	0.0414861		0.0414861
Zingiberaceae	0.00395437	0.00243506	0.000933271	0.00403132	17.6958	19.9294	12.2284	17.6958	0.0162148	0.0161952	0.0162114	0.0162175	0.116758	0.116741	0.116771	0.116758	0.132955	0.13293	0.132982	0.132975
Zosteraceae	0.000152091	0.000270563	0.000933271	0.000155051	34.626	34.626	34.626	34.626	0.00551999	0.00551999	0.00551999	0.00551999	0.0200935	0.0200935	0.0200935	0.0200935	0.0256135	0.0256135	0.0256135	0.0256135
Zygophyllaceae	0.0018251	0.0021645	0.00186654	0.00170556	25.2501	25.2501	16.9719	25.2501	0.000903438	0.000903438	0.000903438	0.000903438	0.0411323	0.0411323	0.0411323	0.0411323	0.0420358	0.0420358	0.0420358	0.0420358

## Sheet: full_149-256
	Proportion_149-256_full_tree				age_149-256_full_tree				extinct_149-256_full_tree				netdiv_149-256_full_tree				speciation_149-256_full_tree
Family	Global	Afro-Asian drylands	northern Eurasia	OtherRegion	Global	Afro-Asian drylands	northern Eurasia	OtherRegion	Global	Afro-Asian drylands	northern Eurasia	OtherRegion	Global	Afro-Asian drylands	northern Eurasia	OtherRegion	Global	Afro-Asian drylands	northern Eurasia	OtherRegion
Acanthaceae	0.0158935	0.0132576	0.00326645	0.0157377	18.2307	19.4547	23.9579	18.2307	0.0109832	0.0109832	0.0111686	0.0109836	0.108089	0.108092	0.108126	0.108079	0.119061	0.119073	0.119109	0.119061
Achariaceae	0.00228137	0.00108225		0.00232576	22.0327	17.9316		22.0327	0.000867603	0.000861501		0.000867603	0.0422565	0.0422619		0.0422565	0.043118	0.0431218		0.043118
Achatocarpaceae	0.000152091			0.000155051	49.3769			49.3769	0.00412655			0.00412655	0.0546614			0.0546614	0.0587879			0.0587879
Acoraceae	7.60456e-05	0.000270563	0.000466636	7.75254e-05	226.269	226.269	226.269	226.269	0.00336385	0.00336385	0.00336385	0.00336385	0.0170688	0.0170688	0.0170688	0.0170688	0.0204326	0.0204326	0.0204326	0.0204326
Actinidiaceae	0.000228137	0.000541126	0.000933271	0.000232576	22.7222	22.7222	22.7222	45.2468	0.00333294	0.00332203	0.00331113	0.00334807	0.0548706	0.0548556	0.0548729	0.0548706	0.058184	0.0581777	0.058184	0.0582186
Adoxaceae	0.000380228	0.000811688	0.00139991	0.000387627	44.5786	44.5786	44.5786	44.5786	0.00825843	0.00825843	0.00825843	0.00825843	0.0205238	0.0205238	0.0205238	0.0205238	0.0288042	0.0288042	0.0288042	0.0288042
Aextoxicaceae	7.60456e-05			7.75254e-05	105.567			105.567	0.00875776			0.00875776	0.0199881			0.0199881	0.0287458			0.0287458
Aizoaceae	0.0095057	0.00243506	0.000933271	0.00969067	11.5171	18.4764	52.744	11.1042	0.00389979	0.00389979	0.00397736	0.00389979	0.0549046	0.0549038	0.0547644	0.0549046	0.0587953	0.0587959	0.0587417	0.0587953
Akaniaceae	0.000152091			0.000155051	61.6			61.6	0.00112584			0.00112584	0.0419852			0.0419852	0.043111			0.043111
Alismataceae	0.00129278	0.00297619	0.00279981	0.00131793	25.6716	19.3112	19.3112	25.6716	0.00289502	0.00289468	0.00290418	0.00289502	0.017718	0.017718	0.017718	0.017718	0.0206222	0.0206193	0.0206222	0.0206193
Alseuosmiaceae	0.000228137			0.000232576	28.5406			28.5406	0.00835139			0.00835139	0.0262304			0.0262304	0.0345818			0.0345818
Alstroemeriaceae	0.000456274			0.000465152	19.9505			19.9505	0.00284647			0.00284647	0.017553			0.017553	0.0203994			0.0203994
Altingiaceae	0.000228137	0.000270563	0.000466636	0.000232576	9.35573	9.35573	9.35573	9.35573	0.00852632	0.00852632	0.00852632	0.00852632	0.0206697	0.0206697	0.0206697	0.0206697	0.029196	0.029196	0.029196	0.029196
Alzateaceae	7.60456e-05			7.75254e-05	57.0249			57.0249	0.00107044			0.00107044	0.0421002			0.0421002	0.0431706			0.0431706
Amaranthaceae	0.0132319	0.0262446	0.0303313	0.0127142	18.3962	20.9364	18.3422	18.318	0.00443457	0.00598235	0.00443345	0.00443434	0.0592106	0.0692782	0.059185	0.0592106	0.0636449	0.0752914	0.0636192	0.0636449
Amaryllidaceae	0.0061597	0.00405844	0.00466636	0.00612451	48.6377	67.7014	110.443	36.1113	0.00444373	0.00443323	0.00444373	0.00445528	0.0448962	0.0448747	0.0448747	0.0448976	0.0493324	0.0493185	0.0493185	0.0493466
Anacampserotaceae	0.000228137	0.000270563		0.000232576	32.1635	32.1635		32.1635	0.00404276	0.00404276		0.00404276	0.0584826	0.0584826		0.0584826	0.0625253	0.0625253		0.0625253
Anacardiaceae	0.00593156	0.00405844	0.00233318	0.00604698	28.636	29.6616	31.5934	28.636	0.00276477	0.00276638	0.00276638	0.00276477	0.0509138	0.0509138	0.0508997	0.0509138	0.0536749	0.0536699	0.0536678	0.0536749
Ancistrocladaceae	7.60456e-05	0.000270563		7.75254e-05	46.9904	46.9904		46.9904	0.00404068	0.00404068		0.00404068	0.0544921	0.0544921		0.0544921	0.0585328	0.0585328		0.0585328
Anisophylleaceae	0.000304183	0.000270563		0.000310102	31.1227	31.1227		31.1227	0.000882113	0.000882113		0.000882113	0.0422243	0.0422243		0.0422243	0.0431064	0.0431064		0.0431064
Annonaceae	0.0086692	0.00405844		0.00883789	30.1896	34.1437		30.1896	0.0077646	0.00776987		0.00776453	0.0622527	0.0622662		0.0622522	0.0700162	0.0700338		0.0700162
Aphanopetalaceae	7.60456e-05			7.75254e-05	77.4829			77.4829	0.00838055			0.00838055	0.0205377			0.0205377	0.0289182			0.0289182
Aphloiaceae	7.60456e-05	0.000270563		7.75254e-05	101.498	101.498		101.498	0.00447508	0.00447508		0.00447508	0.0370564	0.0370564		0.0370564	0.0415315	0.0415315		0.0415315
Apiaceae	0.0322433	0.0597944	0.0886608	0.0293821	21.1635	20.914	19.6562	21.9673	0.00210946	0.00210863	0.002112	0.00211082	0.0566435	0.0566474	0.0566474	0.0566416	0.0587403	0.0587445	0.0587431	0.0587391
Apocynaceae	0.0258555	0.025974	0.00699953	0.0257384	20.2138	16.9933	15.7348	21.8926	0.00289023	0.0238598	0.0238598	0.00287083	0.0478522	0.107144	0.107232	0.0477738	0.0511313	0.131072	0.131092	0.0506404
Apodanthaceae	0.000152091	0.000270563		0.000155051	47.4572	47.4572		47.4572	0.000949511	0.000949511		0.000949511	0.0421869	0.0421869		0.0421869	0.0431364	0.0431364		0.0431364
Aponogetonaceae	7.60456e-05	0.000270563		7.75254e-05	61.7167	61.7167		61.7167	0.00290399	0.00290399		0.00290399	0.0177124	0.0177124		0.0177124	0.0206164	0.0206164		0.0206164
Aptandraceae	0.000608365			0.000620203	48.0268			48.0268	0.00826285			0.00826285	0.0203408			0.0203408	0.0286227			0.0286227
Aquifoliaceae	0.000152091	0.000270563	0.000466636	0.000155051	27.3848	27.3848	27.3848	27.3848	0.00833957	0.00833957	0.00833957	0.00833957	0.0206835	0.0206835	0.0206835	0.0206835	0.029023	0.029023	0.029023	0.029023
Araceae	0.00927757	0.00811688	0.00746617	0.0094581	42.6125	49.7645	49.7645	42.6125	0.0108573	0.0108474	0.0108474	0.0108627	0.0372821	0.037146	0.0346143	0.0372939	0.0481334	0.0481225	0.044551	0.0481355
Araliaceae	0.00288973	0.00297619	0.00419972	0.00294596	32.4765	32.4765	29.8391	32.4765	0.0157089	0.0157216	0.0157216	0.0157089	0.0760466	0.0760266	0.0760466	0.0760466	0.0917753	0.0917593	0.0917672	0.0917753
Arecaceae	0.011635	0.00405844	0.00139991	0.0117063	27.7758	31.7201	17.5641	27.7758	0.0025689	0.00255565	0.00255136	0.00257025	0.0364568	0.0361929	0.0363737	0.0364568	0.0389473	0.0387851	0.0388526	0.0389612
Argophyllaceae	0.000152091			0.000155051	37.4952			37.4952	0.0083836			0.0083836	0.0262107			0.0262107	0.0345943			0.0345943
Aristolochiaceae	0.000608365	0.00135281	0.00139991	0.000620203	97.4099	97.4099	37.1095	97.4099	0.00293791	0.00293791	0.00280376	0.00293791	0.0177744	0.0177744	0.0174984	0.0177744	0.0207123	0.0207123	0.0203021	0.0207123
Asparagaceae	0.00988593	0.0121753	0.0158656	0.00992325	40.861	46.6315	47.2736	39.3945	0.00452536	0.00446755	0.00455078	0.00455078	0.044925	0.0449019	0.0449992	0.0449524	0.049379	0.0493589	0.0495435	0.0494264
Asphodelaceae	0.00273764	0.00270563	0.00186654	0.00279091	45.7493	40.4927	65.9388	45.7493	0.0190008	0.019394	0.00364586	0.00417053	0.045724	0.0462175	0.0353519	0.0353819	0.065118	0.0652182	0.0389978	0.0391882
Asteliaceae	0.000152091			0.000155051	46.6449			46.6449	0.00286006			0.00286006	0.0175583			0.0175583	0.0204184			0.0204184
Asteraceae	0.120608	0.104437	0.111526	0.119467	18.3451	19.408	18.8504	18.1538	0.00106609	0.00103436	0.00103583	0.00107275	0.0529639	0.0529517	0.0529771	0.0529698	0.0539704	0.0539434	0.0539736	0.0539736
Asteropeiaceae	7.60456e-05			7.75254e-05	55.3269			55.3269	0.00400551			0.00400551	0.05451			0.05451	0.0585156			0.0585156
Atherospermataceae	0.000456274			0.000465152	52.0585			52.0585	0.00298019			0.00298019	0.0175498			0.0175498	0.0205282			0.0205282
Austrobaileyaceae	7.60456e-05			7.75254e-05	220.276			220.276	0.00344692			0.00344692	0.0170081			0.0170081	0.020455			0.020455
Balanopaceae	7.60456e-05			7.75254e-05	87.7935			87.7935	0.00130564			0.00130564	0.041848			0.041848	0.0431536			0.0431536
Balanophoraceae	0.00106464	0.000811688		0.00108536	65.7449	69.5733		59.5425	0.00830421	0.00833095		0.00830421	0.0202957	0.0202843		0.0202957	0.0286056	0.0286153		0.0286056
Balsaminaceae	0.000152091	0.000270563	0.000466636	0.000155051	31.4108	31.4108	31.4108	31.4108	0.00330621	0.00330621	0.00330621	0.00330621	0.0548766	0.0548766	0.0548766	0.0548766	0.0581828	0.0581828	0.0581828	0.0581828
Barbeuiaceae	7.60456e-05			7.75254e-05	69.6324			69.6324	0.00435487			0.00435487	0.0543832			0.0543832	0.0587381			0.0587381
Barbeyaceae	7.60456e-05	0.000270563		7.75254e-05	87.6217	87.6217		87.6217	0.0024612	0.0024612		0.0024612	0.0407525	0.0407525		0.0407525	0.0432137	0.0432137		0.0432137
Basellaceae	0.000304183			0.000310102	25.6609			25.6609	0.00389489			0.00389489	0.0550016			0.0550016	0.0588965			0.0588965
Bataceae	7.60456e-05			7.75254e-05	37.3352			37.3352	0.000880255			0.000880255	0.0422216			0.0422216	0.0431019			0.0431019
Begoniaceae	0.000152091	0.000270563	0.000466636	0.000155051	31.1385	31.1385	31.1385	31.1385	0.000923358	0.000923358	0.000923358	0.000923358	0.0424015	0.0424015	0.0424015	0.0424015	0.0433249	0.0433249	0.0433249	0.0433249
Berberidaceae	0.00121673	0.00243506	0.00466636	0.00116288	36.5448	61.5667	61.5667	30.8693	0.00835681	0.00832587	0.00832587	0.00835681	0.0210526	0.0209235	0.0209235	0.0210526	0.029414	0.0292494	0.0292494	0.029414
Berberidopsidaceae	0.000152091			0.000155051	102.562			102.562	0.00868533			0.00868533	0.0200917			0.0200917	0.028777			0.028777
Betulaceae	0.000456274	0.00162338	0.00279981	0.000465152	49.6751	49.6751	49.6751	21.5488	0.000905338	0.000905338	0.000905338	0.00100114	0.0422737	0.0422737	0.0422737	0.0422937	0.0431714	0.0431714	0.0431714	0.0433026
Biebersteiniaceae	7.60456e-05	0.000270563	0.000466636	7.75254e-05	67.0469	67.0469	67.0469	67.0469	0.0142042	0.0142042	0.0142042	0.0142042	0.0401113	0.0401113	0.0401113	0.0401113	0.0543156	0.0543156	0.0543156	0.0543156
Bignoniaceae	0.00623574	0.00405844	0.00233318	0.00635708	23.7817	27.4921	27.4921	23.7817	0.00231895	0.0020338	0.00203246	0.00891877	0.0383077	0.0378621	0.0378962	0.0609264	0.0405907	0.0399124	0.03993	0.0698452
Bixaceae	0.000304183	0.000270563		0.000310102	28.8748	28.8748		28.8748	0.00090569	0.00090569		0.00090569	0.0422872	0.0422872		0.0422872	0.0431929	0.0431929		0.0431929
Blandfordiaceae	7.60456e-05			7.75254e-05	186.309			186.309	0.00294819			0.00294819	0.0174006			0.0174006	0.0203488			0.0203488
Bonnetiaceae	0.000228137			0.000232576	59.5976			59.5976	0.00115357			0.00115357	0.0420112			0.0420112	0.0431648			0.0431648
Boraginaceae	0.0106464	0.0197511	0.029398	0.0104659	20.6835	19.9548	18.9753	23.5072	0.00710523	0.00711175	0.00711373	0.00709539	0.0936925	0.0937035	0.093734	0.0936463	0.1008	0.100815	0.100842	0.100785
Boryaceae	0.000152091			0.000155051	139.011			139.011	0.00280715			0.00280715	0.0174953			0.0174953	0.0203024			0.0203024
Brassicaceae	0.0261597	0.0592532	0.0741951	0.0233351	18.5337	16.987	21.3767	17.8346	0.0024839	0.00248363	0.0024892	0.00248363	0.0620058	0.0620055	0.0620055	0.0620095	0.0644845	0.0644834	0.0644834	0.0644863
Bromeliaceae	0.00509506			0.0051942	28.0537			28.0537	0.012536			0.012536	0.0569464			0.0569464	0.0695515			0.0695515
Brunelliaceae	7.60456e-05			7.75254e-05	84.2059			84.2059	0.00085954			0.00085954	0.0422401			0.0422401	0.0430996			0.0430996
Bruniaceae	0.000456274			0.000465152	31.2049			31.2049	0.00830503			0.00830503	0.0205482			0.0205482	0.0288711			0.0288711
Burmanniaceae	0.00106464	0.000541126	0.000466636	0.00108536	91.3417	104.822	104.822	91.3417	0.00283183	0.00283183	0.00283183	0.00283183	0.0175158	0.0175627	0.0175627	0.0175158	0.0203173	0.0203945	0.0203945	0.0203173
Burseraceae	0.00144487	0.00135281		0.00147298	23.5658	30.8458		23.5658	0.0043556	0.00435666		0.0043556	0.0529103	0.0529103		0.0529103	0.057267	0.057267		0.057267
Butomaceae	7.60456e-05	0.000270563	0.000466636	7.75254e-05	150.395	150.395	150.395	150.395	0.00332168	0.00332168	0.00332168	0.00332168	0.0172693	0.0172693	0.0172693	0.0172693	0.020591	0.020591	0.020591	0.020591
Buxaceae	0.000456274	0.000811688	0.000933271	0.000465152	59.6934	59.6934	59.6934	59.6934	0.00835365	0.00835365	0.00835365	0.00835365	0.0205916	0.0205916	0.0205916	0.0205916	0.0289453	0.0289453	0.0289453	0.0289453
Byblidaceae	7.60456e-05			7.75254e-05	86.1896			86.1896	0.00247081			0.00247081	0.0374914			0.0374914	0.0399622			0.0399622
Cabombaceae	0.000152091		0.000466636	0.000155051	97.709		97.709	97.709	0.00280433		0.00280433	0.00280433	0.0174919		0.0174919	0.0174919	0.0202962		0.0202962	0.0202962
Cactaceae	0.00988593	0.000811688	0.000466636	0.0100783	19.0738	22.6102	19.1248	19.0738	0.00491329	0.00490722	0.00476974	0.00491329	0.075748	0.0757622	0.0742329	0.075748	0.0806689	0.0806695	0.0790026	0.0806689
Calceolariaceae	0.000228137			0.000232576	16.3793			16.3793	0.00209331			0.00209331	0.0380199			0.0380199	0.0401132			0.0401132
Calophyllaceae	0.00114068	0.000541126		0.00116288	59.7832	63.0614		59.7832	0.000860491	0.000859685		0.000860491	0.0422378	0.0422545		0.0422378	0.0431141	0.0431141		0.0431141
Calycanthaceae	0.000228137		0.000466636	0.000232576	70.6656		70.6656	70.6656	0.00294783		0.00294168	0.00294783	0.0174884		0.0174884	0.0174884	0.0204362		0.0204301	0.0204362
Calyceraceae	0.000456274			0.000465152	45.0965			45.0965	0.00869048			0.00869048	0.0376633			0.0376633	0.0463544			0.0463544
Campanulaceae	0.00570342	0.00595238	0.00839944	0.00558183	24.2983	23.5982	23.5982	28.4972	0.0141166	0.0141166	0.014086	0.0141575	0.0625531	0.0625531	0.0624473	0.0625531	0.0766697	0.0766697	0.0765334	0.0766697
Canellaceae	0.000456274			0.000465152	30.9836			30.9836	0.00281282			0.00281282	0.0175117			0.0175117	0.0203282			0.0203282
Cannabaceae	0.000684411	0.00135281	0.00233318	0.000697729	63.5366	67.1382	22.3468	63.5366	0.000884173	0.000884173	0.000884173	0.000884173	0.0422187	0.0422187	0.0422081	0.0422187	0.0431028	0.0431028	0.0430984	0.0431028
Cannaceae	7.60456e-05			7.75254e-05	133.635			133.635	0.00374211			0.00374211	0.0327128			0.0327128	0.0364549			0.0364549
Capparaceae	0.00220532	0.00351732	0.000466636	0.00209319	40.3298	44.6026	51.6774	40.3298	0.00086424	0.00086424	0.000849795	0.00086424	0.0422669	0.0422673	0.0422673	0.0422658	0.0431171	0.043122	0.0431171	0.0431171
Caprifoliaceae	0.00281369	0.00757576	0.010266	0.00286844	20.8669	18.9032	44.7344	37.7738	0.0198555	0.0199487	0.011227	0.0113541	0.0503964	0.0507332	0.0264653	0.0264653	0.0702519	0.0706819	0.0376924	0.0378164
Cardiopteridaceae	0.000380228	0.000270563		0.000387627	81.0965	81.0965		81.0965	0.00829827	0.00826474		0.00829827	0.0204587	0.0204921		0.0204587	0.0287569	0.0287568		0.0287569
Caricaceae	0.000456274			0.000465152	25.5372			25.5372	0.000867401			0.000867401	0.0422363			0.0422363	0.0430953			0.0430953
Carlemanniaceae	0.000152091			0.000155051	67.4443			67.4443	0.00229267			0.00229267	0.0376055			0.0376055	0.0398982			0.0398982
Caryocaraceae	0.000152091			0.000155051	19.43			19.43	0.00102867			0.00102867	0.0422076			0.0422076	0.0432363			0.0432363
Caryophyllaceae	0.00676806	0.0162338	0.0233318	0.00658966	13.507	15.8484	12.9451	14.8192	0.0252315	0.0252078	0.0253877	0.0252236	0.106007	0.105999	0.106057	0.106005	0.131231	0.131211	0.131619	0.131212
Casuarinaceae	0.000304183	0.000270563		0.000310102	24.8323	24.8323		24.8323	0.000871943	0.000871943		0.000871943	0.0422455	0.0422455		0.0422455	0.0431175	0.0431175		0.0431175
Celastraceae	0.00692015	0.00487013	0.00186654	0.00705481	17.7806	15.4281	22.0616	17.9013	0.00283475	0.00280552	0.00238773	0.00286796	0.051235	0.051235	0.0495721	0.0513867	0.054019	0.0540156	0.0519598	0.0542547
Centroplacaceae	0.000152091			0.000155051	78.4561			78.4561	0.000981127			0.000981127	0.0421275			0.0421275	0.0431086			0.0431086
Cephalotaceae	7.60456e-05			7.75254e-05	83.6511			83.6511	0.00219733			0.00219733	0.0409763			0.0409763	0.0431736			0.0431736
Ceratophyllaceae	7.60456e-05	0.000270563	0.000466636	7.75254e-05	230.332	230.332	230.332	230.332	0.00329972	0.00329972	0.00329972	0.00329972	0.0170868	0.0170868	0.0170868	0.0170868	0.0203865	0.0203865	0.0203865	0.0203865
Cercidiphyllaceae	7.60456e-05	0.000270563	0.000466636	7.75254e-05	90.8815	90.8815	90.8815	90.8815	0.00841354	0.00841354	0.00841354	0.00841354	0.0203947	0.0203947	0.0203947	0.0203947	0.0288082	0.0288082	0.0288082	0.0288082
Chloranthaceae	0.000304183	0.000270563	0.000933271	0.000310102	122.265	122.265	122.265	122.265	0.00280522	0.00279396	0.00279396	0.00280522	0.017516	0.017516	0.017516	0.017516	0.020327	0.02031	0.02031	0.020327
Chrysobalanaceae	0.00152091	0.00189394		0.00155051	26.8805	34.2796		26.8805	0.00269162	0.0013855		0.00269162	0.0464818	0.0432733		0.0464818	0.0491734	0.0446588		0.0491734
Circaeasteraceae	0.000152091	0.000541126		0.000155051	67.8404	67.8404		67.8404	0.00832973	0.00832973		0.00832973	0.0207893	0.0207893		0.0207893	0.0291191	0.0291191		0.0291191
Cistaceae	0.000684411	0.00135281	0.00139991	0.000697729	22.9559	22.9559	22.9559	22.9559	0.0226351	0.0226351	0.0226351	0.0226351	0.0720472	0.0720472	0.0720472	0.0720472	0.0946824	0.0946824	0.0946824	0.0946824
Cleomaceae	0.000532319	0.000811688	0.000466636	0.000542678	28.7054	28.7054	28.7054	28.7054	0.0009079	0.0009079	0.0009079	0.0009079	0.0424042	0.0424042	0.0424042	0.0424042	0.0433121	0.0433121	0.0433121	0.0433121
Clethraceae	0.000152091	0.000270563	0.000466636	0.000155051	80.0996	80.0996	80.0996	80.0996	0.00334204	0.00334204	0.00334204	0.00334204	0.0548273	0.0548273	0.0548273	0.0548273	0.0581693	0.0581693	0.0581693	0.0581693
Clusiaceae	0.00152091	0.000541126		0.00155051	20.6838	20.6838		20.6838	0.0176537	0.0176537		0.0176537	0.0659819	0.0659819		0.0659819	0.0836356	0.0836356		0.0836356
Colchicaceae	0.00144487	0.00162338	0.000933271	0.00139546	58.6915	47.4399	34.4667	58.6915	0.00282504	0.00287054	0.00288017	0.00282504	0.0175615	0.017632	0.0177391	0.0175615	0.0203754	0.0205025	0.0206193	0.0203754
Columelliaceae	0.000152091			0.000155051	65.3633			65.3633	0.00829508			0.00829508	0.0205094			0.0205094	0.0288044			0.0288044
Combretaceae	0.00144487	0.0021645	0.000466636	0.00147298	22.7849	22.7849	45.2507	22.7849	0.0010081	0.0010081	0.000986312	0.0010081	0.0424166	0.0424733	0.0421319	0.0424166	0.0434183	0.0434814	0.0431182	0.0434183
Commelinaceae	0.00304183	0.00270563	0.00186654	0.00310102	25.621	23.8853	23.8853	25.621	0.0035543	0.0035543	0.00364258	0.0035543	0.0329629	0.0330316	0.0331864	0.032957	0.0365281	0.0365837	0.036829	0.0365086
Connaraceae	0.000988593	0.00108225		0.00100783	18.1927	18.1927		18.1927	0.00106617	0.00108306		0.00106617	0.0424851	0.0425688		0.0424851	0.0435513	0.0436519		0.0435513
Convolvulaceae	0.00441065	0.00865801	0.00279981	0.00441895	25.7368	20.321	16.6551	25.7368	0.0105747	0.010698	0.0107438	0.0105607	0.0637105	0.0639984	0.0641565	0.0637105	0.0742956	0.0746965	0.0749003	0.0742956
Coriariaceae	7.60456e-05	0.000270563	0.000466636	7.75254e-05	85.4982	85.4982	85.4982	85.4982	0.00116904	0.00116904	0.00116904	0.00116904	0.0419877	0.0419877	0.0419877	0.0419877	0.0431568	0.0431568	0.0431568	0.0431568
Cornaceae	0.000152091	0.000541126	0.000933271	0.000155051	97.5029	97.5029	97.5029	97.5029	0.00826041	0.00826041	0.00826041	0.00826041	0.0204885	0.0204885	0.0204885	0.0204885	0.0287489	0.0287489	0.0287489	0.0287489
Corsiaceae	0.000228137			0.000232576	177.438			177.438	0.0032256			0.0032256	0.0171571			0.0171571	0.0203827			0.0203827
Corynocarpaceae	7.60456e-05			7.75254e-05	85.4982			85.4982	0.00120222			0.00120222	0.0419409			0.0419409	0.0431432			0.0431432
Costaceae	0.000608365	0.000270563		0.000620203	37.186	37.186		37.186	0.00351924	0.00351924		0.00351924	0.0328919	0.0329684		0.0328919	0.0364877	0.0364877		0.0364877
Coulaceae	0.000228137			0.000232576	66.4737			66.4737	0.00835426			0.00835426	0.0202694			0.0202694	0.0286237			0.0286237
Crassulaceae	0.0026616	0.00541126	0.0065329	0.00255834	18.5502	20.2783	20.2783	17.8243	0.0735088	0.0735098	0.0735088	0.0735088	0.107021	0.107012	0.107021	0.107021	0.180532	0.180532	0.180532	0.180541
Crossosomataceae	0.000304183			0.000310102	29.6001			29.6001	0.00111243			0.00111243	0.0416645			0.0416645	0.042777			0.042777
Crypteroniaceae	0.000228137			0.000232576	36.2942			36.2942	0.00111575			0.00111575	0.0420588			0.0420588	0.0431745			0.0431745
Ctenolophonaceae	7.60456e-05			7.75254e-05	97.5033			97.5033	0.00216106			0.00216106	0.0410723			0.0410723	0.0432334			0.0432334
Cucurbitaceae	0.00821293	0.00811688	0.00559963	0.00829522	23.4083	23.4083	39.3182	22.5889	0.00102718	0.0010175	0.000991449	0.00102718	0.0430753	0.0430691	0.0426358	0.0430776	0.0441073	0.0440823	0.0436541	0.0441073
Cunoniaceae	0.00174905			0.00178308	30.0462			30.0462	0.000966451			0.000966451	0.0422342			0.0422342	0.0431024			0.0431024
Curtisiaceae	7.60456e-05			7.75254e-05	89.7633			89.7633	0.00922779			0.00922779	0.0196468			0.0196468	0.0288746			0.0288746
Cyclanthaceae	0.000912548			0.000930305	16.7688			16.7688	0.0545			0.0545	0.0508951			0.0508951	0.105416			0.105416
Cymodoceaceae	0.000380228	0.00108225	0.000466636	0.000387627	35.0836	30.8777	30.8777	35.0836	0.00282739	0.00282091	0.00282091	0.00282739	0.0176583	0.0176717	0.017674	0.0176583	0.0204949	0.0204949	0.0204949	0.0204949
Cynomoriaceae	7.60456e-05	0.000270563	0.000466636	7.75254e-05	99.2194	99.2194	99.2194	99.2194	0.00858268	0.00858268	0.00858268	0.00858268	0.0202358	0.0202358	0.0202358	0.0202358	0.0288185	0.0288185	0.0288185	0.0288185
Cyperaceae	0.00737643	0.00865801	0.0121325	0.00744244	27.1487	22.5016	22.5016	27.1487	0.0131098	0.0131155	0.0131155	0.0131092	0.0735753	0.0735863	0.0735847	0.0735552	0.0866754	0.0866902	0.0866902	0.0866725
Cyrillaceae	0.000152091			0.000155051	31.232			31.232	0.00349177			0.00349177	0.0546971			0.0546971	0.0581889			0.0581889
Cytinaceae	0.000152091	0.000270563	0.000466636	0.000155051	7.98592	7.98592	7.98592	33.0726	0.000945294	0.000945294	0.000945294	0.000955039	0.0421922	0.0421922	0.0421922	0.0421627	0.0431375	0.0431375	0.0431375	0.0431177
Daphniphyllaceae	7.60456e-05		0.000466636	7.75254e-05	95.5308		95.5308	95.5308	0.00828505		0.00828505	0.00828505	0.0204978		0.0204978	0.0204978	0.0287829		0.0287829	0.0287829
Dasypogonaceae	0.000304183			0.000310102	57.8064			57.8064	0.00352224			0.00352224	0.0328904			0.0328904	0.0364186			0.0364186
Datiscaceae	7.60456e-05	0.000270563	0.000466636	7.75254e-05	85.3597	85.3597	85.3597	85.3597	0.00142314	0.00142314	0.00142314	0.00142314	0.0417185	0.0417185	0.0417185	0.0417185	0.0431416	0.0431416	0.0431416	0.0431416
Diapensiaceae	0.000456274		0.000466636	0.000465152	8.36503		8.36503	8.36503	0.00331266		0.00331266	0.00331266	0.0548812		0.0548812	0.0548812	0.0581938		0.0581938	0.0581938
Dichapetalaceae	0.000228137	0.000541126		0.000232576	10.4058	10.4058		10.4058	0.00126436	0.00126436		0.00126436	0.04286	0.04286		0.04286	0.0441244	0.0441244		0.0441244
Didiereaceae	0.000456274	0.000270563		0.000465152	18.8631	45.6835		18.8631	0.00389126	0.00407648		0.00389126	0.0549875	0.0548011		0.0549875	0.0588775	0.0588775		0.0588775
Dilleniaceae	0.000836502	0.000541126		0.000852779	37.8704	59.9297		37.8704	0.00827717	0.00828767		0.00827717	0.0205687	0.0205687		0.0205687	0.0288563	0.0288563		0.0288563
Dioncophyllaceae	0.000228137	0.000270563		0.000232576	13.6326	13.6326		13.6326	0.0039449	0.0039449		0.0039449	0.0545698	0.0545698		0.0545698	0.0585146	0.0585146		0.0585201
Dioscoreaceae	0.000228137	0.000270563	0.000466636	0.000232576	144.752	144.752	144.752	144.752	0.00292343	0.00292343	0.00292343	0.00292343	0.017759	0.017759	0.017759	0.017759	0.0206824	0.0206824	0.0206824	0.0206824
Dipentodontaceae	0.000152091			0.000155051	74.1803			74.1803	0.00211938			0.00211938	0.0400492			0.0400492	0.0421686			0.0421686
Dipterocarpaceae	0.00121673	0.000270563		0.00124041	22.3321	23.5956		22.3321	0.0205387	0.0204376		0.0205387	0.0684154	0.0683098		0.0684154	0.0889385	0.0887474		0.0889385
Dirachmaceae	7.60456e-05	0.000270563			87.6217	87.6217			0.00148417	0.00148417			0.0416617	0.0416617			0.0431459	0.0431459
Doryanthaceae	7.60456e-05			7.75254e-05	187.302			187.302	0.00316097			0.00316097	0.0172393			0.0172393	0.0204003			0.0204003
Droseraceae	0.000228137	0.000541126	0.000933271	0.000232576	39.7211	39.7211	39.7211	39.7211	0.00392765	0.00392765	0.00392765	0.00392765	0.0546171	0.0546171	0.0546171	0.0546171	0.0585447	0.0585447	0.0585447	0.0585447
Drosophyllaceae	7.60456e-05	0.000270563		7.75254e-05	59.6285	59.6285		59.6285	0.00492062	0.00492062		0.00492062	0.0536363	0.0536363		0.0536363	0.0585569	0.0585569		0.0585569
Ebenaceae	0.000456274	0.000541126	0.000466636	0.000465152	24.1319	24.1319	24.1319	24.1319	0.00344969	0.00344969	0.00344969	0.00344969	0.0552013	0.0552013	0.0552013	0.0552013	0.058651	0.058651	0.058651	0.058651
Ecdeiocoleaceae	0.000152091			0.000155051	124.916			124.916	0.0443995			0.0443995	0.00112799			0.00112799	0.0455275			0.0455275
Elaeagnaceae	0.000228137	0.000541126	0.000933271	0.000232576	29.6743	29.6743	29.6743	29.6743	0.00104456	0.00104456	0.00104456	0.00104456	0.0420803	0.0420803	0.0420803	0.0420803	0.0431249	0.0431249	0.0431249	0.0431249
Elaeocarpaceae	0.000912548	0.000270563	0.000466636	0.000930305	59.3225	70.3996	27.1365	59.3225	0.000870731	0.000852538	0.00092567	0.000870731	0.0422464	0.0422464	0.0424389	0.0422464	0.043099	0.043099	0.0433645	0.043099
Elatinaceae	0.000152091	0.000541126	0.000933271	0.000155051	61.969	61.969	61.969	61.969	0.000875858	0.00111186	0.000875858	0.000875858	0.0422261	0.0420434	0.0422261	0.0422261	0.043102	0.0431553	0.043102	0.043102
Emblingiaceae	7.60456e-05			7.75254e-05	82.8131			82.8131	0.00168144			0.00168144	0.0414776			0.0414776	0.0431591			0.0431591
Ericaceae	0.00942966	0.00568182	0.0121325	0.00961315	22.9995	22.9995	22.9995	22.9995	0.00333657	0.00332798	0.00333657	0.00334028	0.0548733	0.0548714	0.0548649	0.0548741	0.0581881	0.0581881	0.0581837	0.0581916
Eriocaulaceae	0.000912548	0.00135281	0.000466636	0.000930305	41.944	57.8579	57.8579	30.6635	0.00381592	0.00376151	0.00376151	0.00381592	0.0330934	0.032972	0.032972	0.0330934	0.0369093	0.0367336	0.0367336	0.0369093
Erythropalaceae	0.000228137	0.000270563		0.000232576	100.984	100.984		100.984	0.00832476	0.00832476		0.00832476	0.0203204	0.0203204		0.0203204	0.0286452	0.0286452		0.0286452
Erythroxylaceae	0.000304183	0.000541126		0.000310102	31.3755	31.3755		31.3755	0.000958614	0.000958614		0.000958614	0.042405	0.042405		0.042405	0.0433636	0.0433636		0.0433636
Escalloniaceae	0.000456274			0.000465152	12.4755			12.4755	0.00852337			0.00852337	0.020487			0.020487	0.0290104			0.0290104
Eucommiaceae	7.60456e-05	0.000270563	0.000466636	7.75254e-05	86.3141	86.3141	86.3141	86.3141	0.00839175	0.00839175	0.00839175	0.00839175	0.0203686	0.0203686	0.0203686	0.0203686	0.0287603	0.0287603	0.0287603	0.0287603
Euphorbiaceae	0.0159696	0.0105519	0.00559963	0.0162028	30.0538	40.7772	45.0757	29.6871	0.000904371	0.00092533	0.000944848	0.000903628	0.0422857	0.0423549	0.0424364	0.0422814	0.0431912	0.0432784	0.0433813	0.0431879
Euphroniaceae	7.60456e-05			7.75254e-05	70.7942			70.7942	0.00119587			0.00119587	0.0419725			0.0419725	0.0431684			0.0431684
Eupomatiaceae	7.60456e-05			7.75254e-05	98.645			98.645	0.0030204			0.0030204	0.0177279			0.0177279	0.0207483			0.0207483
Eupteleaceae	7.60456e-05	0.000270563	0.000466636	7.75254e-05	126.366	126.366	126.366	126.366	0.00969986	0.00969986	0.00969986	0.00969986	0.0197104	0.0197104	0.0197104	0.0197104	0.0294102	0.0294102	0.0294102	0.0294102
Fabaceae	0.056654	0.0676407	0.0410639	0.0569812	16.181	14.0833	12.2826	16.5303	0.00518858	0.00552012	0.0233739	0.00515959	0.101525	0.102706	0.149715	0.101047	0.107315	0.107916	0.173089	0.106583
Fagaceae	0.000760456	0.00135281	0.00233318	0.000775254	13.8138	13.8138	13.8138	13.8138	0.0501464	0.0501464	0.0501464	0.0501464	0.284018	0.284018	0.284018	0.284018	0.334164	0.334164	0.334164	0.334164
Flagellariaceae	7.60456e-05	0.000270563		7.75254e-05	166.537	166.537		166.537	0.0226448	0.0226448		0.0226448	0.0160872	0.0160872		0.0160872	0.038732	0.038732		0.038732
Fouquieriaceae	7.60456e-05			7.75254e-05	91.8588			91.8588	0.0040302			0.0040302	0.0541832			0.0541832	0.0582134			0.0582134
Francoaceae	0.000608365	0.000270563		0.000620203	29.9709	29.9709		29.9709	0.00107982	0.00107982		0.00107982	0.0420591	0.0420591		0.0420591	0.0431389	0.0431389		0.0431389
Frankeniaceae	7.60456e-05	0.000270563	0.000466636	7.75254e-05	51.9059	51.9059	51.9059	51.9059	0.00408066	0.00408066	0.00408066	0.00408066	0.054937	0.054937	0.054937	0.054937	0.0590177	0.0590177	0.0590177	0.0590177
Garryaceae	0.000152091		0.000466636	0.000155051	35.6365		35.6365	35.6365	0.00831357		0.00831357	0.0082847	0.0204576		0.0204576	0.0204826	0.0287712		0.0287712	0.0287673
Geissolomataceae	7.60456e-05			7.75254e-05	85.8392			85.8392	0.00295499			0.00295499	0.038398			0.038398	0.041353			0.041353
Gelsemiaceae	0.000152091	0.000270563		0.000155051	70.704	70.704		70.704	0.00286633	0.00286633		0.00286633	0.0445833	0.0445833		0.0445833	0.0474496	0.0474496		0.0474496
Gentianaceae	0.00707224	0.00757576	0.0065329	0.00720986	17.4542	17.4542	17.125	17.4542	0.0105599	0.0107364	0.010766	0.0105189	0.071886	0.0721858	0.072404	0.071781	0.08254	0.0828835	0.0831765	0.0823149
Geraniaceae	0.000456274	0.00108225	0.00139991	0.000465152	28.1071	28.1071	25.203	28.1071	0.000910485	0.000910485	0.000960716	0.000910485	0.042291	0.0422701	0.0421946	0.042291	0.0431657	0.0431657	0.0431553	0.0431657
Gerrardinaceae	7.60456e-05			7.75254e-05	91.8166			91.8166	0.00375128			0.00375128	0.0385213			0.0385213	0.0422726			0.0422726
Gesneriaceae	0.0110266	0.00270563	0.00233318	0.0112412	27.225	24.2165	31.3035	27.225	0.00212773	0.0105586	0.0102863	0.00211908	0.0379734	0.0958416	0.0939537	0.0379734	0.0400456	0.1064	0.104303	0.0400235
Gisekiaceae	7.60456e-05	0.000270563		7.75254e-05	64.0124	64.0124		64.0124	0.00400671	0.00400671		0.00400671	0.0547502	0.0547502		0.0547502	0.0587569	0.0587569		0.0587569
Gomortegaceae	7.60456e-05			7.75254e-05	87.6019			87.6019	0.00301202			0.00301202	0.0175169			0.0175169	0.0205289			0.0205289
Goodeniaceae	0.000912548	0.000270563		0.000930305	24.4337	24.4337		24.4337	0.00872604	0.00872604		0.00872604	0.0374703	0.0374703		0.0374703	0.0461964	0.0461964		0.0461964
Goupiaceae	7.60456e-05			7.75254e-05	91.851			91.851	0.00234291			0.00234291	0.0408428			0.0408428	0.0431858			0.0431858
Griseliniaceae	7.60456e-05			7.75254e-05	94.1481			94.1481	0.0083065			0.0083065	0.0204981			0.0204981	0.0288046			0.0288046
Grossulariaceae	7.60456e-05	0.000270563	0.000466636	7.75254e-05	84.9971	84.9971	84.9971	84.9971	0.00823516	0.00823516	0.00823516	0.00823516	0.0205736	0.0205736	0.0205736	0.0205736	0.0288087	0.0288087	0.0288087	0.0288087
Grubbiaceae	7.60456e-05			7.75254e-05	89.7633			89.7633	0.00829035			0.00829035	0.0204651			0.0204651	0.0287554			0.0287554
Guamatelaceae	7.60456e-05			7.75254e-05	69.9694			69.9694	0.00133901			0.00133901	0.0414649			0.0414649	0.0428039			0.0428039
Gunneraceae	7.60456e-05	0.000270563		7.75254e-05	100.1	100.1		100.1	0.00827258	0.00827258		0.00827258	0.0204652	0.0204652		0.0204652	0.0287378	0.0287378		0.0287378
Gyrostemonaceae	0.000380228			0.000387627	0.782791			0.782791	0.00142194			0.00142194	0.0423838			0.0423838	0.043804			0.043804
Haemodoraceae	0.00106464			0.00108536	54.0294			54.0294	0.00353124			0.00353124	0.0328633			0.0328633	0.0364124			0.0364124
Halophytaceae	7.60456e-05			7.75254e-05	59.6249			59.6249	0.00431621			0.00431621	0.0545615			0.0545615	0.0588778			0.0588778
Haloragaceae	0.000760456	0.000541126	0.000933271	0.000775254	11.6345	11.6345	11.6345	11.6345	0.0130322	0.0130322	0.0130322	0.0130322	0.0300927	0.0300927	0.0300927	0.0300927	0.0431249	0.0431249	0.0431249	0.0431249
Hamamelidaceae	0.00197719	0.00108225	0.00186654	0.00201566	19.1283	16.7271	12.4054	19.1283	0.00857668	0.00864845	0.00862438	0.00857668	0.0222243	0.0223288	0.022298	0.0222241	0.030803	0.0309772	0.0309224	0.030803
Hanguanaceae	7.60456e-05			7.75254e-05	160.575			160.575	0.00383115			0.00383115	0.0326449			0.0326449	0.0364761			0.0364761
Heliconiaceae	7.60456e-05	0.000270563		7.75254e-05	154.892	154.892		154.892	0.00356326	0.00356326		0.00356326	0.0328641	0.0328641		0.0328641	0.0364273	0.0364273		0.0364273
Helwingiaceae	7.60456e-05	0.000270563	0.000466636	7.75254e-05	82.0971	82.0971	82.0971	82.0971	0.00828819	0.00828819	0.00828819	0.00828819	0.0204711	0.0204711	0.0204711	0.0204711	0.0287593	0.0287593	0.0287593	0.0287593
Hernandiaceae	0.000380228	0.000270563		0.000387627	48.6037	48.6037		48.6037	0.0030295	0.00300168		0.0030295	0.0175906	0.0175642		0.017595	0.0206293	0.0205659		0.0206293
Himantandraceae	7.60456e-05			7.75254e-05	101.603			101.603	0.00295573			0.00295573	0.0174325			0.0174325	0.0203882			0.0203882
Huaceae	0.000152091			0.000155051	24.1296			24.1296	0.00193001			0.00193001	0.0413421			0.0413421	0.0432721			0.0432721
Humiriaceae	0.000608365	0.000270563		0.000620203	33.5656	14.981		33.5656	0.000872224	0.00084373		0.000872224	0.0422498	0.0422498		0.0422498	0.0430936	0.0430936		0.0430936
Hydatellaceae	7.60456e-05	0.000270563		7.75254e-05	39.1419	39.1419		39.1419	0.0122435	0.0122435		0.0122435	0.0135436	0.0135436		0.0135436	0.0257871	0.0257871		0.0257871
Hydrangeaceae	0.000684411	0.000811688	0.00186654	0.000697729	51.6123	51.6123	51.6123	51.6123	0.00824899	0.00824899	0.00824899	0.00824899	0.020531	0.020531	0.020531	0.0205146	0.02878	0.02878	0.02878	0.0287768
Hydrocharitaceae	0.00121673	0.00270563	0.00373308	0.00124041	51.6056	56.876	82.3265	51.6056	0.00283952	0.00282358	0.00284277	0.00284055	0.0176606	0.0176608	0.0176602	0.0176606	0.0204933	0.0204933	0.0204936	0.0204936
Hydroleaceae	7.60456e-05	0.000270563		7.75254e-05	88.3191	88.3191		88.3191	0.0044594	0.0044594		0.0044594	0.0363554	0.0363554		0.0363554	0.0408148	0.0408148		0.0408148
Hydrostachyaceae	7.60456e-05			7.75254e-05	98.3885			98.3885	0.00827289			0.00827289	0.0204982			0.0204982	0.0287711			0.0287711
Hypericaceae	0.000608365	0.000811688	0.000933271	0.000620203	20.4293	20.4293	20.4293	20.4293	0.000909331	0.000909331	0.000909331	0.000909331	0.0423182	0.0423182	0.0423182	0.0423182	0.0432275	0.0432275	0.0432275	0.0432275
Hypoxidaceae	0.000684411	0.000541126	0.000466636	0.000697729	23.4263	23.4263	23.4263	23.4263	0.00285637	0.00285637	0.00285637	0.00285637	0.0176769	0.0176769	0.0176769	0.0176769	0.0205333	0.0205333	0.0205333	0.0205333
Icacinaceae	0.001673	0.000811688		0.00170556	21.2861	21.2861		21.2861	0.00825002	0.00829796		0.00825002	0.0205422	0.020524		0.0205422	0.0287819	0.0287637		0.0287819
Iridaceae	0.00562738	0.0021645	0.00233318	0.00565935	38.6728	43.8386	93.4567	34.6258	0.00668957	0.00824032	0.00667195	0.00668206	0.0443415	0.0517783	0.0442796	0.0443076	0.051026	0.0600186	0.0509516	0.0509943
Irvingiaceae	0.000228137	0.000541126		0.000232576	3.75591	3.75591		3.75591	0.00109138	0.00109138		0.00109138	0.042211	0.042211		0.042211	0.0433024	0.0433024		0.0433024
Iteaceae	0.000228137	0.000270563		0.000232576	47.6234	47.6234		47.6234	0.00822952	0.00822952		0.00822952	0.0205707	0.0205707		0.0205707	0.0288002	0.0288002		0.0288002
Ixioliriaceae	7.60456e-05	0.000270563	0.000466636	7.75254e-05	175.587	175.587	175.587	175.587	0.00289321	0.00289321	0.00289321	0.00289321	0.017433	0.017433	0.017433	0.017433	0.0203262	0.0203262	0.0203262	0.0203262
Ixonanthaceae	0.000380228	0.000270563		0.000387627	7.94332	7.94332		7.94332	0.000954358	0.000954358		0.000954358	0.0422405	0.0422438		0.0422405	0.0431872	0.0431982		0.0431872
Joinvilleaceae	7.60456e-05			7.75254e-05	148.979			148.979	0.0441607			0.0441607	0.00126998			0.00126998	0.0454307			0.0454307
Juglandaceae	0.000760456	0.00135281	0.00233318	0.000775254	22.7001	22.7001	22.7001	22.7001	0.000845696	0.000842146	0.000845696	0.000858564	0.0422471	0.0422471	0.0422471	0.0422471	0.0430917	0.0430893	0.0430893	0.0430917
Juncaceae	0.000532319	0.000541126	0.000933271	0.000542678	80.2058	80.2058	80.2058	80.2058	0.00354596	0.00354596	0.00354596	0.00354596	0.0329457	0.0329457	0.0329457	0.0329457	0.0364917	0.0364917	0.0364917	0.0364917
Juncaginaceae	0.000228137	0.000270563	0.000466636	0.000232576	88.6806	88.6806	88.6806	88.6806	0.00282209	0.00282209	0.00282209	0.00282209	0.0176577	0.0176577	0.0176577	0.0176577	0.0204798	0.0204798	0.0204798	0.0204798
Kewaceae	7.60456e-05	0.000270563		7.75254e-05	69.644	69.644		69.644	0.00418737	0.00418737		0.00418737	0.0546261	0.0546261		0.0546261	0.0588134	0.0588134		0.0588134
Kirkiaceae	7.60456e-05	0.000270563		7.75254e-05	73.4402	73.4402		73.4402	0.00320238	0.00320238		0.00320238	0.0504779	0.0504779		0.0504779	0.0536803	0.0536803		0.0536803
Koeberliniaceae	7.60456e-05			7.75254e-05	81.911			81.911	0.00157554			0.00157554	0.0416139			0.0416139	0.0431894			0.0431894
Krameriaceae	7.60456e-05			7.75254e-05	92.5034			92.5034	0.00101733			0.00101733	0.0421198			0.0421198	0.0431371			0.0431371
Lacistemataceae	0.000152091			0.000155051	15.5811			15.5811	0.000994715			0.000994715	0.0421903			0.0421903	0.043185			0.043185
Lamiaceae	0.0177947	0.0313853	0.0359309	0.0175983	19.9478	19.3774	18.9117	20.9835	0.0132932	0.013311	0.0133388	0.0132631	0.0912906	0.0913172	0.0915722	0.0912657	0.104551	0.104593	0.104899	0.104532
Lanariaceae	7.60456e-05			7.75254e-05	150.746			150.746	0.00307366			0.00307366	0.0172921			0.0172921	0.0203658			0.0203658
Lardizabalaceae	0.000684411	0.00189394	0.000933271	0.000697729	9.43415	9.43415	6.2567	9.43415	0.00854802	0.00854802	0.00854498	0.00854802	0.0215944	0.0215991	0.0215944	0.0215944	0.0301394	0.0301394	0.0301394	0.0301394
Lauraceae	0.00441065	0.00243506	0.00233318	0.00449647	22.9782	31.7008	28.4933	22.0624	0.0349814	0.0349076	0.0349113	0.0349814	0.147702	0.146869	0.147699	0.147702	0.182613	0.182256	0.182606	0.182613
Lecythidaceae	0.0018251	0.000811688		0.00186061	22.5745	21.63		22.5745	0.00337574	0.00332345		0.00337574	0.0548924	0.0548631		0.0548924	0.058242	0.0581866		0.058242
Lentibulariaceae	0.000228137	0.000811688	0.000933271	0.000232576	49.4619	49.4619	49.4619	49.4619	0.00205831	0.00205831	0.00205831	0.00205831	0.0379808	0.0379808	0.0379808	0.0379808	0.0400391	0.0400391	0.0400391	0.0400391
Lepidobotryaceae	0.000152091			0.000155051	21.8649			21.8649	0.00165985			0.00165985	0.0416032			0.0416032	0.043263			0.043263
Liliaceae	0.00121673	0.00324675	0.00559963	0.00124041	22.2002	19.5348	19.5348	22.2002	0.0506676	0.0507078	0.0507078	0.0506637	0.0580294	0.0580831	0.0580352	0.0580294	0.108746	0.108791	0.108747	0.108746
Limeaceae	7.60456e-05	0.000270563		7.75254e-05	77.344	77.344		77.344	0.00400306	0.00400306		0.00400306	0.0547626	0.0547626		0.0547626	0.0587657	0.0587657		0.0587657
Limnanthaceae	0.000152091			0.000155051	18.6044			18.6044	0.00149508			0.00149508	0.0417213			0.0417213	0.0432164			0.0432164
Linaceae	0.00114068	0.00135281	0.00186654	0.00116288	11.6745	11.6745	11.6745	11.6745	0.00100412	0.00100412	0.00100412	0.00100412	0.0425538	0.0425538	0.0425538	0.0422452	0.0435579	0.0435579	0.0435579	0.0431982
Linderniaceae	0.00106464	0.00135281	0.000933271	0.00108536	25.55	25.55	25.55	25.55	0.00203811	0.00203811	0.00203811	0.00203811	0.0379232	0.0378838	0.0379232	0.0378838	0.0399613	0.0399333	0.0399613	0.0399613
Loasaceae	0.00136882	0.000270563		0.00139546	39.771	61.2299		39.771	0.0082726	0.00830278		0.0082726	0.0205536	0.0204304		0.0205582	0.0288188	0.0287332		0.0288279
Loganiaceae	0.00121673	0.000811688	0.000933271	0.00124041	50.387	73.4334	18.6066	50.387	0.00220024	0.00220024	0.00217759	0.00220024	0.0453105	0.0453294	0.0453554	0.0453105	0.0475094	0.0475297	0.047533	0.0475094
Lophiocarpaceae	0.000152091	0.000270563		0.000155051	53.3031	53.3031		53.3031	0.00398098	0.00398098		0.00398098	0.0547823	0.0547823		0.0547823	0.0587632	0.0587632		0.0587632
Lophopyxidaceae	7.60456e-05			7.75254e-05	74.2278			74.2278	0.00349097			0.00349097	0.0398731			0.0398731	0.0433641			0.0433641
Loranthaceae	0.0051711	0.00378788	0.000933271	0.0051942	26.6911	21.8857	36.8355	27.915	0.00965561	0.00970818	0.00954497	0.00962602	0.0573391	0.0583384	0.0567599	0.0569939	0.0669653	0.0680644	0.0663049	0.0666081
Lowiaceae	7.60456e-05			7.75254e-05	138.702			138.702	0.00368819			0.00368819	0.0327712			0.0327712	0.0364593			0.0364593
Lythraceae	0.00212928	0.00297619	0.00279981	0.00217071	43.0506	43.0506	26.5869	43.6658	0.00088439	0.00088439	0.000901609	0.00088439	0.0422631	0.0422653	0.0422733	0.0422631	0.0431239	0.0431304	0.0431749	0.0431239
Macarthuriaceae	7.60456e-05			7.75254e-05	80.5826			80.5826	0.00436518			0.00436518	0.0544157			0.0544157	0.0587808			0.0587808
Magnoliaceae	0.000152091	0.000541126	0.000933271	0.000155051	75.1225	75.1225	75.1225	75.1225	0.00303704	0.00303704	0.00303704	0.00303704	0.0178055	0.0178055	0.0178055	0.0178055	0.0208425	0.0208425	0.0208425	0.0208425
Malpighiaceae	0.00577947	0.00270563		0.00589193	17.5036	13.8156		18.4105	0.0228884	0.0228727		0.0228884	0.135977	0.135998		0.135977	0.158871	0.15889		0.158871
Malvaceae	0.0178707	0.0146104	0.00933271	0.0180634	20.7806	18.807	18.8384	21.4874	0.010249	0.0102589	0.0102603	0.0011287	0.0788898	0.103101	0.10312	0.0424179	0.0923817	0.11338	0.11338	0.043431
Marantaceae	0.00220532	0.00108225		0.00224824	26.5565	73.1593		26.5565	0.00351398	0.00351398		0.00351398	0.0329051	0.0328898		0.0329059	0.0364233	0.0364038		0.0364233
Marcgraviaceae	0.000608365			0.000620203	19.8817			19.8817	0.00335785			0.00335785	0.0549088			0.0549088	0.05825			0.05825
Martyniaceae	0.000380228			0.000387627	25.7019			25.7019	0.00205481			0.00205481	0.0378185			0.0378185	0.0398733			0.0398733
Maundiaceae	7.60456e-05			7.75254e-05	130.937			130.937	0.00293788			0.00293788	0.0175697			0.0175697	0.0205076			0.0205076
Mayacaceae	7.60456e-05			7.75254e-05	179.515			179.515	0.00445446			0.00445446	0.0321213			0.0321213	0.0365757			0.0365757
Mazaceae	0.000228137	0.000811688	0.00139991	0.000232576	40.5945	24.0451	24.0451	40.5945	0.00206571	0.00204021	0.00204021	0.00206571	0.037816	0.0378349	0.0378349	0.037816	0.0398818	0.0398751	0.0398751	0.0398818
Melanthiaceae	0.00121673	0.00135281	0.00419972	0.00124041	19.703	16.0124	17.4105	19.703	0.00312678	0.00331255	0.00312678	0.00312678	0.0177821	0.0181265	0.0177821	0.0177782	0.0209089	0.0214391	0.0209089	0.0208375
Melastomataceae	0.0130038	0.00297619	0.000466636	0.0132568	18.2959	10.3932	10.3054	18.2959	0.0116281	0.0137519	0.0141598	0.0116281	0.109678	0.114791	0.116294	0.109677	0.12127	0.128521	0.130454	0.12127
Meliaceae	0.00395437	0.00297619	0.000933271	0.00403132	24.8524	24.8524	30.2175	24.8524	0.00277545	0.00277545	0.00283408	0.00277545	0.0509177	0.0509177	0.0508241	0.0509177	0.0536825	0.0536847	0.0536582	0.0536844
Menispermaceae	0.00562738	0.00297619	0.00186654	0.00573688	24.3932	36.8363	43.437	24.3932	0.01293	0.012929	0.00860754	0.0129459	0.0383437	0.0467247	0.0226805	0.0383437	0.0513672	0.0596538	0.031288	0.0513657
Menyanthaceae	0.000456274	0.000541126	0.000933271	0.000465152	19.7974	19.7974	60.1717	19.7974	0.00851701	0.00851701	0.00857279	0.00851701	0.027585	0.027585	0.0273156	0.027585	0.036102	0.036102	0.0358884	0.036102
Metteniusaceae	0.000836502	0.000541126		0.000852779	79.5147	79.5147		79.5147	0.00831463	0.00825321		0.00832663	0.020441	0.0204937		0.020441	0.0287736	0.0287469		0.0287736
Microteaceae	7.60456e-05			7.75254e-05	27.6869			27.6869	0.00402747			0.00402747	0.0547686			0.0547686	0.0587961			0.0587961
Misodendraceae	7.60456e-05			7.75254e-05	90.3165			90.3165	0.00834109			0.00834109	0.0203163			0.0203163	0.0286574			0.0286574
Mitrastemonaceae	7.60456e-05			7.75254e-05	80.4295			80.4295	0.00385462			0.00385462	0.0543525			0.0543525	0.0582071			0.0582071
Molluginaceae	0.000760456	0.00108225	0.00186654	0.000775254	39.0884	39.0884	39.0884	39.0884	0.00393857	0.00393857	0.00393857	0.00393857	0.054842	0.054842	0.054842	0.054842	0.0587805	0.0587805	0.0587805	0.0587805
Monimiaceae	0.00159696			0.00162803	4.5821			4.5821	0.0428709			0.0428709	0.112653			0.112653	0.155524			0.155524
Montiaceae	0.000760456	0.000541126	0.000933271	0.000775254	27.9916	27.9916	27.9916	27.9916	0.00390288	0.00391315	0.00391315	0.00390288	0.0549946	0.0549868	0.0549868	0.0549963	0.0588999	0.0588999	0.0588999	0.0588999
Montiniaceae	0.000228137			0.000232576	33.7311			33.7311	0.00316461			0.00316461	0.0375391			0.0375391	0.0407037			0.0407037
Moraceae	0.00288973	0.00270563	0.00233318	0.00294596	29.3505	45.8605	45.8605	29.3505	0.000911351	0.000926186	0.000926186	0.000906974	0.042285	0.0424031	0.0422738	0.0422847	0.0431609	0.0433292	0.0431609	0.0431592
Moringaceae	7.60456e-05	0.000270563		7.75254e-05	87.2812	87.2812		87.2812	0.00114421	0.00114421		0.00114421	0.0420233	0.0420233		0.0420233	0.0431675	0.0431675		0.0431675
Muntingiaceae	0.000228137			0.000232576	70.2668			70.2668	0.00118304			0.00118304	0.0419465			0.0419465	0.0431295			0.0431295
Musaceae	0.000228137	0.000270563		0.000232576	52.1943	67.8572		52.1943	0.00350579	0.00353389		0.00350579	0.0328915	0.0328927		0.0328915	0.0363973	0.0364266		0.0363973
Myodocarpaceae	7.60456e-05			7.75254e-05	54.7663			54.7663	0.00825606			0.00825606	0.0205241			0.0205241	0.0287802			0.0287802
Myricaceae	0.000228137	0.000541126	0.000466636	0.000232576	18.0911	18.0911	18.0911	18.0911	0.00104808	0.000900685	0.00104808	0.00104808	0.0421172	0.0422416	0.0421172	0.0421172	0.0431653	0.0431423	0.0431653	0.0431653
Myristicaceae	0.00152091	0.000541126		0.00155051	9.97919	0.027504		9.97919	0.0531629	0.0531868		0.0531629	0.184291	0.18425		0.184291	0.23746	0.237437		0.23746
Myrothamnaceae	7.60456e-05			7.75254e-05	100.1			100.1	0.00891828			0.00891828	0.0199939			0.0199939	0.0289122			0.0289122
Myrtaceae	0.0095057	0.00135281	0.000933271	0.00969067	21.5927	28.9206	29.8132	21.5927	0.0171205	0.00105231	0.000991938	0.0171305	0.112852	0.0427337	0.042633	0.112868	0.129987	0.043786	0.043625	0.129989
Nartheciaceae	0.000380228	0.000270563	0.00139991	0.000387627	115.546	115.546	79.8778	115.546	0.00278761	0.00278761	0.00278697	0.00278761	0.0175207	0.0175207	0.0175292	0.0175207	0.0203083	0.0203083	0.0203241	0.0203083
Nelumbonaceae	7.60456e-05	0.000270563	0.000466636	7.75254e-05	117.539	117.539	117.539	117.539	0.00887678	0.00887678	0.00887678	0.00887678	0.0204395	0.0204395	0.0204395	0.0204395	0.0293162	0.0293162	0.0293162	0.0293162
Nepenthaceae	7.60456e-05			7.75254e-05	70.2545			70.2545	0.00394791			0.00394791	0.0546067			0.0546067	0.0585546			0.0585546
Neuradaceae	0.000228137	0.000270563		0.000232576	13.3739	13.3739		13.3739	0.000890302	0.000890302		0.000890302	0.0422055	0.0422055		0.0422055	0.0430958	0.0430958		0.0430995
Nitrariaceae	0.000304183	0.00108225	0.00139991	0.000310102	45.1793	45.1793	45.1793	45.1793	0.0028063	0.0028063	0.0028063	0.0028063	0.0508587	0.0508587	0.0508587	0.0508587	0.053665	0.053665	0.053665	0.053665
Nothofagaceae	0.000304183			0.000310102	26.8011			26.8011	0.000910723			0.000910723	0.0422361			0.0422361	0.0431564			0.0431564
Nyctaginaceae	0.00228137	0.00135281	0.000466636	0.00232576	15.4671	17.3861	20.1327	15.0882	0.00450775	0.00451168	0.00450775	0.00450349	0.0563783	0.0563996	0.0563688	0.0563688	0.0608852	0.060921	0.0608766	0.0608766
Nymphaeaceae	0.000456274	0.000811688	0.00139991	0.000465152	75.3961	75.3961	75.3961	75.3961	0.002789	0.002789	0.002789	0.002789	0.017567	0.017567	0.0175012	0.017567	0.020356	0.020356	0.0202979	0.020356
Nyssaceae	0.000380228	0.000541126		0.000387627	68.8995	46.4346		68.8995	0.00831626	0.00824551		0.00831626	0.0204599	0.0204942		0.0204599	0.0287734	0.0287397		0.0287734
Ochnaceae	0.00258555	0.00162338		0.00263586	21.2137	17.5142		21.2137	0.000889298	0.0247449		0.000889298	0.0422836	0.0924394		0.0422836	0.0431596	0.117184		0.0431596
Octoknemaceae	7.60456e-05			7.75254e-05	110.279			110.279	0.00839937			0.00839937	0.0202705			0.0202705	0.0286699			0.0286699
Olacaceae	0.000456274	0.000270563		0.000465152	0.020785	0.020785		0.020785	0.00854174	0.00854174		0.00854174	0.0203131	0.0203131		0.0203131	0.0288548	0.0288548		0.0288548
Oleaceae	0.001673	0.00324675	0.00513299	0.00162803	44.3101	44.3101	44.4133	44.3101	0.00206356	0.00205549	0.00205251	0.00206373	0.0378259	0.0378257	0.0378257	0.037827	0.039883	0.0398814	0.0398783	0.0398878
Onagraceae	0.00159696	0.000811688	0.00139991	0.00162803	37.3696	44.6823	37.3696	37.3696	0.000880984	0.000880984	0.000878297	0.000880984	0.0422439	0.0422397	0.0423074	0.0422428	0.0431229	0.0431229	0.0431857	0.0431229
Opiliaceae	0.000836502	0.000270563		0.000852779	46.3205	41.5881		46.3205	0.00828318	0.00828318		0.00828318	0.0203141	0.0203141		0.0203141	0.0286086	0.0285973		0.0286086
Orchidaceae	0.0576426	0.0243506	0.0340644	0.0587642	38.7952	45.6634	49.8562	37.5427	0.0113505	0.0113439	0.0113505	0.0113505	0.046517	0.0348709	0.0348507	0.0473061	0.0499269	0.0461785	0.0460253	0.0499352
Orobanchaceae	0.00714829	0.012987	0.0139991	0.00705481	26.5411	31.4045	25.9081	26.5411	0.00209206	0.00209206	0.00209922	0.00209206	0.0379526	0.0379115	0.0379727	0.0379526	0.0400435	0.0399483	0.0400643	0.0400435
Oxalidaceae	0.000380228	0.000541126	0.000466636	0.000387627	61.1342	61.1342	61.1342	61.1342	0.000939794	0.000939794	0.000939794	0.000939794	0.0423687	0.0423687	0.0423687	0.0423687	0.0433085	0.0433085	0.0433085	0.0433085
Paeoniaceae	7.60456e-05	0.000270563	0.000466636	7.75254e-05	102.197	102.197	102.197	102.197	0.00822725	0.00822725	0.00822725	0.00822725	0.0205425	0.0205425	0.0205425	0.0205425	0.0287698	0.0287698	0.0287698	0.0287698
Pandaceae	0.000228137	0.000270563		0.000232576	55.625	55.625		55.625	0.00116121	0.00116121		0.00116121	0.0420172	0.0420172		0.0420172	0.0431784	0.0431784		0.0431784
Pandanaceae	0.000380228	0.000270563		0.000387627	2.57699	2.57699		2.57699	0.0558475	0.0558475		0.0558475	0.0549971	0.0549971		0.0549971	0.110845	0.110845		0.110845
Papaveraceae	0.00342205	0.00568182	0.00699953	0.00333359	35.1587	15.7368	15.7368	36.5382	0.00859669	0.00861057	0.00866167	0.0083586	0.0223727	0.0227344	0.022899	0.0209514	0.0312449	0.0313449	0.0315606	0.0292449
Paracryphiaceae	0.000152091			0.000155051	96.9687			96.9687	0.00828564			0.00828564	0.0205163			0.0205163	0.028802			0.028802
Passifloraceae	0.00205323	0.00270563	0.000466636	0.00209319	23.5283	12.1781	20.2758	26.5924	0.00090201	0.000908192	0.000910207	0.00090201	0.0423179	0.0423361	0.0423524	0.0423179	0.0432091	0.0432463	0.0432626	0.0432091
Paulowniaceae	0.000152091	0.000270563	0.000466636	0.000155051	76.6382	76.6382	76.6382	76.6382	0.00221891	0.00221891	0.00221891	0.00221891	0.0377211	0.0377211	0.0377211	0.0377211	0.03994	0.03994	0.03994	0.03994
Pedaliaceae	0.00114068	0.00189394	0.000933271	0.00116288	28.6127	35.313	28.6127	28.6127	0.00204605	0.00203556	0.00205523	0.00204605	0.0378619	0.0378668	0.0378285	0.0378619	0.0399024	0.0399024	0.0398837	0.0399024
Penaeaceae	0.000684411			0.000697729	43.8202			43.8202	0.000934617			0.000934617	0.0422247			0.0422247	0.0431593			0.0431593
Pennantiaceae	7.60456e-05			7.75254e-05	102.054			102.054	0.0084782			0.0084782	0.0203888			0.0203888	0.0288671			0.0288671
Pentadiplandraceae	7.60456e-05			7.75254e-05	75.1637			75.1637	0.00137069			0.00137069	0.0417568			0.0417568	0.0431275			0.0431275
Pentaphragmataceae	7.60456e-05			7.75254e-05	99.3505			99.3505	0.00839699			0.00839699	0.0259492			0.0259492	0.0343462			0.0343462
Pentaphylacaceae	0.000760456	0.000541126	0.00186654	0.000775254	18.1147	19.0223	14.1462	18.1147	0.00336789	0.00335609	0.00337196	0.00336789	0.0548547	0.0549185	0.0549033	0.0548547	0.0582316	0.0582746	0.0582631	0.0582316
Penthoraceae	7.60456e-05	0.000270563	0.000466636	7.75254e-05	61.9537	61.9537	61.9537	61.9537	0.0083856	0.0083856	0.0083856	0.0083856	0.0206176	0.0206176	0.0206176	0.0206176	0.0290032	0.0290032	0.0290032	0.0290032
Peraceae	0.000380228	0.000270563		0.000387627	57.566	70.0547		57.566	0.000864484	0.000960989		0.000864484	0.0422244	0.0421874		0.0422244	0.0430893	0.0431484		0.0430893
Peridiscaceae	0.000304183	0.000270563		0.000310102	41.3528	41.3528		41.3528	0.00823544	0.00821076		0.00823544	0.0205271	0.0205562		0.0205271	0.028767	0.028767		0.028767
Petenaeaceae	7.60456e-05			7.75254e-05	91.8166			91.8166	0.00283959			0.00283959	0.0393537			0.0393537	0.0421933			0.0421933
Petermanniaceae	7.60456e-05			7.75254e-05	188.454			188.454	0.00310123			0.00310123	0.0172726			0.0172726	0.0203738			0.0203738
Petiveriaceae	7.60456e-05			7.75254e-05	16.968			16.968	0.00394637			0.00394637	0.0548011			0.0548011	0.0587474			0.0587474
Petrosaviaceae	0.000152091			0.000155051	200.737			200.737	0.00312913			0.00312913	0.0172491			0.0172491	0.0203783			0.0203783
Philesiaceae	0.000152091			0.000155051	46.6286			46.6286	0.00287304			0.00287304	0.0174628			0.0174628	0.0203358			0.0203358
Philydraceae	0.000228137			0.000232576	75.8877			75.8877	0.00367503			0.00367503	0.0327302			0.0327302	0.0364052			0.0364052
Phrymaceae	0.000912548	0.00162338	0.00186654	0.000930305	44.2681	37.1195	72.6485	44.2681	0.00205274	0.00203846	0.00205274	0.00205274	0.0378673	0.0378673	0.0378673	0.0378673	0.0399057	0.0399057	0.0399218	0.0399057
Phyllanthaceae	0.0043346	0.00487013	0.00233318	0.00441895	32.1881	33.3802	47.0377	31.7692	0.000963138	0.000941431	0.000941431	0.000973275	0.0422745	0.0422474	0.042209	0.0422745	0.0431376	0.0431339	0.0431339	0.0431624
Phyllonomaceae	7.60456e-05			7.75254e-05	88.2411			88.2411	0.00847906			0.00847906	0.0203393			0.0203393	0.0288183			0.0288183
Physenaceae	7.60456e-05			7.75254e-05	55.3269			55.3269	0.00552067			0.00552067	0.0530447			0.0530447	0.0585654			0.0585654
Phytolaccaceae	0.000912548	0.000270563	0.000466636	0.000930305	44.7264	44.7264	44.7264	44.7264	0.00389471	0.00389146	0.00389146	0.00389471	0.054854	0.0548739	0.0548739	0.054854	0.0587654	0.0587654	0.0587654	0.0587654
Picramniaceae	0.000228137			0.000232576	32.6953			32.6953	0.00102063			0.00102063	0.0422551			0.0422551	0.0432758			0.0432758
Picrodendraceae	0.00174905	0.000270563		0.00178308	30.1056	31.515		30.1056	0.000884004	0.000874777		0.000884004	0.0422321	0.0422475		0.0422321	0.0430996	0.0431223		0.0430996
Piperaceae	0.000380228	0.000541126	0.000466636	0.000387627	73.1287	73.1287	52.3302	73.1287	0.0145028	0.0145028	0.0145779	0.0145028	0.034045	0.034045	0.0341432	0.034045	0.0485477	0.0485477	0.0487211	0.0485477
Pittosporaceae	0.000684411	0.000270563	0.000466636	0.000697729	42.3132	42.3132	42.3132	42.3132	0.00836249	0.00836249	0.00836249	0.00836249	0.0207343	0.0207343	0.0207343	0.0207343	0.0290968	0.0290968	0.0290968	0.0290968
Plantaginaceae	0.00722433	0.0102814	0.0111993	0.00705481	28.9266	25.2957	28.1319	28.9266	0.0020586	0.00206603	0.00206789	0.0020586	0.0378749	0.0379196	0.0379196	0.0378713	0.0399478	0.0399782	0.0399782	0.0399166
Platanaceae	7.60456e-05	0.000270563	0.000466636	7.75254e-05	103.656	103.656	103.656	103.656	0.00832444	0.00832444	0.00832444	0.00832444	0.0211348	0.0211348	0.0211348	0.0211348	0.0294593	0.0294593	0.0294593	0.0294593
Plocospermataceae	7.60456e-05			7.75254e-05	98.2184			98.2184	0.00596626			0.00596626	0.0332747			0.0332747	0.0392409			0.0392409
Plumbaginaceae	0.001673	0.00487013	0.00513299	0.00147298	25.2382	21.5207	28.0158	20.564	0.00402571	0.00407227	0.00407227	0.00402571	0.0554159	0.0556063	0.0556063	0.0554159	0.0594326	0.0597149	0.0597149	0.0594214
Poaceae	0.0574905	0.0917208	0.0970602	0.0578339	24.7153	22.9175	22.1672	25.1211	0.00353672	0.00435491	0.00435896	0.00270209	0.0328658	0.0669953	0.0670276	0.0292172	0.0364168	0.0713693	0.0713933	0.0314186
Podostemaceae	0.00410646	0.000811688		0.00418637	13.0932	24.8388		12.8534	0.0206861	0.000873098		0.0206861	0.121744	0.0422387		0.121744	0.142446	0.0431118		0.142446
Polemoniaceae	0.00197719	0.000541126	0.000933271	0.00201566	20.9808	34.4265	34.4265	19.0236	0.00626034	0.00626034	0.00626034	0.00627986	0.0612501	0.0612501	0.0612501	0.0612501	0.0675105	0.0675105	0.0675105	0.0675604
Polygalaceae	0.00190114	0.00135281	0.00139991	0.00193813	33.3664	33.3664	33.3664	33.3664	0.00674719	0.00679333	0.00679333	0.00674674	0.0528904	0.0530183	0.0530183	0.0528761	0.0596372	0.0598116	0.0598116	0.0596185
Polygonaceae	0.00387833	0.00514069	0.00699953	0.00395379	29.4253	31.6113	29.4253	28.6113	0.00407796	0.00407796	0.00407796	0.00407796	0.0555132	0.0555132	0.0555211	0.0555078	0.0595637	0.0595637	0.0595637	0.0595637
Pontederiaceae	0.000380228	0.00108225	0.00139991	0.000387627	17.9482	25.6793	26.835	17.9482	0.0035471	0.00356764	0.00356764	0.0035471	0.0329286	0.0329153	0.0329153	0.0329286	0.0365036	0.0365036	0.0364829	0.0365036
Portulacaceae	0.000152091	0.000270563	0.000466636	0.000155051	57.7291	57.7291	57.7291	57.7291	0.00403598	0.00403598	0.00403598	0.00403598	0.0583248	0.0583248	0.0583248	0.0583248	0.0623607	0.0623607	0.0623607	0.0623607
Posidoniaceae	7.60456e-05	0.000270563	0.000466636	7.75254e-05	99.3335	99.3335	99.3335	99.3335	0.00283155	0.00283155	0.00283155	0.00283155	0.0176491	0.0176491	0.0176491	0.0176491	0.0204807	0.0204807	0.0204807	0.0204807
Potamogetonaceae	0.000532319	0.00162338	0.00279981	0.000542678	46.0207	46.0207	46.0207	46.0207	0.00297764	0.00297764	0.00297764	0.00298232	0.0178577	0.017845	0.017845	0.0178577	0.0208227	0.0208227	0.0208227	0.02084
Primulaceae	0.00418251	0.00487013	0.0079328	0.00410885	21.75	21.8526	21.75	21.75	0.00460558	0.00374794	0.00367865	0.00460558	0.0572934	0.0552898	0.0552898	0.0572934	0.0618989	0.0589649	0.0589649	0.0618989
Proteaceae	0.0051711	0.000541126		0.00527173	25.3332	25.3332		25.3332	0.00927265	0.060187		0.00927265	0.0273515	0.0923242		0.0273515	0.0366174	0.152511		0.0366174
Putranjivaceae	0.000228137	0.000811688		0.000232576	13.4013	13.4013		13.4013	0.000976657	0.000976657		0.000976657	0.0423056	0.0423056		0.0423056	0.0432823	0.0432823		0.0432823
Quillajaceae	7.60456e-05			7.75254e-05	73.6293			73.6293	0.00283104			0.00283104	0.0404967			0.0404967	0.0433278			0.0433278
Rafflesiaceae	0.000228137			0.000232576	20.3767			20.3767	0.000973384			0.000973384	0.0421965			0.0421965	0.0431699			0.0431699
Ranunculaceae	0.00425856	0.0094697	0.0172655	0.00410885	16.8833	15.6586	18.6832	16.8833	0.0205205	0.0205205	0.0205215	0.0205148	0.0710913	0.0710903	0.0710893	0.0711066	0.0915834	0.091573	0.0915687	0.0915834
Rapateaceae	0.00121673			0.00124041	27.7237			27.7237	0.0035259			0.0035259	0.0329098			0.0329098	0.0364297			0.0364297
Resedaceae	0.000836502	0.00162338	0.000466636	0.000852779	10.2788	8.09783	8.09783	10.2788	0.00122086	0.00122777	0.00122086	0.00122086	0.0426016	0.0426163	0.0426269	0.0425979	0.0438342	0.0438477	0.0438477	0.0438342
Restionaceae	0.00380228			0.00387627	38.8575			38.8575	0.00352538			0.00352538	0.0329059			0.0329059	0.0364266			0.0364266
Rhabdodendraceae	7.60456e-05			7.75254e-05	93.0068			93.0068	0.00538655			0.00538655	0.0531865			0.0531865	0.0585731			0.0585731
Rhamnaceae	0.0043346	0.00324675	0.00466636	0.00434142	31.5454	32.884	25.0977	31.5454	0.00116525	0.0123459	0.0123459	0.000979628	0.0428611	0.0646042	0.0646042	0.0423623	0.0440406	0.0769569	0.0769569	0.0433364
Rhizophoraceae	0.00114068	0.00108225		0.00116288	25.5422	26.4462		25.5422	0.000877519	0.000877519		0.000877519	0.0422434	0.0422371		0.0422434	0.0431146	0.0431146		0.0431146
Ripogonaceae	7.60456e-05			7.75254e-05	126.079			126.079	0.00299614			0.00299614	0.0173646			0.0173646	0.0203607			0.0203607
Roridulaceae	7.60456e-05			7.75254e-05	77.5487			77.5487	0.00405379			0.00405379	0.0541191			0.0541191	0.0581729			0.0581729
Rosaceae	0.00790875	0.0151515	0.0270649	0.00783006	20.8408	20.8408	22.6003	20.8408	0.0691819	0.0692956	0.0692956	0.0691819	0.0734998	0.0745158	0.0734855	0.0734998	0.149127	0.150386	0.149127	0.149127
Rousseaceae	0.000228137			0.000232576	17.6862			17.6862	0.00840134			0.00840134	0.025772			0.025772	0.0341733			0.0341733
Rubiaceae	0.0431179	0.0349026	0.0130658	0.0435693	20.4155	15.9269	15.9269	21.1184	0.00746306	0.00796642	0.00799563	0.0051877	0.0743862	0.0791491	0.0792679	0.0676888	0.0843409	0.0871155	0.0872635	0.0719483
Ruppiaceae	7.60456e-05	0.000270563	0.000466636	7.75254e-05	93.7019	93.7019	93.7019	93.7019	0.00286058	0.00286058	0.00286058	0.00286058	0.0176883	0.0176883	0.0176883	0.0176883	0.0205488	0.0205488	0.0205488	0.0205488
Rutaceae	0.0110266	0.00649351	0.00419972	0.0112412	25.9893	34.1887	37.5378	22.0119	0.00278493	0.00277422	0.00278493	0.00278507	0.0509395	0.0509299	0.0509233	0.0509427	0.0537149	0.053702	0.053702	0.0537159
Sabiaceae	0.000228137	0.000541126	0.000466636	0.000232576	19.0954	19.0954	19.0954	19.0954	0.00857428	0.00857428	0.00857428	0.00857428	0.0209072	0.0209072	0.0209072	0.0209072	0.0294815	0.0294815	0.0294815	0.0294815
Salicaceae	0.0043346	0.00324675	0.00233318	0.00441895	25.3784	25.3124	25.3124	28.0053	0.0008901	0.00124478	0.00124478	0.000881318	0.042289	0.0431585	0.0431585	0.0422785	0.0431607	0.0444049	0.0444049	0.0431512
Salvadoraceae	0.000228137	0.000811688		0.000232576	11.2065	11.2065		11.2065	0.000950095	0.000950095		0.000905408	0.0421769	0.0421769		0.0421905	0.043127	0.043127		0.0431054
Santalaceae	0.00304183	0.0021645	0.00326645	0.00310102	46.4923	49.0336	46.4923	36.9563	0.0083136	0.0083136	0.0083136	0.00831686	0.0204499	0.0204499	0.0204499	0.0204499	0.0287635	0.0287635	0.0287635	0.0287635
Sapindaceae	0.0105703	0.00703463	0.00279981	0.0106985	12.8114	14.5419	18.2745	12.5835	0.0124455	0.0124243	0.00277986	0.0124455	0.106457	0.106433	0.0509336	0.106457	0.118889	0.118866	0.0537134	0.118893
Sapotaceae	0.00448669	0.00351732		0.004574	27.9957	21.1092		28.0549	0.00347869	0.00347869		0.0034804	0.055597	0.055597		0.055597	0.0590719	0.0590757		0.0590719
Sarcobataceae	7.60456e-05			7.75254e-05	47.8919			47.8919	0.00403024			0.00403024	0.0547315			0.0547315	0.0587618			0.0587618
Sarcolaenaceae	0.000760456			0.000775254	20.3645			20.3645	0.0204458			0.0204458	0.0683008			0.0683008	0.0887373			0.0887373
Sarraceniaceae	0.000228137			0.000232576	24.147			24.147	0.00334925			0.00334925	0.0548595			0.0548595	0.0582087			0.0582087
Saururaceae	0.000304183	0.000541126	0.000933271	0.000310102	85.4703	85.4703	96.8511	85.4703	0.00284098	0.00278544	0.00281321	0.00284098	0.0174597	0.0174988	0.0174793	0.0174597	0.0203002	0.0202842	0.0202925	0.0203002
Saxifragaceae	0.0026616	0.0021645	0.00559963	0.00255834	41.4751	41.4751	41.4751	37.7463	0.0082715	0.00830121	0.00828061	0.0082715	0.020673	0.0208819	0.0207048	0.020673	0.0289407	0.0291831	0.0289854	0.0289383
Scheuchzeriaceae	7.60456e-05	0.000270563	0.000466636	7.75254e-05	161.164	161.164	161.164	161.164	0.00309073	0.00309073	0.00309073	0.00309073	0.0174507	0.0174507	0.0174507	0.0174507	0.0205414	0.0205414	0.0205414	0.0205414
Schisandraceae	0.000228137	0.000811688	0.00139991	0.000232576	26.2999	26.2999	26.2999	26.2999	0.00292893	0.00292893	0.00292893	0.00292893	0.0175145	0.0175145	0.0175145	0.0175145	0.0204434	0.0204434	0.0204434	0.0204434
Schlegeliaceae	0.000228137			0.000232576	46.452			46.452	0.0020615			0.0020615	0.0378722			0.0378722	0.0399338			0.0399338
Schoepfiaceae	0.000228137	0.000270563		0.000232576	42.7571	42.7571		42.7571	0.00829503	0.00829503		0.00829503	0.0204129	0.0204129		0.0204129	0.0287079	0.0287079		0.0287079
Scrophulariaceae	0.00494297	0.00270563	0.00233318	0.00496162	34.4574	34.4574	54.5961	34.4574	0.00208679	0.00206766	0.00208679	0.00208679	0.0379629	0.0379629	0.0379629	0.0379629	0.0400306	0.0400306	0.0400306	0.0400306
Setchellanthaceae	7.60456e-05			7.75254e-05	90.7179			90.7179	0.0022073			0.0022073	0.0410369			0.0410369	0.0432442			0.0432442
Simaroubaceae	0.00152091	0.000811688	0.00139991	0.00155051	24.3675	39.677	39.677	24.3675	0.00277819	0.0027833	0.0027833	0.00277819	0.0509058	0.0508689	0.0508689	0.0509058	0.053683	0.0536522	0.0536522	0.053683
Simmondsiaceae	7.60456e-05			7.75254e-05	91.4048			91.4048	0.00709159			0.00709159	0.051315			0.051315	0.0584066			0.0584066
Siparunaceae	0.000152091			0.000155051	20.491			20.491	0.00303318			0.00303318	0.0176496			0.0176496	0.0206828			0.0206828
Sladeniaceae	0.000152091			0.000155051	88.8505			88.8505	0.00463217			0.00463217	0.0533281			0.0533281	0.0579602			0.0579602
Smilacaceae	0.000152091	0.000541126	0.000466636	0.000155051	19.6905	19.6905	19.6905	19.6905	0.00317751	0.00317751	0.00317751	0.00317751	0.0177317	0.0177317	0.0177317	0.0177317	0.0209092	0.0209092	0.0209092	0.0209092
Solanaceae	0.00722433	0.00378788	0.00606626	0.00736491	26.2013	21.2254	23.9043	27.7591	0.00355611	0.00357186	0.00356872	0.00306317	0.0468258	0.0468528	0.0468528	0.0451367	0.050387	0.0504505	0.0504505	0.0481999
Sphaerosepalaceae	0.000152091			0.000155051	27.0351			27.0351	0.00123411			0.00123411	0.0420754			0.0420754	0.0433095			0.0433095
Sphenocleaceae	7.60456e-05	0.000270563		7.75254e-05	88.3191	88.3191		88.3191	0.00468205	0.00468205		0.00468205	0.0361607	0.0361607		0.0361607	0.0408428	0.0408428		0.0408428
Stachyuraceae	7.60456e-05	0.000270563	0.000466636	7.75254e-05	68.7844	68.7844	68.7844	68.7844	0.00115431	0.00115431	0.00115431	0.00115431	0.0416731	0.0416731	0.0416731	0.0416731	0.0428274	0.0428274	0.0428274	0.0428274
Staphyleaceae	0.000228137	0.000541126	0.000933271	0.000232576	46.8064	46.8064	46.8064	46.8064	0.00114004	0.00114004	0.00114004	0.00114111	0.0417333	0.0417333	0.0417333	0.0416975	0.0428734	0.0428734	0.0428734	0.0428734
Stegnospermataceae	7.60456e-05			7.75254e-05	71.5242			71.5242	0.00449894			0.00449894	0.0543244			0.0543244	0.0588233			0.0588233
Stemonaceae	0.000304183	0.000270563		0.000310102	44.0259	44.0259		44.0259	0.0491616	0.0491616		0.0491616	0.0432694	0.0432694		0.0432694	0.0924309	0.0924309		0.0924309
Stemonuraceae	0.000760456			0.000775254	10.3086			10.3086	0.00868039			0.00868039	0.0211919			0.0211919	0.0298723			0.0298723
Stilbaceae	0.000912548	0.000541126		0.000930305	67.8463	67.8463		67.8463	0.00213653	0.00213653		0.00213653	0.0377711	0.0377711		0.0377711	0.0399077	0.0399077		0.0399077
Strelitziaceae	0.000228137			0.000232576	78.9331			78.9331	0.00360385			0.00360385	0.0328059			0.0328059	0.0364098			0.0364098
Strombosiaceae	0.000456274	0.000270563		0.000465152	67.4649	67.4649		67.4649	0.00828145	0.00828145		0.00828145	0.0203284	0.0203284		0.0203284	0.0286099	0.0286099		0.0286099
Stylidiaceae	0.000304183			0.000310102	37.7819			37.7819	0.00842155			0.00842155	0.0266375			0.0266375	0.0350591			0.0350591
Styracaceae	0.000836502	0.000270563	0.000466636	0.000852779	8.593	8.593	8.593	8.593	0.00331083	0.00331083	0.00331083	0.00331083	0.0548654	0.0548654	0.0548654	0.0548654	0.0581762	0.0581762	0.0581762	0.0581762
Surianaceae	0.000380228	0.000270563		0.000387627	43.8815	43.8815		31.7159	0.000905294	0.000905294		0.000905294	0.0421976	0.0421976		0.0421976	0.0431029	0.0431029		0.0431029
Symplocaceae	0.000152091	0.000541126	0.000933271	0.000155051	47.8	47.8	47.8	47.8	0.00329673	0.00329673	0.00329673	0.00329673	0.0548717	0.0548717	0.0548717	0.0548717	0.0581684	0.0581684	0.0581684	0.0581684
Taccaceae	7.60456e-05	0.000270563		7.75254e-05	163.659	163.659		163.659	0.00283982	0.00283982		0.00283982	0.0174799	0.0174799		0.0174799	0.0203197	0.0203197		0.0203197
Talinaceae	0.000152091	0.000270563		0.000155051	48.5321	48.5321		48.5321	0.00395157	0.00395157		0.00395157	0.0561176	0.0561176		0.0561176	0.0600691	0.0600691		0.0600691
Tamaricaceae	0.000304183	0.00108225	0.00186654	0.000310102	26.9691	26.9691	16.3101	26.9691	0.00398356	0.00398356	0.00398356	0.00395536	0.0550876	0.0550876	0.0551136	0.0550876	0.0590429	0.0590429	0.059083	0.0590429
Tapisciaceae	0.000152091			0.000155051	66.0191			66.0191	0.00253747			0.00253747	0.0396184			0.0396184	0.0421559			0.0421559
Tecophilaeaceae	0.000684411			0.000697729	62.1388			62.1388	0.00280376			0.00280376	0.0174797			0.0174797	0.0202911			0.0202911
Tetrachondraceae	0.000152091			0.000155051	71.7023			71.7023	0.00383608			0.00383608	0.0361683			0.0361683	0.0400043			0.0400043
Tetramelaceae	0.000152091			0.000155051	52.1599			52.1599	0.0015212			0.0015212	0.0415892			0.0415892	0.0431104			0.0431104
Tetrameristaceae	0.000228137			0.000232576	21.6237			21.6237	0.00334678			0.00334678	0.0548083			0.0548083	0.0581561			0.0581561
Theaceae	0.000760456	0.000270563	0.000933271	0.000775254	23.8089	26.8421	26.8421	23.8089	0.00339284	0.00339284	0.00339284	0.00339284	0.0548677	0.0548899	0.0548899	0.0548677	0.058217	0.0582827	0.0582827	0.058217
Thomandersiaceae	7.60456e-05			7.75254e-05	84.203			84.203	0.00234156			0.00234156	0.0376085			0.0376085	0.0399501			0.0399501
Thurniaceae	0.000152091			0.000155051	70.2384			70.2384	0.00504958			0.00504958	0.0316182			0.0316182	0.0366678			0.0366678
Thymelaeaceae	0.00357414	0.00243506	0.00326645	0.00356617	17.1965	17.1965	17.1965	17.3316	0.00691191	0.00992202	0.00993141	0.00673808	0.0511242	0.0569886	0.0570193	0.0508802	0.0580346	0.0669106	0.0669507	0.057619
Ticodendraceae	7.60456e-05			7.75254e-05	63.0312			63.0312	0.00105778			0.00105778	0.0420521			0.0420521	0.0431099			0.0431099
Tofieldiaceae	0.000380228	0.000270563	0.000466636	0.000387627	63.1882	63.1882	63.1882	63.1882	0.00278655	0.00278655	0.00278655	0.0027969	0.0175726	0.0175726	0.0175726	0.0175601	0.0203591	0.0203591	0.0203591	0.0203591
Torricelliaceae	0.000228137			0.000232576	80.9065			80.9065	0.00836452			0.00836452	0.020445			0.020445	0.0288095			0.0288095
Tovariaceae	7.60456e-05			7.75254e-05	78.3485			78.3485	0.00133517			0.00133517	0.041808			0.041808	0.0431432			0.0431432
Trigoniaceae	0.000380228			0.000387627	31.7038			31.7038	0.000872929			0.000872929	0.0422382			0.0422382	0.0431111			0.0431111
Trimeniaceae	7.60456e-05			7.75254e-05	200.103			200.103	0.00289822			0.00289822	0.0174271			0.0174271	0.0203253			0.0203253
Triuridaceae	0.000684411		0.000933271	0.000697729	41.5975		52.8506	41.5975	0.00281128		0.00281178	0.00281128	0.0175255		0.0175304	0.0175255	0.0203368		0.0203422	0.0203368
Trochodendraceae	0.000152091	0.000270563	0.000466636	0.000155051	31.7749	31.7749	31.7749	31.7749	0.00840276	0.00840276	0.00928844	0.00840276	0.0204106	0.0204106	0.0196764	0.0204106	0.0288133	0.0288133	0.0289648	0.0288133
Tropaeolaceae	7.60456e-05			7.75254e-05	80.1341			80.1341	0.000978888			0.000978888	0.0421567			0.0421567	0.0431356			0.0431356
Typhaceae	0.000152091	0.000541126	0.000933271	0.000155051	93.1567	93.1567	118.05	93.1567	0.00353998	0.00353998	0.00395521	0.00353998	0.0328731	0.0328731	0.0325699	0.0328731	0.0364131	0.0364131	0.0365251	0.0364131
Ulmaceae	0.000608365	0.00135281	0.00139991	0.000620203	16.1492	16.1492	16.1492	24.1215	0.0008849	0.0008849	0.0008849	0.0008849	0.0422409	0.0422466	0.0422466	0.0422401	0.0431315	0.0431315	0.0431315	0.0431279
Urticaceae	0.00365019	0.00595238	0.00466636	0.00372122	25.8228	30.3206	29.5551	25.8228	0.000884109	0.000883319	0.000883319	0.000885748	0.0422905	0.0422644	0.0422905	0.0422905	0.0431829	0.0431469	0.0431829	0.0431829
Vahliaceae	7.60456e-05	0.000270563		7.75254e-05	105.082	105.082		105.082	0.00716661	0.00716661		0.00716661	0.0250876	0.0250876		0.0250876	0.0322542	0.0322542		0.0322542
Velloziaceae	0.000532319	0.000270563		0.000542678	76.7506	53.3363		76.7506	0.00288775	0.0028672		0.00288775	0.0175791	0.0175791		0.0175921	0.0204463	0.0204463		0.0204798
Verbenaceae	0.00243346	0.0021645	0.000933271	0.00248081	12.9214	12.7728	11.0844	12.9214	0.00269088	0.00269088	0.00377272	0.00269088	0.0389758	0.0389758	0.0412991	0.0389758	0.0416667	0.0416667	0.0450718	0.0416667
Violaceae	0.0018251	0.000811688	0.000933271	0.00186061	31.7801	31.7801	31.7801	31.7801	0.000893861	0.000917484	0.000917484	0.000877793	0.0422465	0.0424318	0.0424318	0.0422446	0.0431359	0.0433493	0.0433493	0.0431359
Vitaceae	0.00114068	0.00324675	0.00233318	0.00116288	49.1557	45.5965	55.0768	49.1557	0.00597372	0.00616909	0.00596482	0.00597372	0.0470032	0.0475534	0.0469445	0.0470032	0.0529769	0.0537239	0.0529093	0.0529769
Vochysiaceae	0.000608365			0.000620203	19.494			19.494	0.000920927			0.000920927	0.0422663			0.0422663	0.0431351			0.0431351
Winteraceae	0.000380228			0.000387627	42.7939			42.7939	0.00333676			0.00333676	0.0176617			0.0176617	0.0209985			0.0209985
Ximeniaceae	0.000228137	0.000270563		0.000232576	42.0598	42.0598		42.0598	0.00827117	0.00827117		0.00827117	0.0203578	0.0203578		0.0203578	0.028629	0.028629		0.028629
Xyridaceae	0.000380228	0.000270563		0.000387627	30.5233	30.5233		30.5233	0.00352233	0.00352233		0.00352233	0.0329203	0.0329203		0.0329203	0.0364427	0.0364427		0.0364427
Zingiberaceae	0.00395437	0.00243506	0.000933271	0.00403132	20.9088	23.5954	14.4141	20.9088	0.0141408	0.0141351	0.0141333	0.0141408	0.0977209	0.0977002	0.0977116	0.0977209	0.111861	0.111833	0.111845	0.111861
Zosteraceae	0.000152091	0.000270563	0.000933271	0.000155051	42.1459	42.1459	42.1459	42.1459	0.00283965	0.00283965	0.00283965	0.00283965	0.017691	0.017691	0.017691	0.017691	0.0205306	0.0205306	0.0205306	0.0205306
Zygophyllaceae	0.0018251	0.0021645	0.00186654	0.00170556	25.2699	25.2699	16.9866	25.2699	0.000880607	0.000884236	0.000880607	0.000880607	0.0422405	0.0422405	0.0422405	0.0422405	0.0431211	0.0431359	0.0431211	0.0431211
