# Supplementary material for: Diversification of flowering plants in space and time
Source: Nat Commun. 2023 Nov 22;14:7609. doi: 10.1038/s41467-023-43396-8 (PMC10665465; doi:10.1038/s41467-023-43396-8)
Supplement: Supplementary file 6 — Supplementary Data 4 [file 41467_2023_43396_MOESM6_ESM.xlsx]

## Sheet: Database1
genusid	genus	family	orders	ang_gyn	clade	rbcL_length	matK_length	atpB_length	S18_length	S26_length	matR_length	ndhF_length	ITS_length	rbcL_species	rbcL_Accession	matK_species	matK_Accession	atpB_species	atpB_Accession	S18_species	S18_Accession	S26_species	S26_Accession	matR_species	matR_Accession	ndhF_species	ndhF_Accession	ITS_species	ITS_Accession
2706	Citrus	Rutaceae	Sapindales	Magnoliophyta	Citrus	1427	1529	1496	1763	3345	1610	2166	582	Citrus platymamma	KR259987	Citrus yatsushiro	AB626786	Citrus platymamma	KR259987	Citrus clementina	KJ740199	Citrus aurantium	AY177420	Citrus limon	GU351183	Citrus aurantiifolia	KJ865401	Citrus trifoliata	FJ606752
3239	Psilotum			Fern										Psilotum nudum	18860289	Psilotum nudum	18860289	Psilotum nudum	18860289	Psilotum nudum	665565	Psilotum nudum	NC_030952.1	Psilotum nudum	NC_030952.1	Psilotum nudum	18860289	Psilotum nudum	AF307088.1
3257	Equisetum			Fern										Equisetum ramosissimum	31324648	Equisetum ramosissimum	198034198	Equisetum ramosissimum	184127876	Equisetum hyemale	619918	Equisetum diffusum	EU161363.1	Equisetum ramosissimum		Equisetum hyemale	1002699	Equisetum ramosissimum	AF448794.1
3270	Dicksonia			Fern										Dicksonia antarctica	169261040	Dicksonia antarctica	161367279	Dicksonia antarctica	6724292	Dicksonia antarctica	10765099	Dicksonia antarctica		Dicksonia antarctica		Dicksonia squarrosa	KJ569698.1	Dicksonia sellowiana	156079893
3299	Encephalartos	Zamiaceae	Cycadales	Acrogymnospermae	Encephalartos	1397	1476	1478	1638	2834	NA	2205	286	Encephalartos arenarius	AF531206	Encephalartos altensteinii	KF221152	Encephalartos lehmannii	LC049336	Encephalartos gratus	EU161302	Encephalartos gratus	EU161366	Encephalartos gratus		Encephalartos lehmannii	LC049336	Encephalartos cupidus	KX130190
3303	Zamia	Zamiaceae	Cycadales	Acrogymnospermae	Zamia	1470	1532	1490	1781	3122	1846	684	285	Zamia furfuracea	LC040885	Zamia inermis	GQ203860	Zamia furfuracea	LC040885	Zamia pumila	M20017	Zamia integrifolia	DQ008666	Zamia integrifolia	AF197721	Zamia furfuracea	LC040885	Zamia restrepoi	EF612913
3310	Ginkgo	Ginkgoaceae	Ginkgoales	Acrogymnospermae	Ginkgo	1470	1439	1499	1593	3308	1889	2211	287	Ginkgo biloba	AB684440	Ginkgo biloba	EU518450	Ginkgo biloba	AB684440	Ginkgo biloba	D16448	Ginkgo biloba	AY095475	Ginkgo biloba	KM672373	Ginkgo biloba	KP099648	Ginkgo biloba	Y16892
3315	Thuja	Cupressaceae	Cupressales	Acrogymnospermae	Thuja	1427	1532	1467	1652	2817	NA	2199	1018	Thuja plicata	AY237154	Thuja plicata	AF152216	Thuja standishii	KX832627	Thuja occidentalis	EF053167	Thuja occidentalis	EU161344	Thuja occidentalis		Thuja standishii	KX832627	Thuja plicata	HQ414216
3319	Abies	Pinaceae	Pinales	Acrogymnospermae	Abies	1433	1540	1478	1780	2837	1127	NA	2132	Abies hidalgensis	EU269028	Abies firma	AF143436	Abies mariesii	KX249806	Abies lasiocarpa	X79407	Abies fabri	EU161347	Abies firma	KM244240	Abies firma		Abies religiosa	EF063714
3321	Cedrus	Pinaceae	Pinales	Acrogymnospermae	Cedrus	1462	1533	1480	1734	2836	NA	NA	1759	Cedrus deodara	AB480043	Cedrus atlantica	AF143431	Cedrus deodara	AB480043	Cedrus deodara	DQ629435	Cedrus atlantica	EU161348	Cedrus atlantica		Cedrus atlantica		Cedrus deodara	DQ975357
3323	Keteleeria	Pinaceae	Pinales	Acrogymnospermae	Keteleeria	1330	1421	1482	1667	2835	NA	NA	2089	Keteleeria davidiana	AP010820	Keteleeria evelyniana	AF143430	Keteleeria davidiana	AP010820	Keteleeria davidiana	DQ987895	Keteleeria davidiana	EU161359	Keteleeria davidiana		Keteleeria davidiana		Keteleeria evelyniana	DQ975354
3325	Larix	Pinaceae	Pinales	Acrogymnospermae	Larix	1462	1533	1467	1733	2174	482	NA	878	Larix occidentalis	FJ899578	Larix laricina	AF295029.1	Larix gmelinii	LC228570	Larix decidua	AB026938	Larix sp. WSU-cult	AY095476	Larix gmelinii	DQ087887	Larix gmelinii		Larix laricina	AY523459
3328	Picea	Pinaceae	Pinales	Acrogymnospermae	Picea	1481	1533	1482	1733	2836	1127	NA	818	Picea pungens	AF456382	Picea breweriana	AY035197	Picea glauca	KX249807	Picea morrisonicola	AB026939	Picea smithiana	EU161351	Picea koraiensis	KM244241	Picea koraiensis		Picea mariana	AF136614
3337	Pinus	Pinaceae	Pinales	Acrogymnospermae	Pinus	1462	1533	1484	1782	2836	1761	NA	2543	Pinus edulis	JN854203	Pinus morrisonicola	AF295031	Pinus quadrifolia	JN854166	Pinus wallichiana	X75080	Pinus massoniana	EU161304	Pinus sp. Qiu 94013	AF197723	Pinus sp. Qiu 94013		Pinus balfouriana	AF344000
3354	Pseudolarix	Pinaceae	Pinales	Acrogymnospermae	Pseudolarix	1330	845	1479	1733	2837	NA	NA	1138	Pseudolarix amabilis	KX249808	Pseudolarix amabilis	KX249808	Pseudolarix amabilis	KX249808	Pseudolarix chienii	AB026940	Pseudolarix amabilis	EU161305	Pseudolarix amabilis		Pseudolarix amabilis		Pseudolarix amabilis	DQ975355
3356	Pseudotsuga	Pinaceae	Pinales	Acrogymnospermae	Pseudotsuga	1427	1533	1465	1721	1159	NA	NA	953	Pseudotsuga sinensis	AB601120	Pseudotsuga menziesii	JN854170	Pseudotsuga sinensis	AB601120	Pseudotsuga menziesii	AB026941	Pseudotsuga menziesii	AY056498	Pseudotsuga menziesii		Pseudotsuga menziesii		Pseudotsuga menziesii	AF041353
3358	Tsuga	Pinaceae	Pinales	Acrogymnospermae	Tsuga	1462	1421	1483	1733	2835	NA	NA	1442	Tsuga sp. GH-2017	KX256185	Tsuga sp. GH-2017	KX256185	Tsuga sp. GH-2017	KX256185	Tsuga canadensis	AB026942	Tsuga dumosa	EU161350	Tsuga dumosa		Tsuga dumosa		Tsuga chinensis	EF395485
3363	Podocarpus	Podocarpaceae	Araucariales	Acrogymnospermae	Podocarpus	1418	1425	1478	1746	3321	1633	2205	320	Podocarpus macrophyllus	KX369611	Podocarpus elatus	AF457113	Podocarpus lambertii	KJ010812	Podocarpus elatus	AF051796	Podocarpus macrophyllus	DQ008664	Podocarpus macrophyllus	DQ007425	Podocarpus lambertii	KJ010812	Podocarpus archboldii	DQ499126
3368	Cryptomeria	Cupressaceae	Cupressales	Acrogymnospermae	Cryptomeria	1427	1532	965	1631	2831	NA	2227	936	Cryptomeria japonica	HM849926	Cryptomeria japonica	AF152184	Cryptomeria japonica	AP010966	Cryptomeria japonica	D85304	Cryptomeria japonica	EU161341	Cryptomeria japonica		Cryptomeria japonica	AP010966	Cryptomeria japonica	AB023983
3370	Metasequoia	Cupressaceae	Cupressales	Acrogymnospermae	Metasequoia	1325	1430	1467	1731	1051	NA	649	1031	Metasequoia glyptostroboides	KR061358	Metasequoia glyptostroboides	KR061358	Metasequoia glyptostroboides	KR061358	Metasequoia glyptostroboides	AB107898	Metasequoia glyptostroboides	EU161306	Metasequoia glyptostroboides		Metasequoia glyptostroboides	KR061358	Metasequoia glyptostroboides	AF387527
3376	Welwitschia	Welwitschiaceae	Welwitschiales	Acrogymnospermae	Welwitschia	1345	369	1437	1749	823	2233	NA	NA	Welwitschia mirabilis	KT347148	Welwitschia mirabilis	KT347148	Welwitschia mirabilis	KT347148	Welwitschia mirabilis	D85299	Welwitschia mirabilis	DQ008662	Welwitschia mirabilis	AF197719	Welwitschia mirabilis		Welwitschia mirabilis
3380	Gnetum	Gnetaceae	Gnetales	Acrogymnospermae	Gnetum	1418	713	1369	1734	3413	1031	NA	1506	Gnetum pendulum	KX385197	Gnetum latifolium	KP256699	Gnetum pendulum	KX385197	Gnetum gnemon	AY755660	Gnetum gnemon	AF036488	Gnetum gnemon	KM672387	Gnetum gnemon		Gnetum gnemon	AY449561
3387	Ephedra	Ephedraceae	Ephedrales	Acrogymnospermae	Ephedra	1418	1305	1398	1764	3382	NA	370	149	Ephedra equisetina	AP010819	Ephedra coryi	JX217650	Ephedra tweediana	AJ235463	Ephedra monosperma	AB600674	Ephedra distachya	AF036489	Ephedra distachya		Ephedra sp.	U30908	Ephedra intermedia	KY624404
3395	Cycas	Cycadaceae	Cycadales	Acrogymnospermae	Cycas	1467	1466	1478	1731	3313	2003	2208	294	Cycas debaoensis	KU743927	Cycas taitungensis	AB076231	Cycas panzhihuaensis	KX713899	Cycas taitungensis	D85297	Cycas revoluta	DQ008667	Cycas taitungensis	AP009381	Cycas panzhihuaensis	KX713899	Cycas aculeata	KP117099
3402	Magnolia	Magnoliaceae	Magnoliales	Magnoliophyta	Magnolia	1451	1523	1496	1730	3339	1803	2208	468	Magnolia yunnanensis	KF753638	Magnolia scortechinii	AB623278	Magnolia alba	MF990568	Magnolia acuminata	D29776	Magnolia denudata	AF389256	Magnolia tripetala	AF197770	Magnolia glaucifolia	MF990565	Magnolia odora	DQ674740
3413	Liriodendron	Magnoliaceae	Magnoliales	Magnoliophyta	Liriodendron	1454	1523	1496	1732	3309	1912	2155	259	Liriodendron tulipifera	KM360857	Liriodendron chinense	KU170538	Liriodendron chinense	KU170538	Liriodendron chinense	AJ235981	Liriodendron chinense	AY095464	Liriodendron tulipifera	KC821969	Liriodendron chinense	KU170538	Liriodendron tulipifera	MG235149
3418	Drimys	Winteraceae	Canellales	Magnoliophyta	Drimys	1424	1496	1496	1754	3377	1803	2179	343	Drimys granadensis	DQ887676	Drimys granadensis	DQ887676	Drimys granadensis	DQ887676	Drimys winteri	AY572307	Drimys winteri	AF036491	Drimys winteri	AF197781	Drimys granadensis	DQ887676	Drimys granadensis	AY526318
3421	Tasmannia	Winteraceae	Canellales	Magnoliophyta	Tasmannia	1335	1487	1483	1734	3319	1803	NA	442	Tasmannia lanceolata	AY298851	Tasmannia lanceolata	KP407454	Tasmannia lanceolata	AF528863.1	Tasmannia lanceolata	AF094566	Tasmannia insipida	AY095469	Tasmannia insipida	AF197782	Tasmannia insipida		Tasmannia insipida	AY004127
3425	Canella	Canellaceae	Canellales	Magnoliophyta	Canella	1395	801	1496	1718	3314	1783	1992	452	Canella winterana	AY572265	Canella winterana	KP407458	Canella winterana	AF528847.1	Canella winterana	AF206879	Canella winterana	AY095455	Canella winterana	AF197757	Canella winterana	AY218191	Canella winterana	L03844
3428	Calycanthus	Calycanthaceae	Laurales	Magnoliophyta	Calycanthus	1427	1517	1496	1512	928	1794	1847	454	Calycanthus floridus	AJ428413	Calycanthus occidentalis	AJ627917	Calycanthus floridus	AJ428413	Calycanthus chinensis	DQ490923	Calycanthus occidentalis	AY095454	Calycanthus floridus	DQ490925	Calycanthus occidentalis	KX526863	Calycanthus chinensis	KF547941
3434	Persea	Lauraceae	Laurales	Magnoliophyta	Persea	1427	1523	1374	1715	466	NA	1902	619	Persea lingue	JF966615	Persea indica	KJ189052	Persea americana	KX437771	Persea lingue	JF966547	Persea borbonia	AH001579	Persea borbonia		Persea americana	KX437771	Persea americana	KX509877
3437	Umbellularia	Lauraceae	Laurales	Magnoliophyta	Umbellularia	1178	1403	1399	NA	NA	NA	NA	583	Umbellularia californica	DQ182335	Umbellularia californica	AJ247190	Umbellularia californica	HE651086	Umbellularia californica		Umbellularia californica		Umbellularia californica		Umbellularia californica		Umbellularia californica	AY265393
3441	Coptis	Ranunculaceae	Ranunculales	Magnoliophyta	Coptis	1303	1526	1496	1748	3337	NA	2131	794	Coptis quinquefolia	AB163767	Coptis teeta	AB695567	Coptis quinquesecta	MG585353	Coptis deltoidea	FJ527844.1	Coptis trifolia	AF389266	Coptis trifolia		Coptis quinquesecta	MG585353	Coptis quinquefolia	EF206702
3443	Nigella	Ranunculaceae	Ranunculales	Magnoliophyta	Nigella	1408	1217	1432	NA	1321	NA	1626	462	Nigella damascena	HM850201	Nigella damascena	KM364786	Nigella damascena	EU053889	Nigella damascena		Nigella damascena	FJ626448	Nigella damascena		Nigella damascena	KU196948	Nigella fumariifolia	EU699455
3445	Ranunculus	Ranunculaceae	Ranunculales	Magnoliophyta	Ranunculus262	1427	1557	1496	1763	1321	NA	2161	699	Ranunculus flammula	KY562595	Ranunculus baudotii	FM242794	Ranunculus repens	KY562594	Ranunculus japonicus	FJ748881	Ranunculus cantoniensis	AY954474	Ranunculus cantoniensis		Ranunculus repens	KY562594	Ranunculus sceleratus	EF526405
3448	Caltha	Ranunculaceae	Ranunculales	Magnoliophyta	Caltha	1427	1217	1459	NA	1320	NA	2166	465	Caltha novae-zelandiae	AF307907	Caltha palustris	AY515232	Caltha palustris	KU662828	Caltha palustris		Caltha leptosepala	KU662726	Caltha leptosepala		Caltha palustris	KU196930	Caltha natans	AY365398
3450	Aquilegia	Ranunculaceae	Ranunculales	Magnoliophyta	Aquilegia	1414	1223	1477	1761	1321	1758	2157	507	Aquilegia vulgaris	KM360642	Aquilegia oxysepala	EF437128	Aquilegia vulgaris	EU053875	Aquilegia vulgaris	FJ748872	Aquilegia oxysepala	FJ626439	Aquilegia canadensis	DQ110299	Aquilegia ecalcarata	KU196926	Aquilegia pubescens	MF963994
3452	Clematis	Ranunculaceae	Ranunculales	Magnoliophyta	Clematis	1423	1535	1502	1763	1323	NA	2158	709	Clematis hexapetala	EU053909	Clematis columbiana	KR909818	Clematis fusca	KM652489	Clematis montana	FJ748869	Clematis henryi	KU662734	Clematis henryi		Clematis drummondii	AY145147	Clematis microphylla	HM116960
3456	Dioscoreophyllum	Menispermaceae	Ranunculales	Magnoliophyta	Dioscoreophyllum	1414	1214	1466	NA	NA	NA	2026	499	Dioscoreophyllum cumminsii	EU526988	Dioscoreophyllum cumminsii	KC494033	Dioscoreophyllum cumminsii	EU526972	Dioscoreophyllum cumminsii		Dioscoreophyllum cumminsii		Dioscoreophyllum cumminsii		Dioscoreophyllum cumminsii	EF624294	Dioscoreophyllum cumminsii	KY365644
3459	Coriaria	Coriariaceae	Cucurbitales	Magnoliophyta	Coriaria	1223	1191	1486	1761	931	1745	2039	538	Coriaria myrtifolia	AY968521	Coriaria myrtifolia	AF542600	Coriaria myrtifolia	AF092117	Coriaria arborea	AF008954	Coriaria nepalensis	AY968407	Coriaria nepalensis	AY121501	Coriaria nepalensis	AY968494	Coriaria myrtifolia	KC796598
3463	Corydalis	Papaveraceae	Ranunculales	Magnoliophyta	Corydalis	1423	1508	1481	1673	1754	NA	NA	528	Corydalis aurea	KM364743	Corydalis wilsonii	LN610928	Corydalis scouleri	KM364715	Corydalis nobilis	AF094544	Corydalis paczoskii	LN610848	Corydalis paczoskii		Corydalis paczoskii		Corydalis ambigua	FJ469598
3466	Eschscholzia	Papaveraceae	Ranunculales	Magnoliophyta	Eschscholzia	419	1523	1440	411	1045	1544	2029	523	Eschscholzia californica	KM360775	Eschscholzia californica	KM364806	Eschscholzia californica	U86390	Eschscholzia californica	DQ912868	Eschscholzia californica	LN610864	Eschscholzia californica	GU351208	Eschscholzia californica	KU196963	Eschscholzia glyptosperma	JF892603
3468	Papaver	Papaveraceae	Ranunculales	Magnoliophyta	Papaver	1398	1524	1496	412	1324	NA	2161	593	Papaver sp. Goldblatt 12541	AM235045	Papaver lateritium	JX087900	Papaver orientale	MF943222	Papaver bracteatum	DQ912870	Papaver rhoeas	FJ626481	Papaver rhoeas		Papaver somniferum	KU204905	Papaver bracteatum	DQ912881
3471	Sanguinaria	Papaveraceae	Ranunculales	Magnoliophyta	Sanguinaria	606	770	1477	1762	3117	1804	NA	375	Sanguinaria canadensis	L01951	Sanguinaria canadensis	KM364825	Sanguinaria canadensis	U86387	Sanguinaria canadensis	AF293760	Sanguinaria canadensis	DQ008621	Sanguinaria canadensis	AF197788	Sanguinaria canadensis		Sanguinaria canadensis	GU983876
3475	Parasponia	Cannabaceae	Rosales	Magnoliophyta	Parasponia	1394	1535	1496	NA	NA	NA	2194	439	Parasponia parviflora	AF500342	Parasponia rugosa	KY931665	Parasponia rugosa	KY931665	Parasponia rugosa		Parasponia rugosa		Parasponia rugosa		Parasponia rugosa	KY931665	Parasponia simulans	AY488720
3479	Trema	Cannabaceae	Rosales	Magnoliophyta	Trema	1348	1531	1496	1739	3237	NA	2194	532	Trema sp. SH-2010	AB586610	Trema levigata	KY931666	Trema levigata	KY931666	Trema micrantha	AF207044	Trema angustifolia	JF317395	Trema angustifolia		Trema levigata	KY931666	Trema cannabina	KP093176
3482	Cannabis	Cannabaceae	Rosales	Magnoliophyta	Cannabis	541	1529	1239	1641	984	1607	2010	784	Cannabis sativa	NC_027223	Cannabis sativa	NC_027223	Cannabis sativa	NC_027223	Cannabis sativa	KT459180	Cannabis sativa	KT459222	Cannabis sativa	KR059940	Cannabis sativa	KY419963	Cannabis sativa	KC292629
3484	Humulus	Cannabaceae	Rosales	Magnoliophyta	Humulus	1258	1523	1496	1761	411	1735	1924	798	Humulus japonicus	KC539684	Humulus lupulus	MG573060	Humulus lupulus	MG573060	Humulus lupulus	AF223066	Humulus lupulus	AF223066	Humulus scandens	KF138083	Humulus japonicus	KC539649	Humulus lupulus	KC332217
3488	Artocarpus	Moraceae	Rosales	Magnoliophyta	Artocarpus	1383	847	NA	NA	984	NA	2007	581	Artocarpus vriesianus	FJ976119	Artocarpus sp. JH-2017	MF419024	Artocarpus sp. JH-2017		Artocarpus sp. JH-2017		Artocarpus altilis	AY686795	Artocarpus altilis		Artocarpus heterophyllus	AY289285	Artocarpus altilis	KM234120
3493	Ficus	Moraceae	Rosales	Magnoliophyta	Ficus	1427	1517	1496	1733	3239	NA	2230	609	Ficus sp. Moore 315	EU002278	Ficus carica	KY635880	Ficus racemosa	KT368151	Ficus sp. Soltis s.n.	AF206911	Ficus tikoua	JF317386	Ficus tikoua		Ficus sp. Moore 315	EU002224	Ficus palmata	LC375804
3495	Maclura	Moraceae	Rosales	Magnoliophyta	Maclura	1289	1001	1239	1722	984	1735	2010	582	Maclura pomifera	D86318	Maclura tricuspidata	JF317421	Maclura tricuspidata	JF317402	Maclura tricuspidata	JF317362	Maclura amboinensis	AY686800	Maclura tricuspidata	AF520093	Maclura tricuspidata	AY289272	Maclura fruticosa	KU855721
3497	Morus	Moraceae	Rosales	Magnoliophyta	Morus	1433	1517	1496	1761	2997	1499	2191	573	Morus notabilis	KP939360	Morus mongolica	KM491711	Morus cathayana	KU981118	Morus notabilis	XR_002902851	Morus nigra	AF479232	Morus alba	GU351255	Morus cathayana	KU981118	Morus rotundiloba	AY345150
3500	Urtica	Urticaceae	Rosales	Magnoliophyta	Urtica	1070	1516	1444	1625	143	NA	1954	545	Urtica linearifolia	KT626794	Urtica cannabina	FM179933	Urtica dioica	AJ235635	Urtica mairei	KF137797	Urtica dioica	KU724226	Urtica dioica		Urtica urens	EU002271	Urtica atrichocaulis	KF137935
3504	Betula	Betulaceae	Fagales	Magnoliophyta	Betula	1381	1514	1501	1560	130	1742	2176	502	Betula medwediewii	KF418941	Betula cordifolia	NC_037473	Betula cordifolia	NC_037473	Betula papyrifera	L00971	Betula nana	KX166080	Betula utilis	AF520063.1	Betula cordifolia	NC_037473	Betula austrosinensis	KP092744
3509	Myrica	Myricaceae	Fagales	Magnoliophyta	Myrica	1427	1175	NA	1671	NA	1774	NA	554	Myrica gale	KM360891	Myrica gale	AY191715	Myrica gale		Myrica nagi	FJ469989	Myrica nagi		Myrica gale	DQ110347	Myrica gale		Myrica nagi	FJ469992
3511	Quercus	Fagaceae	Fagales	Magnoliophyta	Quercus	1427	1514	1496	1736	693	1759	2194	548	Quercus cubana	MF044830	Quercus dolicholepis	KU240010	Quercus variabilis	KU240009	Quercus rubra	AF132892	Quercus suber	AY428812	Quercus rubra	DQ110356	Quercus spinosa	KX911972	Quercus sp. V1200	MG548997
3515	Alnus	Betulaceae	Fagales	Magnoliophyta	Alnus	1427	1514	1501	1762	3393	1742	2182	563	Alnus cordata	MF136497	Alnus japonica	MF136507	Alnus cordata	MF136497	Alnus cordata	MF136520	Alnus cordata	MF136520	Alnus henryi	AF520062	Alnus cordata	MF136497	Alnus japonica	MF136529
3521	Casuarina	Casuarinaceae	Fagales	Magnoliophyta	Casuarina	1309	1257	1433	1711	139	1623	NA	599	Casuarina obesa	AY033853	Casuarina equisetifolia	AB015462	Casuarina equisetifolia	AY263947	Casuarina equisetifolia	U42515	Casuarina equisetifolia	KC878592	Casuarina equisetifolia	AF520069	Casuarina equisetifolia		Casuarina papuana	HM116958
3526	Phytolacca	Phytolaccaceae	Caryophyllales	Magnoliophyta	Phytolacca	1246	1511	1488	1729	2999	1774	2128	564	Phytolacca thyrsiflora	MF135339	Phytolacca thyrsiflora	MF159404	Phytolacca americana	AF528855	Phytolacca americana	AF094557	Phytolacca americana	HQ843459	Phytolacca americana	DQ401389	Phytolacca acinosa	AF194828	Phytolacca dioica	KY657356
3529	Gisekia	Gisekiaceae	Caryophyllales	Magnoliophyta	Gisekia	606	847	NA	NA	2697	NA	1505	513	Gisekia pharnacioides	M97890	Gisekia africana	KT950945	Gisekia africana		Gisekia africana		Gisekia africana	HQ843449	Gisekia africana		Gisekia africana	HQ843269	Gisekia pentadecandra	JX232574
3532	Rivina	Phytolaccaceae	Caryophyllales	Magnoliophyta	Rivina	606	841	1395	1462	3007	1619	2068	486	Rivina humilis	M62569	Rivina humilis	AY514850	Rivina humilis	HQ843261	Rivina humilis	HQ843438	Rivina humilis	HQ843461	Rivina humilis	GU351292	Rivina humilis	HQ843285	Rivina humilis	DQ317075
3534	Stegnosperma	Stegnospermataceae	Caryophyllales	Magnoliophyta	Stegnosperma	1424	1517	NA	NA	1509	1547	2045	496	Stegnosperma halimifolium	M62571	Stegnosperma halimifolium	HQ878442	Stegnosperma halimifolium		Stegnosperma halimifolium		Stegnosperma halimifolium	HQ843465	Stegnosperma halimifolium	GU351307	Stegnosperma cubense	EF079554	Stegnosperma halimifolium	JX232588
3537	Mirabilis	Nyctaginaceae	Caryophyllales	Magnoliophyta	Mirabilis	1325	930	1093	1471	3006	1511	2126	526	Mirabilis jalapa	HM850179	Mirabilis viscosa	KY952462	Mirabilis jalapa	AF209629	Mirabilis jalapa	U42788	Mirabilis jalapa	AF479086	Mirabilis jalapa	GU351251	Mirabilis violacea	AF194823	Mirabilis nyctaginea	KY968946
3540	Bougainvillea	Nyctaginaceae	Caryophyllales	Magnoliophyta	Bougainvillea	1319	1122	1344	1726	2618	NA	2068	548	Bougainvillea modesta	KX640842	Bougainvillea cf. glabra (BGM)	AF204865	Bougainvillea glabra	AJ235415	Bougainvillea glabra	AF206873	Bougainvillea glabra	HQ843443	Bougainvillea glabra		Bougainvillea alba	AF194825	Bougainvillea spectabilis	KJ161170
3543	Mesembryanthemum	Aizoaceae	Caryophyllales	Magnoliophyta	Mesembryanthemum	1389	836	1496	275	170	NA	2203	501	Mesembryanthemum parviflorum	AM234794	Mesembryanthemum noctiflorum	AY042619	Mesembryanthemum crystallinum	KM016695	Mesembryanthemum canaliculatum	AY996775	Mesembryanthemum crystallinum	AF054447	Mesembryanthemum crystallinum		Mesembryanthemum crystallinum	KM016695	Mesembryanthemum haeckelianum	KP070878
3545	Lithops	Aizoaceae	Caryophyllales	Magnoliophyta	Lithops	NA	777	NA	NA	NA	NA	NA	501	Lithops julii		Lithops julii	KF132714	Lithops julii		Lithops julii		Lithops julii		Lithops julii		Lithops julii		Lithops julii	AJ438218
3547	Trianthema	Aizoaceae	Caryophyllales	Magnoliophyta	Trianthema	643	1529	NA	NA	NA	NA	NA	555	Trianthema portulacastrum	M62572	Trianthema portulacastrum	FN825774	Trianthema portulacastrum		Trianthema portulacastrum		Trianthema portulacastrum		Trianthema portulacastrum		Trianthema portulacastrum		Trianthema parvifolium	KY657359
3550	Atriplex	Amaranthaceae	Caryophyllales	Magnoliophyta	Atriplex2	1342	1526	NA	601	137	NA	2112	604	Atriplex spongiosa	AY270060	Atriplex hortensis	FR775272	Atriplex hortensis		Atriplex canescens	FJ601843	Atriplex laciniata	KX166560	Atriplex laciniata		Atriplex spongiosa	HM630039	Atriplex canescens	FJ601838
3554	Beta	Amaranthaceae	Caryophyllales	Magnoliophyta	Beta	1342	1517	404	113	NA	1918	2218	521	Beta nana	AY270064	Beta vulgaris	KR230391	Beta vulgaris	KR230391	Beta vulgaris	FJ669720	Beta vulgaris		Beta vulgaris	FP885834	Beta vulgaris	KR230391	Beta lomatogona	KP748065
3558	Chenopodium	Amaranthaceae	Caryophyllales	Magnoliophyta	Chenopodium2	NA	NA	NA	51	NA	NA	NA	561	Chenopodium ambiguum		Chenopodium ambiguum		Chenopodium ambiguum		Chenopodium ambiguum	EU812823	Chenopodium ambiguum		Chenopodium ambiguum		Chenopodium ambiguum		Chenopodium ambiguum	EU812823
3561	Spinacia	Amaranthaceae	Caryophyllales	Magnoliophyta	Spinacia	1454	1517	1496	1727	3250	1511	2197	574	Spinacia oleracea	AJ400848	Spinacia tetrandra	HE855619	Spinacia oleracea	AF528861.1	Spinacia oleracea	L24420	Spinacia oleracea	HQ843464	Spinacia oleracea	KY768855	Spinacia oleracea	AJ400848	Spinacia oleracea	EU606218
3564	Amaranthus	Amaranthaceae	Caryophyllales	Magnoliophyta	Amaranthus	1342	1517	1496	1349	NA	NA	2195	548	Amaranthus greggii	AY270055	Amaranthus greggii	AY514808	Amaranthus tricolor	KX094399	Amaranthus caudatus	AH006866	Amaranthus caudatus		Amaranthus caudatus		Amaranthus tricolor	KX094399	Amaranthus tuberculatus	KY968858
3569	Dianthus	Caryophyllaceae	Caryophyllales	Magnoliophyta	Dianthus	1420	1511	1496	NA	137	NA	2218	543	Dianthus longicalyx	KM668208	Dianthus longicalyx	KM668208	Dianthus longicalyx	KM668208	Dianthus longicalyx		Dianthus chinensis	JF421491	Dianthus chinensis		Dianthus longicalyx	KM668208	Dianthus gredensis	GQ148877
3571	Saponaria	Caryophyllaceae	Caryophyllales	Magnoliophyta	Saponaria	582	1526	NA	NA	97	NA	NA	776	Saponaria officinalis	KM360968	Saponaria prostrata	KX183878	Saponaria prostrata		Saponaria prostrata		Saponaria officinalis	KX167233	Saponaria officinalis		Saponaria officinalis		Saponaria calabrica	X86898
3573	Silene	Caryophyllaceae	Caryophyllales	Magnoliophyta	Silene2	1420	1532	1496	1730	3342	1987	2197	794	Silene paradoxa	KF527887	Silene ciliata	FJ589519	Silene paradoxa	KF527887	Silene antirrhina	KT179718	Silene vulgaris	KT179782	Silene conica	JF750505	Silene paradoxa	KF527887	Silene laeta	X86882
3577	Arenaria	Caryophyllaceae	Caryophyllales	Magnoliophyta	Arenaria	1420	1538	NA	NA	137	NA	1220	527	Arenaria drummondii	M83541	Arenaria ludens	FJ404822	Arenaria ludens		Arenaria ludens		Arenaria serpyllifolia	KX166482	Arenaria serpyllifolia		Arenaria benthamii	AY090629	Arenaria densissima	KX158336
3579	Cerastium	Caryophyllaceae	Caryophyllales	Magnoliophyta	Cerastium	1391	812	NA	926	137	NA	1221	600	Cerastium capense	AM234949	Cerastium diffusum	JN894502	Cerastium diffusum		Cerastium arcticum	EF127844	Cerastium cerastoides	KX166316	Cerastium cerastoides		Cerastium glomeratum	AY090618	Cerastium fontanum	GU444015
3582	Portulaca	Portulacaceae	Caryophyllales	Magnoliophyta	Portulaca	1271	1529	1496	1723	3339	1619	2135	645	Portulaca halimoides	MF963352	Portulaca confertifolia	HQ620887	Portulaca oleracea	KY490694	Portulaca grandiflora	AF207000	Portulaca grandiflora	AF479093	Portulaca oleracea	GU351284	Portulaca grandiflora	AF194853	Portulaca pilosa	KY968836
3585	Alluaudia	Didiereaceae	Caryophyllales	Magnoliophyta	Alluaudia	1424	1529	1425	NA	1630	1715	2140	499	Alluaudia procera	M62563	Alluaudia procera	HQ620842	Alluaudia procera	GQ497645	Alluaudia procera		Alluaudia ascendens	HQ843440	Alluaudia humbertii	AF520129	Alluaudia humbertii	AF194832	Alluaudia procera	L78084
3588	Basella	Basellaceae	Caryophyllales	Magnoliophyta	Basella	1424	870	1455	1740	3004	1742	2150	515	Basella alba	M62564	Basella alba	MF159462	Basella alba	HQ843254	Basella alba	GQ497567	Basella alba	HQ843442	Basella alba	AF520150	Basella alba	HQ843267	Basella alba	KY968898
3591	Mollugo	Molluginaceae	Caryophyllales	Magnoliophyta	Mollugo172	1317	1544	1493	1453	2988	1625	2066	573	Mollugo flavescens	FN824438	Mollugo enneandra	FN825719	Mollugo verticillata	HQ620745	Mollugo verticillata	U42828	Mollugo verticillata	AF479088	Mollugo verticillata	GU351252	Mollugo verticillata	HQ620945	Mollugo verticillata	EU410353
3594	Schlumbergera	Cactaceae	Caryophyllales	Magnoliophyta	Schlumbergera	1398	1535	NA	NA	NA	NA	NA	562	Schlumbergera truncata	FR853296	Schlumbergera gaertneri	FN669691	Schlumbergera gaertneri		Schlumbergera gaertneri		Schlumbergera gaertneri		Schlumbergera gaertneri		Schlumbergera gaertneri		Schlumbergera russelliana	HQ727774
3596	Pereskia	Cactaceae	Caryophyllales	Magnoliophyta	Pereskia	1398	1535	1415	1726	3116	1576	2069	508	Pereskia aculeata	AY875229	Pereskia diaz-romeroana	AY875353	Pereskia aculeata	AF209648	Pereskia aculeata	AF206986	Pereskia aculeata	AF479092	Pereskia grandifolia	GU351274	Pereskia aculeata	HQ843278	Pereskia aculeata	HQ872561
3599	Phaulothamnus	Achatocarpaceae	Caryophyllales	Magnoliophyta	Phaulothamnus	1420	855	1398	1482	3011	NA	2062	NA	Phaulothamnus spinescens	M97887	Phaulothamnus spinescens	FJ404858	Phaulothamnus spinescens	HQ843259	Phaulothamnus spinescens	HQ843433	Phaulothamnus spinescens	HQ843457	Phaulothamnus spinescens		Phaulothamnus spinescens	HQ843279	Phaulothamnus spinescens
3603	Vitis	Vitaceae	Vitales	Magnoliophyta	Vitis	1427	1508	1499	1737	3367	1915	2249	529	Vitis rupestris	LC348382	Vitis rotundifolia	KF976463	Vitis vinifera	MG586833	Vitis sp. Soltis and Soltis 2519	AF207053	Vitis aestivalis	AF479207	Vitis vinifera	GQ220323	Vitis amurensis	LC318487	Vitis longii	KF544884
3606	Parthenocissus	Vitaceae	Vitales	Magnoliophyta	Parthenocissus	606	1163	687	NA	NA	658	NA	548	Parthenocissus inserta	KM360918	Parthenocissus chinensis	KX526804	Parthenocissus chinensis	KX525974	Parthenocissus chinensis		Parthenocissus chinensis		Parthenocissus chinensis	KX526460	Parthenocissus chinensis		Parthenocissus quinquefolia	KT344617
3609	Rhamnus	Rhamnaceae	Rosales	Magnoliophyta	Rhamnus	1407	1511	1465	1738	3242	1499	2117	575	Rhamnus lycioides	AJ390070	Rhamnus cathartica	AY257533	Rhamnus cathartica	AJ235579	Rhamnus cathartica	AJ235979	Rhamnus utilis	JF317393	Rhamnus cathartica	EU281118	Rhamnus davurica	AF130225	Rhamnus alaternus	FN870380
3612	Colletia	Rhamnaceae	Rosales	Magnoliophyta	Colletia	1397	NA	NA	NA	NA	NA	1036	499	Colletia ulicina	U59819	Colletia ulicina		Colletia ulicina		Colletia ulicina		Colletia ulicina		Colletia ulicina		Colletia spinosissima	KP299596	Colletia spinosissima	KP299471
3616	Fagopyrum	Polygonaceae	Caryophyllales	Magnoliophyta	Fagopyrum	1427	1522	1496	NA	149	NA	2166	556	Fagopyrum gilesii	AB056689	Fagopyrum crispatifolium	JF829975	Fagopyrum esculentum	EU254477	Fagopyrum esculentum		Fagopyrum tataricum	HM628902	Fagopyrum tataricum		Fagopyrum esculentum	EU254477	Fagopyrum tataricum	KY945296
3618	Rumex	Polygonaceae	Caryophyllales	Magnoliophyta	Rumex	1398	1523	NA	NA	137	NA	1972	586	Rumex induratus	HM850321	Rumex thyrsiflorus	FN597638	Rumex thyrsiflorus		Rumex thyrsiflorus		Rumex longifolius	KX167262	Rumex longifolius		Rumex crispus	EU840374	Rumex elbrusensis	KT438754
3620	Rheum	Polygonaceae	Caryophyllales	Magnoliophyta	Rheum	1322	1522	1496	1732	146	NA	1973	468	Rheum rhabarbarum	M77702	Rheum tataricum	KF178941	Rheum palmatum	KR816224	Rheum palmatum	AB115750	Rheum officinale	KJ543540	Rheum officinale		Rheum compactum	EU840403	Rheum compactum	KF258691
3624	Actinidia	Actinidiaceae	Ericales	Magnoliophyta	Actinidia	1409	1520	1496	NA	3324	1726	2175	691	Actinidia strigosa	KR819571	Actinidia kolomikta	KY951993	Actinidia eriantha	KY100979	Actinidia eriantha		Actinidia arguta	AY727964	Actinidia rubricaulis	AY163745	Actinidia arguta	AJ236238	Actinidia kolomikta	KR819509
3630	Abutilon	Malvaceae	Malvales	Magnoliophyta	Abutilon	1394	1520	NA	791	690	1792	2106	567	Abutilon sp. LHMS 2427	AM235023	Abutilon x hybridum	AY589058	Abutilon x hybridum		Abutilon theophrasti	DQ287985	Abutilon theophrasti	DQ287986	Abutilon x hybridum	AY739014	Abutilon x hybridum	AF111716	Abutilon indicum	KX984260
3633	Gossypium	Malvaceae	Malvales	Magnoliophyta	Gossypium	1427	1514	1496	309	54	1918	2167	577	Gossypium hirsutum	HQ901196	Gossypium raimondii	HQ325744	Gossypium arboreum	HQ325740	Gossypium barbadense	AF060615	Gossypium hirsutum	KF454241	Gossypium raimondii	KR736345	Gossypium barbadense	HQ901198	Gossypium hirsutum	KC404827
3637	Thespesia	Malvaceae	Malvales	Magnoliophyta	Thespesia	566	1514	1481	1630	NA	1703	2047	547	Thespesia populnea	GU981732.1	Thespesia populneoides	KT966986	Thespesia populnea	GU981699	Thespesia populnea	AY289632	Thespesia populnea		Thespesia populnea	AY289658	Thespesia acutiloba	KT967016	Thespesia beatensis	KT966934
3640	Theobroma	Malvaceae	Malvales	Magnoliophyta	Theobroma	1423	1508	1496	1727	3354	1756	2166	900	Theobroma grandiflorum	JQ228388	Theobroma grandiflorum	JQ228388	Theobroma grandiflorum	JQ228388	Theobroma cacao	JQ228369	Theobroma grandiflorum	JQ228378	Theobroma cacao	DQ110362	Theobroma grandiflorum	JQ228388	Theobroma cacao	JQ228375
3644	Bertholletia	Lecythidaceae	Ericales	Magnoliophyta	Bertholletia	1427	1541	1496	NA	NA	NA	1957	547	Bertholletia excelsa	MF359948	Bertholletia excelsa	MF359948	Bertholletia excelsa	MF359948	Bertholletia excelsa		Bertholletia excelsa		Bertholletia excelsa		Bertholletia excelsa	MF359948	Bertholletia excelsa	JN222278
3648	Carica	Caricaceae	Brassicales	Magnoliophyta	Carica	702	764	1370	1723	1964	1753	999	515	Carica papaya	KX951436	Carica papaya	EU431223	Carica papaya	EU431223	Carica papaya	U42514	Carica papaya	AF479145	Carica papaya	KU739682	Carica papaya	EU431223	Carica papaya	KY700258
3651	Bryonia	Cucurbitaceae	Cucurbitales	Magnoliophyta	Bryonia	1407	1151	NA	NA	112	NA	NA	611	Bryonia dioica	KM360680	Bryonia dioica	DQ536641	Bryonia dioica		Bryonia dioica		Bryonia dioica	KX166518	Bryonia dioica		Bryonia dioica		Bryonia syriaca	EU102730
3653	Citrullus	Cucurbitaceae	Cucurbitales	Magnoliophyta	Citrullus	1427	1511	1496	947	100	1921	2186	571	Citrullus amarus	MF536694	Citrullus amarus	MF536694	Citrullus amarus	MF536694	Citrullus lanatus	AB490410	Citrullus lanatus	KY681092	Citrullus lanatus	GQ856147	Citrullus amarus	KY613624	Citrullus colocynthis	KY681091
3655	Cucumis	Cucurbitaceae	Cucurbitales	Magnoliophyta	Cucumis	1427	1517	1496	1713	3392	991	2186	776	Cucumis bryoniifolius	DQ535798	Cucumis melo var. flexuosus	MF536707	Cucumis melo var. flexuosus	MF536707	Cucumis anguria	AF534777	Cucumis sativus	KX231331	Cucumis sativus	HQ860792	Cucumis melo var. flexuosus	MF536707	Cucumis sativus	KX231332
3660	Cucurbita	Cucurbitaceae	Cucurbitales	Magnoliophyta	Cucurbita	1427	1153	1496	1761	3525	1553	2186	530	Cucurbita moschata	MF991116	Cucurbita ecuadorensis	HQ438598	Cucurbita maxima	MF991115	Cucurbita pepo	AF206895	Cucurbita maxima	M28700.1	Cucurbita ficifolia	HM008590	Cucurbita maxima	MF991115	Cucurbita maxima	AM981171
3667	Lagenaria	Cucurbitaceae	Cucurbitales	Magnoliophyta	Lagenaria	1420	1196	1496	1738	1259	NA	2186	564	Lagenaria breviflora	AY935747	Lagenaria breviflora	AY935934	Lagenaria siceraria	MG022623	Lagenaria breviflora	AY929371	Lagenaria siceraria	KC020478	Lagenaria siceraria		Lagenaria siceraria	MG022623	Lagenaria siceraria	KM051438
3669	Luffa	Cucurbitaceae	Cucurbitales	Magnoliophyta	Luffa	1401	1154	NA	1760	139	1731	617	617	Luffa quinquefida	L21941	Luffa aegyptiaca	DQ536696	Luffa aegyptiaca		Luffa quinquefida	AF008957	Luffa aegyptiaca	JF421513	Luffa aegyptiaca	AF520173	Luffa acutangula	HF586811	Luffa aegyptiaca	JN560191
3671	Momordica	Cucurbitaceae	Cucurbitales	Magnoliophyta	Momordica	1373	1230	1496	931	144	1560	2186	583	Momordica foetida	DQ535829	Momordica charantia	MG022622	Momordica charantia	MG022622	Momordica charantia	AY900000	Momordica charantia	KU724212	Momordica parvifolia	HM008592	Momordica charantia	MG022622	Momordica cabrae	AM981083
3676	Trichosanthes	Cucurbitaceae	Cucurbitales	Magnoliophyta	Trichosanthes	1399	1246	712	NA	65	NA	641	589	Trichosanthes reticulinervis	DQ535857	Trichosanthes villosa	EU037007	Trichosanthes laceribractea	KX525919	Trichosanthes laceribractea		Trichosanthes sp. MR-2013	HG004830	Trichosanthes sp. MR-2013		Trichosanthes odontosperma	HF586845	Trichosanthes cucumeroides	GU059533
3678	Ecballium	Cucurbitaceae	Cucurbitales	Magnoliophyta	Ecballium	1420	1193	1437	1742	924	NA	606	607	Ecballium elaterium	HM849961	Ecballium elaterium	AY973019	Ecballium elaterium	AY968434	Ecballium elaterium	AY973012	Ecballium elaterium	AY968413	Ecballium elaterium		Ecballium elaterium	AY968501	Ecballium elaterium	EU102742
3681	Begonia	Begoniaceae	Cucurbitales	Magnoliophyta	Begonia	1427	1505	1466	1763	3159	1736	1802	669	Begonia ankaranensis	AF534729	Begonia socotrana	GU397112	Begonia oxyloba	AY968426	Symbegonia sp. Kew U012	U43613	Begonia metallica x Begonia sanguinea	AF479109	Begonia palmata	AY121500	Begonia cucullata	EU002200	Symbegonia sp. Forrest 145	AF485154
3684	Passiflora	Passifloraceae	Malpighiales	Magnoliophyta	Passiflora	1417	1745	1502	1735	1123	1760	2449	801	Passiflora ciliata	JX664062	Passiflora ciliata	JX661956	Passiflora ciliata	JX663815	Passiflora tetrandra	AB536689	Passiflora campanulata	DQ122968	Passiflora edulis	AF520188	Passiflora ciliata	JX662765	Passiflora cincinnata	MF326274
3689	Populus	Salicaceae	Malpighiales	Magnoliophyta	Populus	1448	1523	1496	1738	3357	1894	2205	520	Populus euphratica	KJ624919	Populus koreana	NC_037414	Populus koreana	NC_037414	Populus tremuloides	AF206999	Populus trichocarpa	XR_002977940	Populus tremula	KT337313	Populus lasiocarpa	MG262349	Populus deltoides	JQ898622
3701	Arabidopsis	Brassicaceae	Brassicales	Magnoliophyta	Arabidopsis	1409	1513	1496	1761	1159	1250	2252	854	Arabidopsis umezawana	LT161987	Arabidopsis kamchatica	LT161938	Arabidopsis umezawana	LT161987	Arabidopsis thaliana	NR_139968	Arabidopsis thaliana	NM_126218	Arabidopsis thaliana	NC_037304	Arabidopsis lyrata	LT934243	Arabidopsis thaliana	CP002686
3703	Armoracia	Brassicaceae	Brassicales	Magnoliophyta	Armoracia	1404	1040	NA	NA	NA	NA	NA	311	Armoracia rusticana	KM360651	Armoracia rusticana	LC064385	Armoracia rusticana		Armoracia rusticana		Armoracia rusticana		Armoracia rusticana		Armoracia rusticana		Armoracia rusticana	MG236690
3705	Brassica	Brassicaceae	Brassicales	Magnoliophyta	Brassica	1151	1506	1496	1760	3357	1924	2240	859	Brassica carinata	JN847835	Brassica incana	AY541613	Brassica napus	KJ872515	Brassica juncea	KX709358	Brassica juncea	KX709358	Brassica juncea	KJ461445	Brassica juncea	KT581449	Brassica juncea	KX709363
3718	Capsella	Brassicaceae	Brassicales	Magnoliophyta	Capsella	1419	1512	1496	1763	3354	1745	2240	615	Capsella grandiflora	KR029092	Capsella grandiflora	KR029092	Capsella grandiflora	KR029092	Capsella bursa-pastoris	KT459181	Capsella bursa-pastoris	KT459223	Capsella bursa-pastoris	AF520121	Capsella grandiflora	KR029092	Capsella bursa-pastoris	DQ310530
3720	Crambe	Brassicaceae	Brassicales	Magnoliophyta	Crambe	1419	1506	1496	NA	123	NA	2240	548	Crambe hispanica	KY883663	Crambe hispanica	KY883663	Crambe hispanica	KY883663	Crambe hispanica		Crambe maritima	KX167491	Crambe maritima		Crambe hispanica	KY883663	Crambe glabrata	AY722438
3723	Matthiola	Brassicaceae	Brassicales	Magnoliophyta	Matthiola	700	1512	1496	124	136	NA	2074	565	Matthiola incana	KY912030	Matthiola incana	KY912030	Matthiola incana	KY912030	Matthiola longipetala	LC090014	Matthiola sinuata	KX165785	Matthiola sinuata		Matthiola fruticulosa	KF023008	Matthiola farinosa	DQ357565
3725	Raphanus	Brassicaceae	Brassicales	Magnoliophyta	Raphanus	742	568	1496	1760	3357	1924	738	820	Raphanus sativus	KJ716483	Raphanus raphanistrum	JN584998	Raphanus sativus	KJ716483	Raphanus raphanistrum	KX709354	Raphanus raphanistrum	KX709354	Raphanus sativus	KJ716484	Raphanus sativus	KJ716483	Raphanus raphanistrum	KX709354
3727	Sinapis	Brassicaceae	Brassicales	Magnoliophyta	Sinapis	606	1506	1496	185	3329	1924	2240	852	Sinapis arvensis	KU050690	Sinapis alba	AB354277	Sinapis arvensis	KU050690	Sinapis alba	X17062	Sinapis alba	AF479142	Sinapis arvensis	KM851044	Sinapis arvensis	KU050690	Sinapis alba	X66325
3729	Sisymbrium	Brassicaceae	Brassicales	Magnoliophyta	Sisymbrium	1346	1506	1496	1746	140	NA	2240	698	Sisymbrium irio	LC375846	Sisymbrium irio	LC375846	Sisymbrium irio	LC375846	Sisymbrium orientale	AB856329	Sisymbrium officinale	AB856330	Sisymbrium officinale		Sisymbrium irio	LC375846	Sisymbrium officinale	AB856330
3731	Diplotaxis	Brassicaceae	Brassicales	Magnoliophyta	Diplotaxis	691	1506	NA	124	136	NA	2033	616	Diplotaxis catholica	HM849955	Diplotaxis assurgens	JN584970	Diplotaxis assurgens		Diplotaxis tenuifolia	LC090006	Diplotaxis tenuifolia	KX166172	Diplotaxis tenuifolia		Diplotaxis tenuifolia	LC090128	Diplotaxis erucoides	AF263401
3734	Moringa	Moringaceae	Brassicales	Magnoliophyta	Moringa	1416	1301	1437	1707	192	NA	968	491	Moringa oleifera	KY697379	Moringa oleifera	KY697380	Moringa oleifera	AF209633	Moringa oleifera	U42786	Moringa oleifera	LC005430	Moringa oleifera		Moringa oleifera	AY122405	Moringa drouhardii	JX092067
3740	Manilkara	Sapotaceae	Ericales	Magnoliophyta	Manilkara2	1401	1526	1467	NA	3345	1479	1969	637	Manilkara zapota	EU980807	Manilkara zapota	DQ924092	Manilkara zapota	AF213782	Manilkara zapota		Manilkara zapota	AY727946	Manilkara zapota	AF421016	Manilkara hexandra	AY230694	Manilkara kauki	KF686240
3746	Fragaria	Rosaceae	Rosales	Magnoliophyta	Fragaria	1448	1505	1504	70	3347	1918	2179	521	Fragaria daltoniana	JX118103	Fragaria iinumae	KC507759	Fragaria chiloensis	JX402829	Fragaria chiloensis	FJ422360	Fragaria x ananassa	X58118	Fragaria mandshurica	KP824855	Fragaria chiloensis	JN884816	Fragaria vesca	AF163480
3749	Malus	Rosaceae	Rosales	Magnoliophyta	Malus	1368	1512	1504	1059	365	1918	2254	663	Malus hupehensis	JQ391345.1	Malus mandshurica	JQ391021	Malus baccata	KX499859	Malus domestica	DQ341382	Malus domestica	AJ519346	Malus hupehensis	KR534606	Malus baccata	KX499859	Malus sylvestris	FJ899096
3754	Prunus	Rosaceae	Rosales	Magnoliophyta	Prunus	1448	1555	1504	1644	3360	1739	2188	644	Prunus mume	AF411491	Prunus domestica	FJ899110	Prunus mume	KF765450	Prunus virginiana	KT459207	Prunus virginiana	KT459249	Prunus caroliniana	FJ670404	Prunus undulata	KY420035	Prunus azorica	FJ899106
3761	Geum	Rosaceae	Rosales	Magnoliophyta	Geum	1420	1511	1504	NA	121	1773	2191	505	Geum triflorum	KY419977	Geum rupestre	NC_037392	Geum triflorum	KY419977	Geum triflorum		Geum rivale	KX166919	Geum canadense	DQ110342	Geum triflorum	KY419977	Geum canadense	DQ006033
3764	Rosa	Rosaceae	Rosales	Magnoliophyta	Rosa	1430	1517	1504	1761	721	1657	2179	557	Rosa lichiangensis	KY419934	Rosa stellata	AB012000	Rosa odorata	KF753637	Rosa chinensis	XR_002934677	Rosa hybrid cultivar	X66752	Rosa transmorrisonensis	KX526422	Rosa odorata	KF753637	Rosa moyesii	HM593909
3766	Pyrus	Rosaceae	Rosales	Magnoliophyta	Pyrus	1427	1512	1504	1059	138	NA	2254	554	Pyrus spinosa	HG737342	Pyrus spinosa	LT724198	Pyrus spinosa	HG737342	Pyrus communis	AF195617	Pyrus pyrifolia	GU363721	Pyrus pyrifolia		Pyrus spinosa	HG737342	Pyrus amygdaliformis	KY964735
3769	Byblis	Byblidaceae	Lamiales	Magnoliophyta	Byblis	1331	1539	1436	1747	3370	1620	1613	714	Byblis liniflora	AB546625	Byblis liniflora	AB546633	Byblis liniflora	HQ384703	Byblis liniflora	HQ384686	Byblis gigantea	AF479141	Byblis liniflora	GU351167	Byblis liniflora	HQ384816	Byblis gigantea	GU810491
3771	Roridula	Roridulaceae	Ericales	Magnoliophyta	Roridula	1409	1429	1448	NA	3263	1646	2104	646	Roridula gorgonias	KR819580	Roridula gorgonias	KR819680	Roridula gorgonias	AJ236180	Roridula gorgonias		Roridula gorgonias	AY727965	Roridula dentata	JQ218282	Roridula gorgonias	AJ236270	Roridula gorgonias	KR819523
3774	Cephalotus	Cephalotaceae	Oxalidales	Magnoliophyta	Cephalotus	1376	1119	1442	1729	NA	1268	NA	NA	Cephalotus follicularis	L01894	Cephalotus follicularis	FJ670045	Cephalotus follicularis	AY788265	Cephalotus follicularis	U42516	Cephalotus follicularis		Cephalotus follicularis	GU351179	Cephalotus follicularis		Cephalotus follicularis
3777	Ceratopetalum	Cunoniaceae	Oxalidales	Magnoliophyta	Ceratopetalum	1376	696	NA	1666	NA	NA	NA	505	Ceratopetalum gummiferum	L01895	Ceratopetalum apetalum	KM894747	Ceratopetalum apetalum		Ceratopetalum gummiferum	U42530	Ceratopetalum gummiferum		Ceratopetalum gummiferum		Ceratopetalum gummiferum		Ceratopetalum apetalum	DQ499070
3779	Weinmannia	Cunoniaceae	Oxalidales	Magnoliophyta	Weinmannia	1427	804	NA	1580	NA	NA	NA	520	Weinmannia racemosa	AF307933	Weinmannia sp. Lewis 2789	GQ248214	Weinmannia sp. Lewis 2789		Weinmannia racemosa	GU476485.1	Weinmannia racemosa		Weinmannia racemosa		Weinmannia racemosa		Weinmannia fraxinea	DQ499072
3782	Crassula	Crassulaceae	Saxifragales	Magnoliophyta	Crassula	1346	1134	1472	1748	3360	NA	1251	565	Crassula marnierana	L01899	Crassula falcata	AF115594	Crassula marnierana	AJ235447	Crassula aff. perforata Fishbein 3778	AF274604	Crassula aff. perforata Fishbein 3778	AF274643	Crassula aff. perforata Fishbein 3778		Crassula aff. perforata Fishbein 3778	EF207463	Crassula perfoliata	AY787410
3784	Sedum	Crassulaceae	Saxifragales	Magnoliophyta	Sedum271	1427	1167	1496	1737	3361	1696	2167	580	Sedum oryzifolium	KM281675	Sedum polytrichoides	LC258171	Sedum oryzifolium	KM281675	Sedum rubrotinctum	U42528	Sedum nudum	AF274667	Sedum sarmentosum	AF520100	Sedum oryzifolium	KM281675	Sedum japonicum	JQ954568
3786	Pachyphytum	Crassulaceae	Saxifragales	Magnoliophyta	Pachyphytum	NA	1136	NA	52	NA	NA	NA	507	Pachyphytum glutinicaule		Pachyphytum kimnachii	AF115633	Pachyphytum kimnachii		Pachyphytum glutinicaule	AY540539	Pachyphytum glutinicaule		Pachyphytum glutinicaule		Pachyphytum glutinicaule		Pachyphytum glutinicaule	AY545710
3790	Eucryphia	Cunoniaceae	Oxalidales	Magnoliophyta	Eucryphia	1386	1508	1482	1734	3362	1740	2001	NA	Eucryphia cordifolia	AF291931	Eucryphia lucida	EU002176	Eucryphia cordifolia	AF092122	Eucryphia lucida	U42533	Eucryphia lucida	AF036494	Eucryphia milliganii	AY674510	Eucryphia lucida	EU002223	Eucryphia lucida
3794	Heuchera	Saxifragaceae	Saxifragales	Magnoliophyta	Heuchera	1427	1520	1496	1740	3363	1918	2170	585	Heuchera parviflora	KR478645	Heuchera sanguinea	EU002180	Heuchera parviflora	KR478645	Heuchera micrantha	L28139	Heuchera micrantha	AF479211	Heuchera parviflora	KR559021	Heuchera parviflora	KR478645	Heuchera micrantha	KJ959252
3796	Parnassia	Celastraceae	Celastrales	Magnoliophyta	Parnassia	1386	1294	1438	1745	3376	1736	734	576	Parnassia glauca	AY935729	Parnassia glauca	AY935908	Parnassia faberi	AY935834	Parnassia palustris	AY929352	Parnassia fimbriata	AF036496	Parnassia sp. Wurdack D795	AY674546	Parnassia grandifolia	FJ670154	Parnassia mysorensis	GU444024
3798	Saxifraga	Saxifragaceae	Saxifragales	Magnoliophyta	Saxifraga	1413	1409	1474	1719	3364	1630	2078	792	Saxifraga clusii	KC749989	Saxifraga diversifolia	JN102197	Saxifraga retusa	AJ235597	Saxifraga mertensiana	U42811	Saxifraga mertensiana	AF479224.1	Saxifraga sarmentosa	EF370724	Saxifraga stolonifera	KC737260	Saxifraga sp. 9.1	AJ297581
3801	Ribes	Grossulariaceae	Saxifragales	Magnoliophyta	Ribes	1427	1520	1485	55	3363	1219	2170	804	Ribes fasciculatum	KC737394	Ribes fasciculatum	KC737242	Ribes aureum	AF528859	Ribes alpinum	AY138021	Ribes aureum	AF274665	Ribes sp. Qiu 95022	EF370723	Ribes fasciculatum	KC737259	Ribes aureum	AJ293766
3805	Bauhinia	Fabaceae	Fabales	Magnoliophyta	Bauhinia3	1319	1526	NA	185	NA	NA	NA	391	Bauhinia tomentosa	KX119265	Bauhinia natalensis	JN881380	Bauhinia natalensis		Bauhinia tomentosa	AY126643	Bauhinia tomentosa		Bauhinia tomentosa		Bauhinia tomentosa		Bauhinia monandra	KX057835
3808	Acacia	Fabaceae	Fabales	Magnoliophyta	Acacia3	1446	1534	1496	1597	657	1680	2279	704	Acacia heteroclita	LN885274	Acacia hemiteles	LN885272	Acacia hemiteles	LN885272	Acacia aulacocarpa	GU476370	Acacia fimbriata	X66753	Acacia confusa	KX526229	Acacia prainii	LN885299	Acacia thomsonii	KC201132
3810	Adenanthera	Fabaceae	Fabales	Magnoliophyta	Adenanthera	702	826	1496	NA	107	1674	2248	416	Adenanthera microsperma	KX852436	Adenanthera sp. JH-2017	MF419047	Adenanthera microsperma	KX852436	Adenanthera microsperma		Adenanthera pavonina	KR531674	Adenanthera pavonina	KX526230	Adenanthera microsperma	KX852436	Adenanthera pavonina	KR531674
3812	Albizia	Fabaceae	Fabales	Magnoliophyta	Albizia2	550	1514	NA	NA	NA	1742	NA	NA	Albizia amara	JX856628	Albizia versicolor	AF274210	Albizia versicolor		Albizia versicolor		Albizia versicolor		Albizia schimperiana	AF520168	Albizia schimperiana		Albizia schimperiana
3815	Abrus	Fabaceae	Fabales	Magnoliophyta	Abrus	1312	1502	NA	NA	137	NA	NA	528	Abrus precatorius	U74224	Abrus precatorius	AF142705	Abrus precatorius		Abrus precatorius		Abrus pulchellus	JF421457	Abrus pulchellus		Abrus pulchellus		Abrus pulchellus	JX262248
3817	Arachis	Fabaceae	Fabales	Magnoliophyta	Arachis	1407	1500	1496	1720	162	NA	2189	783	Arachis duranensis	KM025243	Arachis major	AF203597	Arachis hypogaea	NC_037358	Arachis batizocoi	HM746724	Arachis hypogaea	JN617209	Arachis hypogaea		Arachis hypogaea	NC_037358	Arachis hypogaea	AF156675
3820	Cajanus	Fabaceae	Fabales	Magnoliophyta	Cajanus	1440	1511	1496	NA	NA	NA	2237	518	Cajanus cajan	KU729879	Cajanus scarabaeoides	KU729878	Cajanus scarabaeoides	KU729878	Cajanus scarabaeoides		Cajanus scarabaeoides		Cajanus scarabaeoides		Cajanus cajan	KU729879	Cajanus cajan	KX057842
3822	Canavalia	Fabaceae	Fabales	Magnoliophyta	Canavalia	1397	1517	NA	372	101	NA	NA	594	Canavalia rosea	AB045793	Canavalia sericea	HQ707527.1	Canavalia sericea		Canavalia villosa	KC779815	Canavalia bicarinata	KC779634	Canavalia bicarinata		Canavalia bicarinata		Canavalia bonariensis	KC779636
3826	Cicer	Fabaceae	Fabales	Magnoliophyta	Cicer	1444	1529	1501	1761	137	NA	2182	780	Cicer arietinum	EU835853	Cicer arietinum	EU835853	Cicer arietinum	EU835853	Cicer arietinum	AJ577394	Cicer microphyllum	KF454433	Cicer microphyllum		Cicer arietinum	EU835853	Cicer arietinum	XM_012719620
3828	Crotalaria	Fabaceae	Fabales	Magnoliophyta	Crotalaria2	1397	1520	NA	NA	NA	NA	NA	591	Crotalaria griquensis	EU348043	Crotalaria saltiana	JQ619981	Crotalaria saltiana		Crotalaria saltiana		Crotalaria saltiana		Crotalaria saltiana		Crotalaria saltiana		Crotalaria benadirensis	JQ067174
3831	Cyamopsis	Fabaceae	Fabales	Magnoliophyta	Cyamopsis	NA	1526	NA	265	52	NA	NA	466	Cyamopsis tetragonoloba		Cyamopsis senegalensis	AF142698	Cyamopsis senegalensis		Cyamopsis tetragonoloba	JX444503	Cyamopsis tetragonoloba	AJ245577	Cyamopsis tetragonoloba		Cyamopsis tetragonoloba		Cyamopsis tetragonoloba	FJ769263
3833	Cytisus	Fabaceae	Fabales	Magnoliophyta	Cytisus1	1407	1520	NA	NA	137	NA	NA	445	Cytisus scoparius	KM360746	Cytisus scoparius	AY386902	Cytisus scoparius		Cytisus scoparius		Cytisus scoparius	KX166282	Cytisus scoparius		Cytisus scoparius		Cytisus scoparius	KX166423
3836	Dioclea	Fabaceae	Fabales	Magnoliophyta	Dioclea	1395	1532	NA	1736	101	NA	NA	587	Dioclea virgata	AF308709	Dioclea burkartii	KC779570	Dioclea burkartii		Dioclea guianensis	AF525698	Dioclea coriacea	KC779681	Dioclea coriacea		Dioclea coriacea		Dioclea sp. JFBP-2014e	KC779719
3839	Dolichos	Fabaceae	Fabales	Magnoliophyta	Dolichos	1395	1520	NA	NA	NA	NA	NA	515	Dolichos decumbens	AM235006	Dolichos oliveri	JN008183	Dolichos oliveri		Dolichos oliveri		Dolichos oliveri		Dolichos oliveri		Dolichos oliveri		Dolichos trilobus	AY583525
3841	Erythrina	Fabaceae	Fabales	Magnoliophyta	Erythrina	1391	1529	1408	1735	108	NA	NA	560	Erythrina speciosa	AB045801	Erythrina sousae	EU717411	Erythrina sousae	EU717512	Erythrina crista-galli	AF525296	Erythrina stricta	KR532087	Erythrina stricta		Erythrina stricta		Erythrina crista-galli	FN825780
3846	Glycine	Fabaceae	Fabales	Magnoliophyta	Glycine	1445	1511	1496	53	313	1915	2289	776	Glycine gracilis	KX029327	Glycine gracilis	KX029327	Glycine gracilis	KX029327	Glycine max	X02623	Glycine tomentella	JX546295	Glycine max	JX463295	Glycine tomentella	KC893633	Glycine tomentella	JX546295
3849	Griffonia	Fabaceae	Fabales	Magnoliophyta	Griffonia	1445	1526	1496	NA	NA	NA	2178	NA	Griffonia simplicifolia	MF135596	Griffonia physocarpa	KT461987	Griffonia simplicifolia	MF135596	Griffonia simplicifolia		Griffonia simplicifolia		Griffonia simplicifolia		Griffonia simplicifolia	MF135596	Griffonia simplicifolia
3851	Laburnum	Fabaceae	Fabales	Magnoliophyta	Laburnum	465	1520	NA	497	NA	NA	NA	424	Laburnum anagyroides	KM360837	Laburnum alpinum	KX595207	Laburnum alpinum		Laburnum anagyroides	FR870001	Laburnum anagyroides		Laburnum anagyroides		Laburnum anagyroides		Laburnum anagyroides	AY263679
3853	Lathyrus	Fabaceae	Fabales	Magnoliophyta	Lathyrus2	1448	1526	1504	NA	161	NA	2240	566	Lathyrus sativus	KJ806201	Lathyrus neurolobus	JX505804	Lathyrus clymenum	KJ850235	Lathyrus clymenum		Lathyrus clymenum	JN617185	Lathyrus clymenum		Lathyrus sativus	KJ806201	Lathyrus laevigatus	DQ311967
3863	Lens	Fabaceae	Fabales	Magnoliophyta	Lens	1351	1521	1501	NA	161	NA	2196	515	Lens culinaris	KJ850239	Lens culinaris	KJ850239	Lens culinaris	KJ850239	Lens culinaris		Lens culinaris	JN617196	Lens culinaris		Lens culinaris	KF186232	Lens orientalis	EU224448
3865	Leucaena	Fabaceae	Fabales	Magnoliophyta	Leucaena1	566	70	1284	NA	NA	NA	703	465	Leucaena leucocephala	JQ933386	Leucaena greggii	KX270396	Leucaena leucocephala	EU811841	Leucaena leucocephala		Leucaena leucocephala		Leucaena leucocephala		Leucaena leucocephala	EU811913	Leucaena leucocephala	KY700392
3867	Lotus	Fabaceae	Fabales	Magnoliophyta	Lotus	1445	1502	1496	NA	300	1918	2180	567	Lotus japonicus	AP002983	Lotus grandiflorus	HQ293019	Lotus japonicus	AP002983	Lotus japonicus		Lotus japonicus	AJ298103	Lotus japonicus	JN872551	Lotus japonicus	AP002983	Lotus corniculatus	DQ312207
3869	Lupinus	Fabaceae	Fabales	Magnoliophyta	Lupinus	1367	1526	1496	740	548	NA	2218	541	Lupinus angustifolius	Z70064	Lupinus albus	KJ468099	Lupinus albus	KJ468099	Lupinus angustifolius	X63305	Lupinus angustifolius	X66761	Lupinus angustifolius		Lupinus westianus	MG252262	Lupinus cosentinii	GU058032
3875	Macrotyloma	Fabaceae	Fabales	Magnoliophyta	Macrotyloma1	1316	1508	1407	NA	NA	NA	NA	392	Macrotyloma uniflorum	LT576832	Macrotyloma uniflorum	JN008185.1	Macrotyloma uniflorum	EU717511	Macrotyloma uniflorum		Macrotyloma uniflorum		Macrotyloma uniflorum		Macrotyloma uniflorum		Macrotyloma uniflorum	AY583527
3877	Medicago	Fabaceae	Fabales	Magnoliophyta	Medicago	1449	1547	1496	1761	3396	1930	2222	577	Medicago hybrida	KJ850240	Medicago brachycarpa	JQ669631	Medicago truncatula f. tricycla	KF241982	Medicago sativa	KT459196	Medicago truncatula	AF233339	Medicago truncatula	KT971339	Medicago truncatula	JX512022	Medicago rigiduloides	KX027591
3881	Onobrychis	Fabaceae	Fabales	Magnoliophyta	Onobrychis	1207	1509	416	NA	137	NA	NA	557	Onobrychis caput-galli	KX942279	Onobrychis montana	AY386879	Onobrychis squarrosa	KX401364	Onobrychis squarrosa		Onobrychis arenaria	KF530295	Onobrychis arenaria		Onobrychis arenaria		Onobrychis micrantha	JX412232
3883	Phaseolus	Fabaceae	Fabales	Magnoliophyta	Phaseolus1	1251	1508	NA	NA	NA	NA	NA	595	Phaseolus polystachios	KJ773734	Phaseolus maculatus	DQ445987	Phaseolus maculatus		Phaseolus maculatus		Phaseolus maculatus		Phaseolus maculatus		Phaseolus maculatus		Phaseolus microcarpus	KF943753
3887	Pisum	Fabaceae	Fabales	Magnoliophyta	Pisum	577	1520	1501	1720	986	1517	2205	510	Pisum abyssinicum	MG859923	Pisum sativum var. pumilio	JX677852	Pisum fulvum	MG458702	Pisum sativum	U43011	Pisum sativum	AH001724	Pisum sativum	AY453078	Pisum fulvum	MG458702	Pisum sativum var. pumilio	AY143475
3889	Psophocarpus	Fabaceae	Fabales	Magnoliophyta	Psophocarpus	1393	1508	1396	NA	NA	NA	NA	584	Psophocarpus scandens	AB045820	Psophocarpus lancifolius	JN008177	Psophocarpus tetragonolobus	EU717513	Psophocarpus tetragonolobus		Psophocarpus tetragonolobus		Psophocarpus tetragonolobus		Psophocarpus tetragonolobus		Psophocarpus tetragonolobus	KP895527
3892	Pueraria	Fabaceae	Fabales	Magnoliophyta	Pueraria	1387	1514	1410	531	160	1677	NA	814	Pueraria montana	LT576859	Pueraria candollei	EU106106	Pueraria montana	EU717501	Pueraria candollei	KM982348	Pueraria candollei	JQ886463	Pueraria montana	KX526245	Pueraria montana		Pueraria montana	KY860933
3894	Sesbania	Fabaceae	Fabales	Magnoliophyta	Sesbania	1322	1533	NA	NA	126	NA	NA	558	Sesbania herbacea	KJ773881	Sesbania drummondii	AF543849	Sesbania drummondii		Sesbania drummondii		Sesbania drummondii	DQ465781	Sesbania drummondii		Sesbania drummondii		Sesbania cannabina	KY968915
3896	Sophora	Fabaceae	Fabales	Magnoliophyta	Sophora287	1367	1520	1436	1597	656	NA	NA	549	Sophora flavescens	AB127037	Sophora stenophylla	JQ669580	Sophora toromiro	AJ235605	Sophora tomentosa	GU476473	Sophora chrysophylla	GU256432	Sophora chrysophylla		Sophora chrysophylla		Sophora chrysophylla	GU256424
3898	Trifolium	Fabaceae	Fabales	Magnoliophyta	Trifolium1	1445	1535	1504	1753	137	NA	2220	778	Trifolium glanduliferum	KJ788285	Trifolium burchellianum	AF522118	Trifolium subterraneum	EU849487	Trifolium repens	AF071069	Trifolium subterraneum	AF053177	Trifolium subterraneum		Trifolium campestre	KP126857	Trifolium pratense	KY860927
3901	Ulex	Fabaceae	Fabales	Magnoliophyta	Ulex	1407	919	NA	NA	137	NA	NA	445	Ulex europaeus	KM361025	Ulex gallii	JN895798	Ulex gallii		Ulex gallii		Ulex gallii	KX167435	Ulex gallii		Ulex gallii		Ulex gallii	KX167435
3904	Vicia	Fabaceae	Fabales	Magnoliophyta	Vicia2	1427	1520	NA	1761	3365	NA	2229	566	Vicia villosa	KT458061	Vicia tenuifolia	JX505905	Vicia tenuifolia		Vicia villosa	KT459214	Vicia villosa	KT459256	Vicia villosa		Vicia villosa	KT457102	Vicia koeieana	KJ787205
3913	Vigna	Fabaceae	Fabales	Magnoliophyta	Vigna	1451	1508	1409	432	150	1918	2226	577	Vigna angularis	AP015039	Vigna angivensis	JN008213	Vigna unguiculata	KJ468104	Vigna radiata	EU201183	Vigna angivensis	KX087699	Vigna radiata	AP014716	Vigna angularis	AP012598	Vigna unguiculata	JF430412
3921	Wisteria	Fabaceae	Fabales	Magnoliophyta	Wisteria1	535	1520	1496	1765	3405	NA	2222	683	Wisteria sinensis	KT200359	Wisteria brachybotrys	KF294881	Wisteria sinensis	KT200359	Wisteria floribunda	KM117261	Wisteria floribunda	KM117261	Wisteria floribunda		Wisteria sinensis	KT200359	Wisteria floribunda	KM117261
3925	Lonchocarpus	Fabaceae	Fabales	Magnoliophyta	Lonchocarpus189	1340	807	NA	100	102	NA	NA	597	Lonchocarpus eriocarinalis	AB045808	Lonchocarpus magallanesii	KM219795	Lonchocarpus magallanesii		Lonchocarpus kerberi	KJ411676	Lonchocarpus michoacanicus	KJ411684	Lonchocarpus michoacanicus		Lonchocarpus michoacanicus		Lonchocarpus major	KJ411682
3929	Cuphea	Lythraceae	Myrtales	Magnoliophyta	Cuphea	1362	814	NA	1625	955	NA	1071	565	Cuphea viscosissima	HM849928	Cuphea viscosissima	HM850984	Cuphea viscosissima		Cuphea hyssopifolia	AM235547	Cuphea hyssopifolia	AM235619	Cuphea hyssopifolia		Cuphea llavea	AF495796	Cuphea diosmifolia	KF471190
3932	Eucalyptus	Myrtaceae	Myrtales	Magnoliophyta	Eucalyptus	1427	1493	1496	1626	952	NA	2234	619	Eucalyptus baxteri	KC180773	Eucalyptus haemastoma	AY521536	Eucalyptus deglupta	KC180792	Eucalyptus lehmannii	AM235528	Eucalyptus lehmannii	AM235600	Eucalyptus lehmannii		Eucalyptus patens	KC180780	Eucalyptus microtheca	KT186365
3935	Clarkia	Onagraceae	Myrtales	Magnoliophyta	Clarkia	1427	894	1373	1628	3341	NA	1069	547	Clarkia xantiana	L10225	Clarkia bottae	MF963716	Clarkia xantiana	AF209564	Clarkia xantiana	U67930	Clarkia xantiana	AF479148	Clarkia xantiana		Clarkia xantiana	AF495787	Clarkia epilobioides	EF017398
3939	Oenothera	Onagraceae	Myrtales	Magnoliophyta	Oenothera	1427	1544	1496	1762	3362	1918	2221	782	Oenothera nuttallii	KT458050	Oenothera nuttallii	KT456914	Oenothera argillicola	KT881177	Oenothera nuttallii	KT459199	Oenothera nuttallii	KT459241	Oenothera berteroana	AH003143	Oenothera suffrutescens	KT457087	Oenothera laciniata	JX975691
3955	Quisqualis	Combretaceae	Myrtales	Magnoliophyta	Quisqualis	1408	751	NA	NA	61	NA	NA	543	Quisqualis parviflora	FJ381799	Quisqualis parviflora	JX517360	Quisqualis parviflora		Quisqualis parviflora		Quisqualis littorea	EU338013	Quisqualis littorea		Quisqualis littorea		Quisqualis littorea	EU338013
3959	Pyrularia	Santalaceae	Santalales	Magnoliophyta	Pyrularia	1407	1130	NA	1763	880	NA	NA	NA	Pyrularia pubera	DQ329179	Pyrularia pubera	EF464507.1	Pyrularia pubera		Pyrularia pubera	L24415	Pyrularia edulis	MG210316	Pyrularia edulis		Pyrularia edulis		Pyrularia edulis
3961	Buckleya	Santalaceae	Santalales	Magnoliophyta	Buckleya	1408	1176	972	1759	469	1740	NA	513	Buckleya distichophylla	DQ329180	Buckleya distichophylla	DQ329191	Buckleya graebneriana	KX525788	Buckleya distichophylla	X16598	Buckleya distichophylla	EF464473	Buckleya graebneriana	KX526441	Buckleya graebneriana		Buckleya distichophylla	AF291901
3964	Dendrophthora	Santalaceae	Santalales	Magnoliophyta	Dendrophthora	1186	781	842	1760	372	NA	NA	669	Dendrophthora clavata	L26069	Dendrophthora clavata	EF584636	Dendrophthora clavata	AF209575	Dendrophthora clavata	L24086	Dendrophthora squamigera	AF181815	Dendrophthora squamigera		Dendrophthora squamigera		Dendrophthora opuntioides	AH009778
3967	Phoradendron	Santalaceae	Santalales	Magnoliophyta	Phoradendron	1427	1592	1465	1761	374	NA	NA	690	Phoradendron leucarpum	GQ997750	Phoradendron leucarpum	GQ997723	Phoradendron leucarpum	GQ997715	Phoradendron leucarpum	X16607	Phoradendron villosum	AF181789	Phoradendron villosum		Phoradendron villosum		Phoradendron nervosum	AH009776
3971	Viscum	Santalaceae	Santalales	Magnoliophyta	Viscum	1427	1585	1493	1757	3054	1909	NA	525	Viscum minimum	KJ512176	Viscum minimum	KJ512176	Viscum minimum	KJ512176	Viscum album	L24426	Viscum album	AF389275	Viscum album	KJ129610	Viscum album		Viscum tuberculatum	LT599730
3974	Schoepfia	Schoepfiaceae	Santalales	Magnoliophyta	Schoepfia	826	1171	1496	1758	3333	1166	NA	497	Schoepfia fragrans	MG999449	Schoepfia schreberi	DQ787447	Schoepfia jasminodora	KX775962	Schoepfia schreberi	L24418	Schoepfia schreberi	AF389261	Schoepfia chinensis	KP263278	Schoepfia chinensis		Schoepfia chinensis	KP093189
3980	Hevea	Euphorbiaceae	Malpighiales	Magnoliophyta	Hevea	1397	1190	1496	1732	233	1918	2228	529	Hevea sp. Gillespie 4272	AY788175	Hevea brasiliensis	HQ285842	Hevea brasiliensis	HQ285842	Hevea brasiliensis	AB268099	Hevea brasiliensis	DQ306816	Hevea brasiliensis	AP014526	Hevea brasiliensis	HQ285842	Hevea brasiliensis	KJ665773
3982	Manihot	Euphorbiaceae	Malpighiales	Magnoliophyta	Manihot	1429	1208	1502	1735	2378	1742	1099	524	Manihot grahamii	AY794875	Manihot esculenta	EU117376	Manihot esculenta	EU117376	Manihot esculenta	AB233568	Manihot esculenta	EU002153	Manihot grahamii	FJ670365	Manihot grahamii	FJ670085	Manihot esculenta	GU214953
3984	Mercurialis	Euphorbiaceae	Malpighiales	Magnoliophyta	Mercurialis	1330	1511	1468	1735	84	NA	NA	585	Mercurialis leiocarpa	AB233867	Mercurialis reverchonii	LK021470	Mercurialis leiocarpa	AB233659	Mercurialis leiocarpa	AB233555	Mercurialis elliptica	DQ536135	Mercurialis elliptica		Mercurialis elliptica		Mercurialis perennis	DQ536142
3987	Ricinus	Euphorbiaceae	Malpighiales	Magnoliophyta	Ricinus	566	1202	1496	1752	84	1735	1099	580	Ricinus communis	KX951434	Ricinus communis	LK021494	Ricinus communis	JF937588	Ricinus communis	AB233559	Ricinus communis	KC878597	Ricinus communis	HQ874649	Ricinus communis	JF937588	Ricinus communis	AY918198
3990	Euphorbia	Euphorbiaceae	Malpighiales	Magnoliophyta	Euphorbia	1427	1518	1502	1762	3363	1742	2244	625	Euphorbia marginata	KT458044	Euphorbia cubensis	KC019489	Euphorbia maculata	JX663801	Euphorbia marginata	KT459189	Euphorbia marginata	KT459231	Euphorbia polychroma	AY674512	Euphorbia marginata	EU022037	Euphorbia sp. Arechi-nishikiso	LC191846
3995	Jatropha	Euphorbiaceae	Malpighiales	Magnoliophyta	Jatropha	1427	1521	1485	1735	NA	NA	2179	647	Jatropha curcas	HQ153096	Jatropha curcas	FJ695500	Jatropha curcas	FJ695500	Jatropha integerrima	AB233567	Jatropha integerrima		Jatropha integerrima		Jatropha curcas	FJ695500	Jatropha gossypiifolia	KF500510
3998	Simmondsia	Simmondsiaceae	Caryophyllales	Magnoliophyta	Simmondsia	1425	1130	1442	1693	2369	1782	NA	NA	Simmondsia chinensis	FJ860399.1	Simmondsia chinensis	AY514854	Simmondsia chinensis	AF093401	Simmondsia chinensis	AF094562	Simmondsia chinensis	HQ843463	Simmondsia chinensis	DQ401397	Simmondsia chinensis		Simmondsia chinensis
4001	Buxus	Buxaceae	Buxales	Magnoliophyta	Buxus1	784	1493	1441	139	3318	1767	2121	571	Buxus sinica	KP088499	Buxus cristalensis	HG004434	Buxus sempervirens	AF092110	Buxus citrifolia	AF245433	Buxus sempervirens	AF389243	Buxus sempervirens	AF197786	Buxus macowanii	AF241582	Buxus harlandii	AF245410
4005	Linum	Linaceae	Malpighiales	Magnoliophyta	Linum	1427	1500	1502	1759	3360	1730	435	540	Linum perenne	FJ169582	Linum perenne	AB038182	Linum usitatissimum	KY849971	Linum usitatissimum	EU307117	Linum usitatissimum	EU307117	Linum arboreum	AY674533	Linum sp. JRM-2014	KJ194520	Linum anatolicum	KU674807
4008	Humiria	Humiriaceae	Malpighiales	Magnoliophyta	Humiria	1323	1196	1502	1742	927	1739	749	116	Humiria balsamifera	L01926	Humiria balsamifera	JX661945	Humiria balsamifera	JX663805	Humiria balsamifera	AB233577	Humiria balsamifera	AY935815	Humiria balsamifera	AY674523	Humiria balsamifera	EU002231	Humiria balsamifera	AY935893
4012	Rhus	Anacardiaceae	Sapindales	Magnoliophyta	Rhus	1386	1528	1467	1617	148	1511	2167	562	Rhus thouarsii	GU935440	Rhus aromatica	AY594486	Rhus typhina	GU943774	Rhus typhina	GU476470	Rhus coriaria	KM210330	Rhus typhina	AY453075	Rhus chinensis	KX447140	Rhus chinensis	AB539919
4015	Bursera	Burseraceae	Sapindales	Magnoliophyta	Bursera	1397	1531	1404	1740	3311	1619	1949	542	Bursera inaguensis	L01890	Bursera fagaroides	KF224981	Bursera biflora	GU246051	Bursera inaguensis	AF206877	Bursera inaguensis	AY177421	Bursera sp. Qiu 94206	GU351166	Bursera simaruba	EU002206	Bursera suntui	AF445851
4019	Tropaeolum	Tropaeolaceae	Brassicales	Magnoliophyta	Tropaeolum	1290	1506	1368	1736	3363	1607	979	435	Tropaeolum majus	HM850429	Tropaeolum majus	FM179931	Tropaeolum tricolor	AF035917	Tropaeolum majus	L28750	Tropaeolum tricolor	AF479144	Tropaeolum peltophorum	GU351320	Tropaeolum majus	AJ236281	Tropaeolum peregrinum	AF254038
4022	Acer	Sapindaceae	Sapindales	Magnoliophyta	Acer	1427	1522	1496	1728	109	1742	2172	584	Acer buergerianum	KF753631	Acer buergerianum	KF753631	Acer davidii	KU977442	Acer rubrum	U42494	Acer laurinum	KR531665	Acer pictum	AF520112	Acer griseum	KY511609	Acer albopurpurascens	FN651712
4028	Geranium	Geraniaceae	Geraniales	Magnoliophyta	Geranium	1427	1529	1505	1727	3351	1940	2176	568	Geranium platyanthum	KP963383	Geranium phaeum	KT760577	Geranium macrorrhizum	KY687246	Geranium sp.	U42541	Geranium sanguineum	AF479129	Geranium maderense	KP940515	Geranium pratense	KY687053	Geranium robertianum	AB703071
4030	Pelargonium	Geraniaceae	Geraniales	Magnoliophyta	Pelargonium	1427	1526	1496	1740	54	488	2173	589	Pelargonium exhibens	KM527890	Pelargonium exhibens	KM527890	Pelargonium exhibens	KM527890	Pelargonium cotyledonis	AF206982	Pelargonium zonale	DQ345326	Pelargonium citronellum	KX824109	Pelargonium australe	KM459517	Pelargonium rapaceum	AY036185
4034	Oxalis	Oxalidaceae	Oxalidales	Magnoliophyta	Oxalis	1421	1532	1496	1761	3353	1745	2164	568	Oxalis latifolia	HM850223	Oxalis tenella	EU437354	Oxalis latifolia	EU002165	Oxalis dillenii	KT459200	Oxalis dillenii	KT459242	Oxalis corymbosa	AF520198	Oxalis latifolia	EU002248	Oxalis arbuscula	JN634722
4038	Daucus	Apiaceae	Apiales	Magnoliophyta	Daucus1	105	1533	1496	152	3307	1915	2224	792	Daucus carota	KX832299	Daucus carota	KX832299	Daucus carota	KX832299	Daucus carota	GQ380561	Daucus carota	AY189058	Daucus carota	JQ248574	Daucus carota	KX832299	Daucus carota	AY552527
4040	Pastinaca	Apiaceae	Apiales	Magnoliophyta	Pastinaca1	NA	NA	NA	NA	NA	NA	NA	469	Pastinaca lucida		Pastinaca lucida		Pastinaca lucida		Pastinaca lucida		Pastinaca lucida		Pastinaca lucida		Pastinaca lucida		Pastinaca lucida	EU169301
4042	Petroselinum	Apiaceae	Apiales	Magnoliophyta	Petroselinum	1427	1134	1496	1067	3316	1511	2238	450	Petroselinum crispum	HM596073	Petroselinum crispum	HM596073	Petroselinum crispum	HM596073	Petroselinum crispum	AH001742	Petroselinum crispum	AF479237	Petroselinum crispum	AY453081	Petroselinum crispum	HM596073	Petroselinum crispum	KJ473879
4044	Apium	Apiaceae	Apiales	Magnoliophyta	Apium	1298	1477	1474	1738	3362	1618	2152	476	Apium prostratum	KT626666	Apium graveolens	AJ429370	Apium graveolens	AJ235396	Apium graveolens	AF206852	Apium graveolens	AF479195	Apium graveolens	GU351154	Apium graveolens	AJ429124	Apium graveolens	KM210319
4046	Coriandrum	Apiaceae	Apiales	Magnoliophyta	Coriandrum	1427	642	1496	NA	3309	NA	2226	523	Coriandrum sativum	KR002656	Coriandrum sativum	KR002656	Coriandrum sativum	KR002656	Coriandrum sativum		Coriandrum sativum	AY189056	Coriandrum sativum		Coriandrum sativum	KR002656	Coriandrum sativum	KM051454
4048	Hydrocotyle	Araliaceae	Apiales	Magnoliophyta	Hydrocotyle1	NA	NA	NA	NA	NA	NA	NA	538	Hydrocotyle hydrophila		Hydrocotyle hydrophila		Hydrocotyle hydrophila		Hydrocotyle hydrophila		Hydrocotyle hydrophila		Hydrocotyle hydrophila		Hydrocotyle hydrophila		Hydrocotyle hydrophila	KX640969
4051	Hedera	Araliaceae	Apiales	Magnoliophyta	Hedera	784	803	1467	91	3359	1789	2215	547	Hedera sp. BOP010489	KP088628	Hedera azorica	HM850708	Hedera helix	AF092105	Hedera helix	U42500	Hedera helix	AY189073	Hedera helix	DQ401390	Hedera helix	AF130203	Hedera helix	U63186
4053	Panax	Araliaceae	Apiales	Magnoliophyta	Panax	1424	1553	1496	1763	3364	NA	2227	781	Panax vietnamensis	MF377623	Panax vietnamensis	MF377623	Panax vietnamensis	MF377623	Panax vietnamensis	KX768319.1	Panax quinquefolius	KM036297	Panax quinquefolius		Panax notoginseng	KR021381	Panax vietnamensis	KT380922
4057	Catharanthus	Apocynaceae	Gentianales	Magnoliophyta	Catharanthus	1330	1523	1485	NA	577	NA	1101	522	Catharanthus roseus	KC561139	Catharanthus longifolius	KT955331	Catharanthus roseus	KC561139	Catharanthus roseus		Catharanthus roseus	EF688557	Catharanthus roseus		Catharanthus roseus	KC561139	Catharanthus roseus	HQ130657
4059	Rauvolfia	Apocynaceae	Gentianales	Magnoliophyta	Rauvolfia	1330	1516	NA	NA	155	NA	NA	579	Rauvolfia verticillata	EU916736	Rauvolfia volkensii	KT955400	Rauvolfia volkensii		Rauvolfia volkensii		Rauvolfia verticillata	KC878600	Rauvolfia verticillata		Rauvolfia verticillata		Rauvolfia verticillata	MG818152
4065	Calotropis	Apocynaceae	Gentianales	Magnoliophyta	Calotropis	1401	845	1224	236	55	1927	NA	580	Calotropis procera	AJ419736	Calotropis gigantea	KX911177	Calotropis gigantea	KX910924	Calotropis procera	JX444502	Calotropis procera	KR149556	Calotropis procera	KP100450	Calotropis procera		Calotropis procera	KR149556
4067	Gymnema	Apocynaceae	Gentianales	Magnoliophyta	Gymnema	1271	767	1372	NA	NA	NA	NA	575	Gymnema cuspidatum	HG530554	Gymnema sylvestre	KX911179	Gymnema sylvestre	KX910973	Gymnema sylvestre		Gymnema sylvestre		Gymnema sylvestre		Gymnema sylvestre		Gymnema sylvestre	MG818139
4071	Capsicum	Solanaceae	Solanales	Magnoliophyta	Capsicum	1438	1529	1496	869	60	1915	2152	562	Capsicum chacoense	KX913218	Capsicum chacoense	KX913218	Capsicum chacoense	KX913218	Capsicum annuum	EF564281	Capsicum annuum	JQ885416	Capsicum annuum	KJ865409	Capsicum chacoense	KX913218	Capsicum annuum	JQ885434
4074	Datura	Solanaceae	Solanales	Magnoliophyta	Datura	661	931	1496	NA	141	NA	2152	530	Datura inoxia	JX996059	Datura inoxia	EF438895	Datura stramonium	JN654342	Datura stramonium		Datura stramonium	KF454038	Datura stramonium		Datura stramonium	JN654342	Datura stramonium	KY968854
4078	Hyoscyamus	Solanaceae	Solanales	Magnoliophyta	Hyoscyamus	1379	931	1087	NA	134	1915	2085	543	Hyoscyamus albus	HM850059	Hyoscyamus aureus	EF438841	Hyoscyamus albus	HQ215959.1	Hyoscyamus albus		Hyoscyamus niger	JF421505	Hyoscyamus niger	KM207685	Hyoscyamus muticus	HQ216088	Hyoscyamus niger	KM051464
4085	Nicotiana	Solanaceae	Solanales	Magnoliophyta	Nicotiana	1438	1535	1498	1761	3338	1915	2158	781	Nicotiana undulata	JN563929	Nicotiana africana	AJ585881	Nicotiana tomentosiformis	JN559761	Nicotiana benthamiana	KP824745	Nicotiana tabacum	AF479172	Nicotiana sylvestris	AY453113	Nicotiana tabacum	KU199713	Nicotiana benthamiana	KP824745
4101	Petunia	Solanaceae	Solanales	Magnoliophyta	Petunia	1374	1535	1472	1746	3348	NA	2085	528	Petunia axillaris	HQ384915	Petunia bajeensis	AB262056	Petunia axillaris	AJ236182	Petunia axillaris	AJ236020	Petunia axillaris	AF479174	Petunia axillaris		Petunia axillaris	AJ585942	Petunia axillaris	AJ492460
4107	Solanum	Solanaceae	Solanales	Magnoliophyta	Solanum	1438	1624	1496	1762	3390	1915	2158	774	Solanum cheesmaniae	KX086700	Solanum oedipus	EU983566	Solanum cheesmaniae	KP117020	Solanum triflorum	KT179702	Solanum triflorum	KT179765	Solanum pennellii	MF034194	Solanum triflorum	KT176844	Solanum lycopersicum	X52265
4119	Ipomoea	Convolvulaceae	Solanales	Magnoliophyta	Ipomoea	1445	1630	1499	1764	3391	1915	2092	555	Ipomoea dumetorum	KF242482	Ipomoea ternifolia	KF242494	Ipomoea purpurea	EU118126	Ipomoea leptophylla	KT179696	Ipomoea leptophylla	KT179759	Ipomoea nil	AP017303	Ipomoea coccinea	U08918	Ipomoea hederacea	HQ288850
4122	Convolvulus	Convolvulaceae	Solanales	Magnoliophyta	Convolvulus	1306	1540	1485	1764	1959	1889	1934	640	Convolvulus arvensis	KT178135	Convolvulus cneorum	HQ384565	Convolvulus arvensis	KT176263.1	Convolvulus arvensis	KT179695	Convolvulus arvensis	KT179758	Convolvulus assyricus	HQ593758	Convolvulus arvensis	KT176856	Convolvulus sabatius	AH013880
4128	Cuscuta	Convolvulaceae	Solanales	Magnoliophyta	Cuscuta	1445	1603	1498	1758	977	1877	NA	765	Cuscuta sandwichiana	KJ436712	Cuscuta reflexa	AM711640	Cuscuta reflexa	AM711640	Cuscuta gronovii	L24747	Cuscuta cuspidata	AF148273	Cuscuta sandwichiana	HQ593760.1	Cuscuta sandwichiana		Cuscuta japonica	KP015829
4131	Eriodictyon	Boraginaceae	Boraginales	Magnoliophyta	Eriodictyon	1392	1508	1436	NA	NA	NA	2088	548	Eriodictyon californicum	L01916	Eriodictyon californicum	HQ384573	Eriodictyon californicum	HQ384783	Eriodictyon californicum		Eriodictyon californicum		Eriodictyon californicum		Eriodictyon californicum	JQ249930	Eriodictyon crassifolium	AF091162
4133	Hydrophyllum	Boraginaceae	Boraginales	Magnoliophyta	Hydrophyllum	1373	1508	1470	1746	NA	1786	2088	550	Hydrophyllum capitatum	HQ384926	Hydrophyllum capitatum	HQ384574	Hydrophyllum canadense	AJ504823	Hydrophyllum capitatum	HQ384691	Hydrophyllum capitatum		Hydrophyllum capitatum	HQ384801	Hydrophyllum virginianum	AF019646	Hydrophyllum capitatum	AF091169
4137	Leonurus	Lamiaceae	Lamiales	Magnoliophyta	Leonurus	702	1274	NA	NA	143	NA	NA	682	Leonurus japonicus	JQ339277.1	Leonurus pseudomacranthus	EF395816	Leonurus pseudomacranthus		Leonurus pseudomacranthus		Leonurus japonicus	KU724211	Leonurus japonicus		Leonurus japonicus		Leonurus sibiricus	EF395806
4139	Scutellaria	Lamiaceae	Lamiales	Magnoliophyta	Scutellaria	1424	1517	1496	NA	137	NA	2167	722	Scutellaria insignis	KT750009	Scutellaria insignis	KT750009	Scutellaria baicalensis	MF521632	Scutellaria baicalensis		Scutellaria minor	KX167073	Scutellaria minor		Scutellaria insignis	KT750009	Scutellaria baicalensis	KJ025067
4145	Olea	Oleaceae	Lamiales	Magnoliophyta	Olea1	1427	764	1496	543	1601	1915	2152	717	Olea woodiana	FN998901	Olea capensis	JX517691	Olea europaea	MG255760	Olea europaea	L49289	Olea europaea	AF479171	Olea europaea	MG372116	Olea europaea	FN997650	Olea europaea	KY780581
4147	Jasminum	Oleaceae	Lamiales	Magnoliophyta	Jasminum	1421	1526	1496	1743	159	1742	2155	753	Jasminum mesnyi	DQ673296	Jasminum nudiflorum	EU281181	Jasminum nudiflorum	DQ673255	Jasminum simplicifolium	AJ236035	Jasminum nervosum	KC878599	Jasminum abyssinicum	AF520152	Jasminum subhumile	DQ673269	Jasminum lanceolarium	HG004792
4150	Antirrhinum	Plantaginaceae	Lamiales	Magnoliophyta	Antirrhinum	582	786	1496	1737	1179	1505	2123	717	Antirrhinum majus	HM849781	Antirrhinum majus	GQ996977	Antirrhinum majus	GQ996968	Antirrhinum majus	AJ236047	Antirrhinum majus	AY423077	Antirrhinum majus	GU351152	Antirrhinum ovatum	AJ250385	Antirrhinum majus	AY591288
4152	Craterostigma	Linderniaceae	Lamiales	Magnoliophyta	Craterostigma	497	1512	NA	NA	NA	NA	NA	203	Craterostigma hirsutum	KR736728	Craterostigma hirsutum	AF531776	Craterostigma hirsutum		Craterostigma hirsutum		Craterostigma hirsutum		Craterostigma hirsutum		Craterostigma hirsutum		Craterostigma plantagineum	AY492123
4154	Mimulus	Phrymaceae	Lamiales	Magnoliophyta	Mimulus	552	800	NA	NA	NA	NA	NA	497	Mimulus alatus	MG224700	Mimulus ringens	MG224862	Mimulus ringens		Mimulus ringens		Mimulus ringens		Mimulus ringens		Mimulus ringens		Mimulus sp. Barker 7335	AY943129
4163	Digitalis	Plantaginaceae	Lamiales	Magnoliophyta	Digitalis	1424	824	1496	1746	100	1505	2164	717	Digitalis purpurea	KM360752	Digitalis purpurea	JN894842	Digitalis lanata	KY085895	Digitalis grandiflora	AJ236045	Digitalis obscura	AY591273	Digitalis purpurea	HQ593744	Digitalis purpurea	AF130150	Digitalis minor	AY591255
4165	Cymbalaria	Plantaginaceae	Lamiales	Magnoliophyta	Cymbalaria	1134	207	NA	NA	NA	NA	2123	662	Cymbalaria muralis	KM360744	Cymbalaria muralis	HM850958	Cymbalaria muralis		Cymbalaria muralis		Cymbalaria muralis		Cymbalaria muralis		Cymbalaria muralis	KT187790	Cymbalaria muralis	AF513883
4167	Lamourouxia	Orobanchaceae	Lamiales	Magnoliophyta	Lamourouxia	NA	1518	NA	NA	NA	NA	NA	634	Lamourouxia rhinanthifolia		Lamourouxia rhinanthifolia	KC542163	Lamourouxia rhinanthifolia		Lamourouxia rhinanthifolia		Lamourouxia rhinanthifolia		Lamourouxia rhinanthifolia		Lamourouxia rhinanthifolia		Lamourouxia rhinanthifolia	KC480351
4169	Striga	Orobanchaceae	Lamiales	Magnoliophyta	Striga	1321	1527	NA	NA	NA	NA	NA	617	Striga passargei	AF026841	Striga bilabiata	JX091336	Striga bilabiata		Striga bilabiata		Striga bilabiata		Striga bilabiata		Striga bilabiata		Striga hermonthica	MG523353
4173	Veronica	Plantaginaceae	Lamiales	Magnoliophyta	Veronica	1419	1522	1496	1762	3358	1862	2170	711	Veronica nakaiana	KT633216	Veronica nakaiana	KT633216	Veronica nakaiana	KT633216	Veronica undulata	GU359048	Veronica americana	KT179774	Veronica incana	HQ593746	Veronica nakaiana	KT633216	Veronica speciosa	AH010909
4176	Epifagus	Orobanchaceae	Lamiales	Magnoliophyta	Epifagus	388	263	69	1756	NA	1511	NA	580	Epifagus virginiana	M81884	Epifagus virginiana	M81884	Epifagus virginiana	M81884	Epifagus virginiana	U59955	Epifagus virginiana		Epifagus virginiana	EU281125	Epifagus virginiana		Epifagus virginiana	KC480332
4178	Conopholis	Orobanchaceae	Lamiales	Magnoliophyta	Conopholis	NA	1384	NA	1755	NA	NA	NA	636	Conopholis alpina		Conopholis americana	HG514459	Conopholis americana		Conopholis americana	U59954	Conopholis americana		Conopholis americana		Conopholis americana		Conopholis alpina	KC480324
4181	Sesamum	Pedaliaceae	Lamiales	Magnoliophyta	Sesamum1	632	669	1496	1740	148	NA	2167	451	Sesamum indicum	KC569603	Sesamum indicum	JN637766	Sesamum indicum	KC569603	Sesamum indicum	AJ236041	Sesamum indicum	KM210317	Sesamum indicum		Sesamum indicum	KC569603	Sesamum indicum	AF169853
4183	Harpagophytum	Pedaliaceae	Lamiales	Magnoliophyta	Harpagophytum	606	770	NA	NA	137	NA	2093	460	Harpagophytum zeyheri	KT717179	Harpagophytum procumbens	KT717095	Harpagophytum procumbens		Harpagophytum procumbens		Harpagophytum zeyheri	KT717117	Harpagophytum zeyheri		Harpagophytum zeyheri	KJ743154	Harpagophytum sp. JM-2017	MG548811
4186	Aphelandra	Acanthaceae	Lamiales	Magnoliophyta	Aphelandra1	NA	NA	NA	NA	NA	NA	2029	681	Aphelandra verticillata		Aphelandra verticillata		Aphelandra verticillata		Aphelandra verticillata		Aphelandra verticillata		Aphelandra verticillata		Aphelandra leonardii	JQ712669	Aphelandra verticillata	DQ028436
4188	Barleria	Acanthaceae	Lamiales	Magnoliophyta	Barleria	1341	902	1490	1740	1484	NA	2013	708	Barleria sp. SH-2010	AB586149	Barleria prionitis	KF890176	Barleria prionitis	AJ236179	Barleria prionitis	AF107567	Barleria prionitis	AF479166	Barleria prionitis		Barleria lupulina	JQ712671	Barleria bispinosa	KJ819940
4190	Justicia	Acanthaceae	Lamiales	Magnoliophyta	Justicia124	702	877	1490	1737	1767	NA	2060	691	Justicia ventricosa	GQ436497	Justicia gendarussa	JF499943	Justicia americana	AJ236178	Justicia americana	AF107568	Justicia americana	AF479165	Justicia americana		Justicia americana	HQ384825	Justicia extensa	AF289771
4192	Nelsonia	Acanthaceae	Lamiales	Magnoliophyta	Nelsonia	1307	1512	1436	NA	86	NA	2063	714	Nelsonia sp. Harris 5722	HQ384879	Nelsonia sp. Harris 5722	HQ384513	Nelsonia sp. Harris 5722	HQ384717	Nelsonia sp. Harris 5722		Nelsonia smithii	JQ691827	Nelsonia smithii		Nelsonia sp. Harris 5722	HQ384827	Nelsonia smithii	JQ691827
4194	Ruttya	Acanthaceae	Lamiales	Magnoliophyta	Ruttya	1396	770	NA	NA	NA	NA	NA	675	Ruttya fruticosa	L02434	Ruttya ovata	JF270921	Ruttya ovata		Ruttya ovata		Ruttya ovata		Ruttya ovata		Ruttya ovata		Ruttya fruticosa	AF289801
4197	Pinguicula	Lentibulariaceae	Lamiales	Magnoliophyta	Pinguicula	1396	1581	1496	1744	107	1783	NA	696	Pinguicula caerulea	L01942	Pinguicula crassifolia	LC348438	Pinguicula ehlersiae	HG803178	Pinguicula moranensis	HQ384687	Pinguicula vulgaris	KX165512	Pinguicula moranensis	HQ384797	Pinguicula moranensis		Pinguicula emarginata	MG310275
4201	Sambucus	Adoxaceae	Dipsacales	Magnoliophyta	Sambucus	1350	1494	1496	1745	138	NA	2176	549	Sambucus sp. SH-2010	AB586169	Sambucus racemosa	AF446898	Sambucus williamsii	KX510276	Sambucus ebulus	AJ236005	Sambucus chinensis	KC878586	Sambucus chinensis		Sambucus canadensis	AF130196	Sambucus williamsii	JN040994
4204	Viburnum	Adoxaceae	Dipsacales	Magnoliophyta	Viburnum	1427	1494	1496	1744	3335	1614	2176	565	Viburnum acerifolium	L01959.1	Viburnum acerifolium	AF446897	Viburnum utile	KX792264	Viburnum acerifolium	AJ236007	Viburnum erosum	JF321130	Viburnum sp. Qiu 95083	GU351324	Viburnum rhytidophyllum	AF027273	Viburnum dilatatum	JF980314
4207	Adoxa	Adoxaceae	Dipsacales	Magnoliophyta	Adoxa	1427	1497	1411	1724	3259	NA	1965	491	Adoxa moschatellina	L01883	Adoxa moschatellina	KX258652	Adoxa moschatellina	KX258652	Adoxa moschatellina	GQ983560	Adoxa moschatellina	GQ983578	Adoxa moschatellina		Adoxa moschatellina	AF447020	Adoxa orientalis	DQ009612
4211	Ambrosia	Asteraceae	Asterales	Magnoliophyta	Ambrosia	1435	1514	1496	NA	NA	NA	2206	553	Ambrosia trifida	MG029118	Ambrosia trifida	MG029118	Ambrosia artemisiifolia	MG019037	Ambrosia artemisiifolia		Ambrosia artemisiifolia		Ambrosia artemisiifolia		Ambrosia artemisiifolia	MG019037	Ambrosia dumosa	MF964163
4216	Arctium	Asteraceae	Asterales	Magnoliophyta	Arctium	1416	1028	NA	1623	137	NA	2013	510	Arctium grandifolium	KC589791.1	Arctium lappa	JN895220	Arctium lappa		Arctium lappa	JF703098	Arctium minus	KX165630	Arctium minus		Arctium lappa	AB530944	Arctium triflorum	AY826275
4219	Artemisia	Asteraceae	Asterales	Magnoliophyta	Artemisia	1427	1517	1443	134	262	1680	2201	632	Artemisia frigida	JX293720	Artemisia frigida	JX293720	Artemisia argyi	KM386991	Artemisia argyi	GQ396673	Artemisia tridentata	EU649670	Artemisia sibirica	KX526178	Artemisia argyi	KM386991	Artemisia iwayomogi	AY548202
4221	Carthamus	Asteraceae	Asterales	Magnoliophyta	Carthamus	1427	1520	1476	156	140	NA	2207	573	Carthamus tinctorius	KX822074	Carthamus tinctorius	KX822074	Carthamus tinctorius	KX822074	Carthamus tinctorius	KY397481	Carthamus tinctorius	JF421483	Carthamus tinctorius		Carthamus tinctorius	KX822074	Carthamus lanatus	GU969633
4223	Flaveria	Asteraceae	Asterales	Magnoliophyta	Flaveria	1435	1514	NA	NA	NA	NA	2009	550	Flaveria angustifolia	HQ534136	Flaveria ramosissima	AY215798	Flaveria ramosissima		Flaveria ramosissima		Flaveria ramosissima		Flaveria ramosissima		Flaveria anomala	HQ534106	Flaveria robusta	DQ122477
4229	Guizotia	Asteraceae	Asterales	Magnoliophyta	Guizotia	1435	1255	1496	148	133	NA	2201	447	Guizotia abyssinica	KM360809	Guizotia arborescens	AM411126	Guizotia abyssinica	EU549769	Guizotia abyssinica	KY397487	Guizotia abyssinica	KT948615	Guizotia abyssinica		Guizotia abyssinica	EU549769	Guizotia abyssinica	KY397487
4231	Helianthus	Asteraceae	Asterales	Magnoliophyta	Helianthus	1442	1507	1496	1764	3364	1498	2207	803	Helianthus pauciflorus	KT178108	Helianthus verticillatus	AY009467	Helianthus pauciflorus	KT176236	Helianthus pauciflorus	KT179677	Helianthus annuus	KF767534	Helianthus annuus	MG770607	Helianthus pauciflorus	KT176828	Helianthus annuus	KF767534
4235	Lactuca	Asteraceae	Asterales	Magnoliophyta	Lactuca	1428	1520	1496	1763	3344	NA	2007	643	Lactuca ludoviciana	KP126888	Lactuca ludoviciana	KP126888	Lactuca sativa	DQ383816	Lactuca ludoviciana	KT179675	Lactuca ludoviciana	KT179738	Lactuca ludoviciana		Lactuca sativa	DQ383816	Lactuca serriola	AB742457
4237	Barnadesia	Asteraceae	Asterales	Magnoliophyta	Barnadesia	1423	1520	850	1742	3335	NA	549	650	Barnadesia caryophylla	L01887	Barnadesia dombeyana	EU841319	Barnadesia caryophylla	AF209537	Barnadesia sp. Palmer 180	AF107575	Barnadesia caryophylla	AF479246	Barnadesia caryophylla		Barnadesia caryophylla	L39394	Barnadesia lehmannii	EU841142
4239	Ligularia	Asteraceae	Asterales	Magnoliophyta	Ligularia	1427	842	1496	152	77	NA	2201	635	Ligularia fischeri	KT988070	Ligularia hodgsonii	HM989765	Ligularia fischeri	KT988070	Ligularia przewalskii	KY397492	Ligularia pubifolia	GU444022	Ligularia pubifolia		Ligularia fischeri	KT988070	Ligularia pubifolia	GU444022
4244	Argyroxiphium	Asteraceae	Asterales	Magnoliophyta	Argyroxiphium	NA	NA	NA	NA	666	NA	NA	495	Argyroxiphium grayanum		Argyroxiphium grayanum		Argyroxiphium grayanum		Argyroxiphium grayanum		Argyroxiphium sandwicense	GU256435	Argyroxiphium sandwicense		Argyroxiphium sandwicense		Argyroxiphium grayanum	AF061885
4246	Arnica	Asteraceae	Asterales	Magnoliophyta	Arnica	1428	1514	NA	NA	NA	NA	2201	565	Arnica montana	KF602249	Arnica mollis	AY215764	Arnica mollis		Arnica mollis		Arnica mollis		Arnica mollis		Arnica dealbata	AF384802	Arnica cordifolia	EF104922
4248	Dubautia	Asteraceae	Asterales	Magnoliophyta	Dubautia1	NA	NA	NA	NA	661	NA	NA	499	Dubautia menziesii		Dubautia menziesii		Dubautia menziesii		Dubautia menziesii		Dubautia menziesii	GU256427	Dubautia menziesii		Dubautia menziesii		Dubautia menziesii	EU341949
4251	Hulsea	Asteraceae	Asterales	Magnoliophyta	Hulsea	1386	1513	NA	NA	NA	NA	2201	552	Hulsea algida	AY215126	Hulsea algida	AY215807	Hulsea algida		Hulsea algida		Hulsea algida		Hulsea algida		Hulsea algida	AF384732	Hulsea algida	AM690738
4253	Madia	Asteraceae	Asterales	Magnoliophyta	Madia	1378	1505	NA	NA	NA	NA	1008	516	Madia sativa	AY215141	Madia sativa	AY215823	Madia sativa		Madia sativa		Madia sativa		Madia sativa		Madia elegans	L39374	Madia sp. 1163	GU818594
4257	Raillardella	Asteraceae	Asterales	Magnoliophyta	Raillardella	1386	1505	NA	NA	NA	NA	2201	498	Raillardella argentea	AY215169	Raillardella argentea	AY215851	Raillardella argentea		Raillardella argentea		Raillardella argentea		Raillardella argentea		Raillardella argentea	AF384773	Raillardella argentea	AF229309
4262	Wilkesia	Asteraceae	Asterales	Magnoliophyta	Wilkesia	NA	NA	NA	NA	NA	NA	NA	493	Wilkesia hobdyi		Wilkesia hobdyi		Wilkesia hobdyi		Wilkesia hobdyi		Wilkesia hobdyi		Wilkesia hobdyi		Wilkesia hobdyi		Wilkesia hobdyi	AF061882
4264	Cynara	Asteraceae	Asterales	Magnoliophyta	Cynara	1428	1520	1483	55	56	NA	2210	569	Cynara syriaca	KP842722	Cynara syriaca	KP842722	Cynara syriaca	KP842722	Cynara syriaca	AM267314	Cynara cardunculus	JX867643	Cynara cardunculus		Cynara syriaca	KP842722	Cynara cardunculus	JX867643
4269	Byrsonima	Malpighiaceae	Malpighiales	Magnoliophyta	Byrsonima	1427	1202	1502	1735	2469	1736	743	591	Byrsonima coccolobifolia	NC_037191	Byrsonima crassifolia	JX661932	Byrsonima crassifolia	NC_037192	Byrsonima crassifolia	AB233586	Byrsonima crassifolia	EU002150	Byrsonima crassifolia	EF135293	Byrsonima crassifolia	NC_037192	Byrsonima crispa	KR087519
4272	Platytheca	Elaeocarpaceae	Oxalidales	Magnoliophyta	Platytheca	1399	NA	1423	1744	NA	NA	NA	538	Platytheca verticillata	L01944	Platytheca verticillata		Platytheca verticillata	AJ235563	Platytheca verticillata	AF206994	Platytheca verticillata		Platytheca verticillata		Platytheca verticillata		Platytheca galioides	EF095731
4275	Polygala	Polygalaceae	Fabales	Magnoliophyta	Polygala1	1427	1522	1468	1763	3366	1610	NA	571	Polygala alba	KT458054	Polygala senega	EU604034	Polygala cruciata	AJ235568	Polygala alba	KT459206	Polygala alba	KT459248	Polygala cruciata	GU351280	Polygala cruciata		Polygala longicaulis	GQ888981
4277	Securidaca	Polygalaceae	Fabales	Magnoliophyta	Securidaca	1419	1625	840	1738	1573	NA	1458	441	Securidaca diversifolia	AM234225	Securidaca retusa	EU604029	Securidaca diversifolia	AF209673	Securidaca diversifolia	AF207019	Securidaca diversifolia	AF479104	Securidaca diversifolia		Securidaca diversifolia	EU002258	Securidaca longepedunculata	GQ889049
4281	Cornus	Cornaceae	Cornales	Magnoliophyta	Cornus	1427	1511	1496	1750	3361	1475	2176	569	Cornus capitata	MG524990	Cornus unalaschkensis	DQ341335	Cornus florida	EU002157	Cornus racemosa	X16602	Cornus disciflora	AY260011	Cornus suecica	AF420990	Cornus florida	EU002215	Cornus macrophylla	JF980329
4287	Garrya	Garryaceae	Garryales	Magnoliophyta	Garrya	1418	1461	1436	1747	3357	1511	2088	506	Garrya flavescens	KT740821	Garrya elliptica	AJ429319	Garrya elliptica	AJ235479	Garrya elliptica	HQ384683	Garrya elliptica	AF479181	Garrya elliptica	AY453095	Garrya elliptica	HQ384864	Garrya buxifolia	JN234734
4290	Nyssa	Nyssaceae	Cornales	Magnoliophyta	Nyssa	1397	1495	1496	1741	3350	1586	2170	525	Nyssa ogeche	L11228	Nyssa sylvatica	GU266599	Nyssa sinensis	MG525000	Nyssa sylvatica	X16603	Nyssa ogeche	AF297545	Nyssa sylvatica	GU351263	Nyssa sinensis	MG525000	Nyssa sinensis	JQ280758
4295	Ilex	Aquifoliaceae	Aquifoliales	Magnoliophyta	Ilex	1427	1495	1496	1744	3373	1514	2167	613	Ilex delavayi	KX426470	Ilex cornuta	GQ997309	Ilex polyneura	KX426468	Ilex opaca	AF161010	Ilex opaca	AF479203	Ilex aquifolium	AY453090	Ilex polyneura	KX426468	Ilex percoriacea	AH007156
4301	Nemopanthus	Aquifoliaceae	Aquifoliales	Magnoliophyta	Nemopanthus	1347	NA	1415	NA	NA	NA	NA	625	Nemopanthus mucronatus	X69747	Nemopanthus mucronatus		Nemopanthus mucronatus	AJ235541	Nemopanthus mucronatus		Nemopanthus mucronatus		Nemopanthus mucronatus		Nemopanthus mucronatus		Nemopanthus mucronatus	AH007162
4303	Phelline	Phellinaceae	Asterales	Magnoliophyta	Phelline	1397	1435	1468	1744	1220	1634	2210	NA	Phelline lucida	AJ238347	Phelline lucida	AJ429388	Phelline comosa	AJ235557	Phelline billardierei	AF206989	Phelline comosa	AF479188	Phelline comosa	GU351275	Phelline comosa	AJ238342	Phelline comosa
4306	Euonymus	Celastraceae	Celastrales	Magnoliophyta	Euonymus	1427	1494	1496	1735	3245	1736	2173	774	Euonymus schensianus	KY511610	Euonymus schensianus	KY511610	Euonymus schensianus	KY511610	Euonymus hamiltonianus	AB233630	Euonymus americanus	EU002149	Euonymus alatus	AY674511	Euonymus americanus	EU002193	Euonymus hamiltonianus	KY921875
4311	Corynocarpus	Corynocarpaceae	Cucurbitales	Magnoliophyta	Corynocarpus	1427	1014	1496	1746	898	1745	2174	533	Corynocarpus laevigatus	HQ207704	Corynocarpus laevigatus	HQ207704	Corynocarpus laevigatus	HQ207704	Corynocarpus laevigatus	AF206892	Corynocarpus laevigatus	AF479110	Corynocarpus laevigatus	AY121499	Corynocarpus laevigatus	AY968497	Corynocarpus similis	AF149009
4314	Dichapetalum	Dichapetalaceae	Malpighiales	Magnoliophyta	Dichapetalum	1419	1751	1502	1671	76	1757	695	589	Dichapetalum zenkeri	JX664042	Dichapetalum zenkeri	JX661937	Dichapetalum zenkeri	JX663798	Dichapetalum macrocarpum	AF206902	Dichapetalum rugosum	GQ424451	Dichapetalum macrocarpum	AY674502	Dichapetalum macrocarpum	AY425044	Dichapetalum rugosum	GQ424451
4317	Hippocratea	Celastraceae	Celastrales	Magnoliophyta	Hippocratea	551	771	NA	NA	931	NA	NA	552	Hippocratea crenata	JX572678.1	Hippocratea volubilis	JQ588016	Hippocratea volubilis		Hippocratea volubilis		Hippocratea volubilis	HM230081	Hippocratea volubilis		Hippocratea volubilis		Hippocratea volubilis	HM230127
4319	Salacia	Celastraceae	Celastrales	Magnoliophyta	Salacia	1407	1306	1422	107	976	1123	NA	678	cf. Salacia sp. Chase 1214	AJ402969	Salacia krigsneri	HM230159	Salacia pallescens	AJ235589	Salacia chinensis	LC010227	Salacia cordata	FJ705490	Salacia sessiliflora	AY121503	Salacia sessiliflora		Salacia chinensis	LC010232
4322	Icacina	Icacinaceae	Icacinales	Magnoliophyta	Icacina	1424	1511	840	1085	NA	1579	2186	NA	Icacina mannii	KT740824	Icacina mannii	HQ384577	Icacina mannii	KT737931	Icacina mannii	AF206935	Icacina mannii		Icacina mannii	GU351233	Icacina senegalensis	AJ429111	Icacina senegalensis
4325	Salvadora	Salvadoraceae	Brassicales	Magnoliophyta	Salvadora	1409	745	1144	1755	NA	NA	NA	497	Salvadora angustifolia	U38532	Salvadora australis	JF270924	Salvadora persica	GQ497655	Salvadora angustifolia	GQ497584	Salvadora angustifolia		Salvadora angustifolia		Salvadora angustifolia		Salvadora persica	KX282389
4329	Macadamia	Proteaceae	Proteales	Magnoliophyta	Macadamia	551	1529	1496	1033	677	NA	2191	440	Macadamia ternifolia	MF678834	Macadamia ternifolia	MF678834	Macadamia ternifolia	MF678834	Macadamia ternifolia	X63306	Macadamia ternifolia	X66769	Macadamia ternifolia		Macadamia jansenii	EU642676	Macadamia ternifolia	EU642801
4331	Protea	Proteaceae	Proteales	Magnoliophyta	Protea	1351	1529	1472	1007	494	NA	2151	610	Protea cynaroides	DQ875837	Protea cynaroides	EU169658	Protea neriifolia	AF060406	Protea repens	X63309	Protea repens	X66770	Protea repens		Protea cordata	JQ257313	Protea angustata	FJ794622
4336	Anagallis	Primulaceae	Ericales	Magnoliophyta	Anagallis2	876	812	1455	NA	3341	NA	1952	510	Anagallis pumila	MG950525	Anagallis tenella	JN893975	Anagallis tenella	AJ235390	Anagallis tenella		Anagallis tenella	AF479149	Anagallis tenella		Anagallis minima	AY839968	Anagallis minima	AY855143
4340	Cyrilla	Cyrillaceae	Ericales	Magnoliophyta	Cyrilla	506	1541	1393	NA	976	1217	1935	768	Cyrilla racemiflora	L01900	Cyrilla racemiflora	AF380080	Cyrilla racemiflora	AJ235449	Cyrilla racemiflora		Cyrilla racemiflora	AY727969	Cyrilla racemiflora	AY725892	Cyrilla racemiflora	AF421051	Cyrilla racemiflora	KU350165
4343	Epacris	Ericaceae	Ericales	Magnoliophyta	Epacris	1427	1425	NA	NA	972	NA	NA	500	Epacris lanuginosa	U80426	Epacris impressa	AF015636	Epacris impressa		Epacris impressa		Epacris lanuginosa	DQ065767	Epacris lanuginosa		Epacris lanuginosa		Epacris coriacea	KM209390
4346	Rhododendron	Ericaceae	Ericales	Magnoliophyta	Rhododendron1	1427	1523	203	NA	3333	1361	2100	623	Rhododendron groenlandicum	AF419831	Rhododendron kawakamii	GU176676	Rhododendron mucronulatum	AB038944	Rhododendron mucronulatum		Rhododendron impeditum	AY727973	Rhododendron tomentosum	AF421026	Rhododendron mucronulatum	AF130209	Rhododendron vellereum	GU444029
4348	Pterospora	Ericaceae	Ericales	Magnoliophyta	Pterospora	NA	1509	NA	NA	976	NA	NA	780	Pterospora andromedea		Pterospora andromedea	MF120270	Pterospora andromedea		Pterospora andromedea		Pterospora andromedea	KU350181	Pterospora andromedea		Pterospora andromedea		Pterospora andromedea	KU350181
4350	Sarcodes	Ericaceae	Ericales	Magnoliophyta	Sarcodes	NA	659	NA	NA	976	NA	NA	777	Sarcodes sanguinea		Sarcodes sanguinea	KX290485	Sarcodes sanguinea		Sarcodes sanguinea		Sarcodes sanguinea	KU350184	Sarcodes sanguinea		Sarcodes sanguinea		Sarcodes sanguinea	KU350184
4354	Darlingtonia	Sarraceniaceae	Ericales	Magnoliophyta	Darlingtonia	1409	1038	NA	NA	933	1726	NA	645	Darlingtonia californica	KR819575	Darlingtonia californica	KR819675	Darlingtonia californica		Darlingtonia californica		Darlingtonia californica	JQ519377	Darlingtonia californica	AY163751	Darlingtonia californica		Darlingtonia californica	KR819518
4356	Heliamphora	Sarraceniaceae	Ericales	Magnoliophyta	Heliamphora	1409	1532	1347	NA	3292	1646	NA	655	Heliamphora pulchella	KR819579	Heliamphora ionasii	KR819676	Heliamphora sp. Anderberg s.n.	AF420973	Heliamphora sp. Anderberg s.n.		Heliamphora minor	AY727966	Heliamphora neblinae	JQ218280	Heliamphora neblinae		Heliamphora ionasii	KR819519
4358	Sarracenia	Sarraceniaceae	Ericales	Magnoliophyta	Sarracenia	1409	1532	1446	NA	3369	1646	2106	653	Sarracenia rosea	KR819589	Sarracenia rosea	KR819689	Sarracenia flava	AJ235594	Sarracenia flava		Sarracenia purpurea	AF389276	Sarracenia jonesii	JQ218274	Sarracenia purpurea	AJ236271	Sarracenia rosea	KR819532
4361	Dionaea	Droseraceae	Caryophyllales	Magnoliophyta	Dionaea	1427	1055	1496	1727	118	NA	NA	642	Dionaea muscipula	KY679201	Dionaea muscipula	KY679201	Dionaea muscipula	KY679201	Dionaea muscipula	AY096116	Dionaea muscipula	AB675913	Dionaea muscipula		Dionaea muscipula		Dionaea muscipula	AB675913
4363	Drosera	Droseraceae	Caryophyllales	Magnoliophyta	Drosera	1427	1517	1502	1712	3333	1601	NA	567	Drosera erythrorhiza	KY651214	Drosera erythrorhiza	KY651214	Drosera rotundifolia	KU168830	Drosera capensis	AY096118	Drosera capensis	AF389248	Drosera regia	GU351201	Drosera regia		Drosera menziesii	KP171679
4372	Drosophyllum	Drosophyllaceae	Caryophyllales	Magnoliophyta	Drosophyllum	1399	1130	1403	1690	3002	1619	NA	533	Drosophyllum lusitanicum	L01907	Drosophyllum lusitanicum	AY514860	Drosophyllum lusitanicum	AY096113	Drosophyllum lusitanicum	AY096119	Drosophyllum lusitanicum	HQ843447	Drosophyllum lusitanicum	GU351202	Drosophyllum lusitanicum		Drosophyllum lusitanicum	JN388079
4375	Nepenthes	Nepenthaceae	Caryophyllales	Magnoliophyta	Nepenthes	741	1527	1478	1703	3324	1788	1960	659	Nepenthes mirabilis	KX527047	Nepenthes maxima	DQ007125	Nepenthes alata	AF093388	Nepenthes sp. Nickrent 3056	U42787	Nepenthes sp. Nickrent 3056	AF389260	Nepenthes sp. 'Kosobe'	DQ401379	Nepenthes alata	HQ843276	Nepenthes veitchii	AB675909
4377	Dillenia	Dilleniaceae	Dilleniales	Magnoliophyta	Dillenia	1409	1498	1496	1748	2966	1733	2233	441	Dillenia triquetra	FJ860355	Dillenia philippinensis	AM396498	Dillenia indica	GQ997134	Dillenia alata	U38314	Dillenia retusa	AF479096	Dillenia indica	AF520095	Dillenia indica	GQ997149	Dillenia blanchardii	JX852680
4382	Lobelia	Campanulaceae	Asterales	Magnoliophyta	Lobelia	1427	1535	1496	1712	956	1730	2204	648	Lobelia jasionoides	KY354220	Lobelia holstii	MF770606	Lobelia aberdarica	MF061178	Lobelia erinus	U42785	Lobelia puberula	AF148276	Lobelia holstii	AF520151	Lobelia aberdarica	MF061178	Lobelia rhynchopetalum	FJ664109
4387	Daphniphyllum	Daphniphyllaceae	Saxifragales	Magnoliophyta	Daphniphyllum	1395	1514	1442	1730	3366	1742	2164	570	Daphniphyllum sp.	L01901	Daphniphyllum macropodum	AB445379	Daphniphyllum sp. SH1999	AF092118	Daphniphyllum sp. Qiu 91026	U42531	Daphniphyllum sp. 205-82	AF479215	Daphniphyllum macropodum	FJ670407	Daphniphyllum oldhamii	KC737261	Daphniphyllum oldhamii	JN040993
4391	Eucommia	Eucommiaceae	Garryales	Magnoliophyta	Eucommia	587	1500	1496	1745	160	1789	2182	536	Eucommia ulmoides	KU204775	Eucommia ulmoides	KU204775	Eucommia ulmoides	KU204775	Eucommia ulmoides	HQ384682	Eucommia ulmoides	KC904097	Eucommia ulmoides	DQ401387	Eucommia ulmoides	KU204775	Eucommia ulmoides	AY649995
4395	Hamamelis	Hamamelidaceae	Saxifragales	Magnoliophyta	Hamamelis	1427	1514	1474	1672	3365	1790	2170	569	Hamamelis mollis	KC737393	Hamamelis virginiana	AF013046	Hamamelis virginiana	AF093380	Hamamelis virginiana	AF094551	Hamamelis virginiana	AF036495	Hamamelis japonica	AF520087	Hamamelis mollis	KC737258	Hamamelis japonica	GU576653
4398	Liquidambar	Altingiaceae	Saxifragales	Magnoliophyta	Liquidambar1	1427	1511	1496	NA	137	NA	2155	547	Liquidambar formosana	KC588388	Liquidambar acalycina	AF133222	Liquidambar formosana	KC588388	Liquidambar formosana		Liquidambar formosana	JF421511	Liquidambar formosana		Liquidambar formosana	KC588388	Liquidambar acalycina	GU576668
4402	Platanus	Platanaceae	Proteales	Magnoliophyta	Platanus	1427	1538	1496	1732	3371	1804	2050	559	Platanus orientalis	AY858644	Platanus racemosa	EU169656	Platanus occidentalis	EU642741	Platanus occidentalis	U42794	Platanus occidentalis	AF274662	Platanus occidentalis	AF197793	Platanus sp. YLQ-2003	AY818909	Platanus x hispanica	HM235971
4406	Trochodendron	Trochodendraceae	Trochodendrales	Magnoliophyta	Trochodendron	1418	1056	1496	1734	3368	1696	1246	494	Trochodendron aralioides	KC608753	Trochodendron aralioides	KC608753	Trochodendron aralioides	KC608753	Trochodendron aralioides	AF094565	Trochodendron aralioides	AF479205	Trochodendron aralioides	AF197792	Trochodendron aralioides	KC608753	Trochodendron aralioides	AF266741
4411	Barclaya	Nymphaeaceae	Nymphaeales	Magnoliophyta	Barclaya	1427	1422	1496	1716	958	1780	2179	325	Barclaya kunstleri	KY392762	Barclaya kunstleri	KY392762	Barclaya kunstleri	KY392762	Barclaya longifolia	AF096692	Barclaya longifolia	AH001582	Barclaya longifolia	FM242176	Barclaya kunstleri	KY392762	Barclaya longifolia	FM242140
4413	Euryale	Nymphaeaceae	Nymphaeales	Magnoliophyta	Euryale	614	1426	1395	1714	992	1649	2173	520	Euryale ferox	KY392765	Euryale ferox	KY392765	Euryale ferox	KY392765	Euryale ferox	AF096694	Euryale ferox	AH001640	Euryale ferox	KX526363	Euryale ferox	KY392765	Euryale ferox	JF976308
4415	Nuphar	Nymphaeaceae	Nymphaeales	Magnoliophyta	Nuphar	1427	1422	1487	1730	2555	1780	2170	721	Nuphar longifolia	MH050795	Nuphar pumila	AF117088	Nuphar longifolia	MH050795	Nuphar variegata	AF096695	Nuphar sp. Qiu M114	DQ008660	Nuphar japonica	FM242180	Nuphar advena	DQ354691	Nuphar variegata	EF526384
4418	Nymphaea	Nymphaeaceae	Nymphaeales	Magnoliophyta	Nymphaea1	1427	1434	1496	1754	285	1780	2173	773	Nymphaea mexicana	KF753633	Nymphaea mexicana	KF753633	Nymphaea mexicana	KF753633	Nymphaea odorata	AF096696	Nymphaea odorata	EF526395	Nymphaea lotus	FM242171	Nymphaea mexicana	KF753633	Nymphaea odorata	EF526404
4420	Victoria	Nymphaeaceae	Nymphaeales	Magnoliophyta	Victoria	1427	1428	1496	1715	NA	1780	2173	517	Victoria cruziana	KY001813	Victoria amazonica x Victoria cruziana	DQ185536	Victoria cruziana	KY001813	Victoria cruziana	AF096698	Victoria cruziana		Victoria cruziana	FM242165	Victoria cruziana	KY001813	Victoria cruziana	AY620423
4423	Brasenia	Cabombaceae	Nymphaeales	Magnoliophyta	Brasenia	1424	1413	1496	1720	285	1762	2170	684	Brasenia schreberi	KY392763	Brasenia schreberi	KY392763	Brasenia schreberi	KY392763	Brasenia schreberi	AF096693	Brasenia schreberi	DQ008661	Brasenia schreberi	FM242178	Brasenia schreberi	KY392763	Brasenia schreberi	EF526394
4425	Cabomba	Cabombaceae	Nymphaeales	Magnoliophyta	Cabomba	551	1413	1310	1730	3326	1807	503	644	Cabomba furcata	JX100672	Cabomba sp. CL-2005	DQ185528	Cabomba caroliniana	KY392764	Cabomba caroliniana	AF096691	Cabomba caroliniana	AF479239	Cabomba sp. NY401	FM242173	Cabomba caroliniana	JQ284072	Cabomba furcata	JF805749
4427	Ceratophyllum	Ceratophyllaceae	Ceratophyllales	Magnoliophyta	Ceratophyllum	1343	1127	1462	1743	3319	1824	1275	287	Ceratophyllum submersum	AF197599	Ceratophyllum platyacanthum	KM582624	Ceratophyllum submersum	AF293860	Ceratophyllum submersum	AF197582	Ceratophyllum demersum	AF479228	Ceratophyllum submersum	AF197731	Ceratophyllum demersum	AM712908	Ceratophyllum echinatum	EF526409
4430	Nelumbo	Nelumbonaceae	Proteales	Magnoliophyta	Nelumbo	1427	1523	1496	1372	3335	1770	2152	549	Nelumbo nucifera	KM655836	Nelumbo lutea	JQ336992	Nelumbo lutea	JQ336992	Nelumbo lutea	AF094556	Nelumbo lutea	AF389259	Nelumbo nucifera	KR610474	Nelumbo lutea	JQ336992	Nelumbo nucifera	JF977132
4435	Batis	Bataceae	Brassicales	Magnoliophyta	Batis	1421	1502	1449	1705	NA	1629	997	NA	Batis maritima	L22438	Batis maritima	AY483219	Batis maritima	AF209538	Batis maritima	U42504	Batis maritima		Batis maritima	KJ820684	Batis maritima	EU002199	Batis maritima
4439	Plumbago	Plumbaginaceae	Caryophyllales	Magnoliophyta	Plumbago3	592	1133	1496	1730	3353	NA	1816	566	Plumbago auriculata	EU002283	Plumbago indica	AF204857	Plumbago auriculata	EU002166	Plumbago auriculata	U42795	Plumbago auriculata	AF036492	Plumbago auriculata		Plumbago auriculata	AJ236279	Plumbago auriculata	KR259535
4441	Camellia	Theaceae	Ericales	Magnoliophyta	Camellia	1427	1499	1496	NA	3190	1742	2182	836	Camellia danzaiensis	KF156834	Camellia danzaiensis	KF156834	Camellia danzaiensis	KF156834	Camellia danzaiensis		Camellia oleifera	MF171088	Camellia sp. YJB-2002	AF520203	Camellia flavida	KX751947	Camellia reticulata	MF171089
4450	Sagittaria	Alismataceae	Alismatales	Magnoliophyta	Sagittaria	1150	1538	1432	1731	994	NA	2155	762	Sagittaria guayanensis	JF781054	Sagittaria latifolia	HQ456467	Sagittaria latifolia	AF239788	Sagittaria trifolia	D29781	Sagittaria lancifolia	AH001754	Sagittaria lancifolia		Sagittaria lichuanensis	KT899952	Sagittaria potamogetifolia	JF780972
4455	Alocasia	Araceae	Alismatales	Magnoliophyta	Alocasia	1296	1544	1496	NA	NA	NA	1297	448	Alocasia sp. SH-2010	AB586205	Alocasia atropurpurea	JQ238816	Alocasia macrorrhizos	KR296655	Alocasia macrorrhizos		Alocasia macrorrhizos		Alocasia macrorrhizos		Alocasia macrorrhizos	KR296655	Alocasia cucullata	AB429340
4457	Arum	Araceae	Alismatales	Magnoliophyta	Arum	1452	1539	1260	NA	61	NA	2049	845	Arum hygrophilum	GU067576	Arum orientale	EU886510	Arum italicum	HQ901533	Arum italicum		Arum pictum	GU067560	Arum pictum		Arum italicum	HQ901556	Arum dioscoridis	GU067547
4459	Colocasia	Araceae	Alismatales	Magnoliophyta	Colocasia	648	1538	1496	1158	994	NA	2215	567	Colocasia heterochroma	JF828099.1	Colocasia menglaensis	JQ238894	Colocasia esculenta	KY769273	Colocasia antiquorum	AH001599	Colocasia antiquorum	AH001600	Colocasia antiquorum		Colocasia esculenta	KY769273	Colocasia fallax	KY062636
4462	Sauromatum	Araceae	Alismatales	Magnoliophyta	Sauromatum	1422	1537	NA	NA	NA	NA	NA	92	Sauromatum venosum	AF497113	Sauromatum brevipes	EU886539	Sauromatum brevipes		Sauromatum brevipes		Sauromatum brevipes		Sauromatum brevipes		Sauromatum brevipes		Sauromatum giganteum	KM236660
4464	Acorus	Acoraceae	Acorales	Magnoliophyta	Acorus	1418	1502	1496	1755	3212	1444	2149	716	Acorus americanus	EU273602	Acorus gramineus	KP099646	Acorus americanus	EU273602	Acorus calamus	KM103387	Acorus gramineus	AF036490	Acorus calamus	DQ007422	Acorus gramineus	KP099646	Acorus tatarinowii	DQ008844
4466	Gymnostachys	Araceae	Alismatales	Magnoliophyta	Gymnostachys	521	1526	1479	1733	1208	NA	460	NA	Gymnostachys anceps	HQ901582	Gymnostachys anceps	AM920548	Gymnostachys anceps	AF168915	Gymnostachys anceps	AF069200	Gymnostachys anceps	KM103416	Gymnostachys anceps		Gymnostachys anceps	HQ901555	Gymnostachys anceps
4469	Lemna	Araceae	Alismatales	Magnoliophyta	Lemna	1347	1529	1491	1762	3159	NA	2161	1050	Lemna ecuadoriensis	AY034231	Lemna aequinoctialis	AY034190	Lemna minor	DQ400350	Lemna obscura	KJ400894	Lemna valdiviana	KJ400909	Lemna valdiviana		Lemna minor	DQ400350	Lemna obscura	KJ400894
4473	Spirodela	Araceae	Alismatales	Magnoliophyta	Spirodela	521	1532	1491	1740	3143	1909	2159	NA	Spirodela polyrhiza	KM360996	Spirodela intermedia	AY034183	Spirodela polyrhiza	JN160603	Spirodela intermedia	KJ400911	Spirodela polyrhiza	KJ400914	Spirodela polyrhiza	JQ804980	Spirodela polyrhiza	JN160603	Spirodela polyrhiza
4476	Pistia	Araceae	Alismatales	Magnoliophyta	Pistia	535	653	NA	1738	904	NA	NA	NA	Pistia stratiotes	KC466591.1	Pistia stratiotes	AM920621	Pistia stratiotes		Pistia stratiotes	AF168869	Pistia stratiotes	AH001727	Pistia stratiotes		Pistia stratiotes		Pistia stratiotes
4480	Aegilops	Poaceae	Poales	Magnoliophyta	Aegilops1	1419	976	1499	293	149	NA	2219	637	Aegilops ventricosa	KY636063	Aegilops ventricosa	KY636063	Aegilops cylindrica	KY636016	Aegilops tauschii	AJ315041	Aegilops biuncialis	KJ131562	Aegilops biuncialis		Aegilops ventricosa	KX592019	Aegilops tauschii	MF480398
4496	Avena	Poaceae	Poales	Magnoliophyta	Avena	691	1487	1487	1733	992	NA	792	695	Avena barbata	KX298981	Avena macrostachya	FM957002	Avena sativa	KM974733	Avena fatua	KT153030	Avena sativa	AH001577	Avena sativa		Avena fatua	KM538730	Avena damascena	AY881171
4501	Bromus	Poaceae	Poales	Magnoliophyta	Bromus	1419	1499	1496	237	141	NA	2219	694	Bromus vulgaris	KM974737	Bromus vulgaris	KM974737	Bromus inermis	KY636082	Bromus vulgaris	KX872936	Bromus benekenii	KX165761	Bromus benekenii		Bromus vulgaris	KM974737	Bromus vulgaris	KX872936
4504	Coix	Poaceae	Poales	Magnoliophyta	Coix	1402	1502	1496	107	65	NA	2104	745	Coix lacryma-jobi	KY596160	Coix lacryma-jobi	KY596160	Coix lacryma-jobi	KY596160	Coix lacryma-jobi	KC181916	Coix lacryma-jobi	KC181916	Coix lacryma-jobi		Coix lacryma-jobi	KY596160	Coix lacryma-jobi	KC181916
4508	Dactylis	Poaceae	Poales	Magnoliophyta	Dactylis	1352	1487	1405	NA	141	NA	655	677	Dactylis marina	AJ784831	Dactylis glomerata	KM974738	Dactylis glomerata	KM974738	Dactylis glomerata		Dactylis glomerata	KJ598940	Dactylis glomerata		Dactylis juncinella	KJ529471	Dactylis glomerata	KU883493
4510	Eleusine	Poaceae	Poales	Magnoliophyta	Eleusine	1419	1496	1496	210	600	NA	2192	531	Eleusine coracana	MF114353	Eleusine tristachya	KF357738	Eleusine indica	KU833246	Eleusine indica	KU720630	Eleusine coracana	KC750919	Eleusine coracana		Eleusine coracana	HQ181112	Eleusine multiflora	KP873360
4512	Hordeum	Poaceae	Poales	Magnoliophyta	Hordeum	1427	1516	1496	1741	141	1921	2219	695	Hordeum capense	AY601671	Hordeum marinum	KY636106	Hordeum pubiflorum	KY636108	Hordeum jubatum	AF168852	Hordeum secalinum	KX165970	Hordeum vulgare	AP017300	Hordeum pubiflorum	KX592104	Hordeum bogdanii	AY740876
4520	Lolium	Poaceae	Poales	Magnoliophyta	Lolium	1348	1500	1496	1748	122	1921	2225	711	Lolium multiflorum	LT576830	Lolium perenne	EU434291	Lolium multiflorum	JX871942	Lolium multiflorum	AY846367	Lolium temulentum	KP205449	Lolium perenne	JX999996	Lolium perenne	DQ786853	Lolium multiflorum	KJ598998
4523	Neurachne	Poaceae	Poales	Magnoliophyta	Neurachne	1428	1496	NA	NA	NA	NA	2106	628	Neurachne munroi	X55828	Neurachne annularis	HE859969	Neurachne annularis		Neurachne annularis		Neurachne annularis		Neurachne annularis		Neurachne queenslandica	HE860009	Neurachne minor	HE971202
4527	Oryza	Poaceae	Poales	Magnoliophyta	Oryza	1433	1499	1496	1764	3385	1923	2204	970	Oryza eichingeri	MF401450	Oryza sativa tropical japonica subgroup	KT289404	Oryza eichingeri	MF401450	Oryza sativa Japonica Group	KM036282	Oryza punctata	KM036294	Oryza sativa Indica Group	AP017386	Oryza sativa tropical japonica subgroup	KT289404	Oryza sativa Japonica Group	KM036283
4539	Panicum	Poaceae	Poales	Magnoliophyta	Panicum	1428	1499	1496	96	90	NA	2216	769	Panicum monticola	LT608213	Panicum lycopodioides	MF563374	Panicum lycopodioides	MF563374	Panicum miliaceum	AF147502	Panicum australiense	KP878913	Panicum australiense		Panicum lycopodioides	MF563374	Panicum australiense	KP878914
4541	Pennisetum	Poaceae	Poales	Magnoliophyta	Pennisetum	1352	1183	NA	NA	NA	NA	2029	NA	Pennisetum pseudotriticoides	MF998265	Pennisetum pseudotriticoides	MF998831	Pennisetum pseudotriticoides		Pennisetum pseudotriticoides		Pennisetum pseudotriticoides		Pennisetum pseudotriticoides		Pennisetum schweinfurthii	GU561536	Pennisetum schweinfurthii
4544	Poa	Poaceae	Poales	Magnoliophyta	Poa	1433	1493	1496	670	141	NA	2162	789	Poa ligularis	KX513076	Poa lepidula	FR694884	Poa palustris	KM974749	Poa pratensis	KX954205	Poa bulbosa	KJ599004	Poa bulbosa		Poa billardierei	DQ786863	Poa molinerii	EU792389
4546	Saccharum	Poaceae	Poales	Magnoliophyta	Saccharum	1429	1502	1496	1028	994	1921	2216	682	Saccharum hybrid cultivar RB867515	KX507245	Saccharum hildebrandtii	MF563371	Saccharum hybrid cultivar	KU214867	Saccharum officinarum	AH001756	Saccharum officinarum	AH001757	Saccharum officinarum	LC107874	Saccharum hybrid cultivar RB867515	KX507245	Saccharum hybrid cultivar Co 1148	AJ876760
4549	Secale	Poaceae	Poales	Magnoliophyta	Secale	1419	1499	1496	293	57	NA	2219	982	Secale strictum	KY636137	Secale sylvestre	LN554452	Secale cereale	KY636132	Secale cereale	JF489233	Secale cereale	JF489233	Secale cereale		Secale cereale	KX592133	Secale cereale	JF489233
4554	Setaria	Poaceae	Poales	Magnoliophyta	Setaria	1447	1502	1496	337	60	NA	2216	734	Setaria italica	KJ001642	Setaria italica	KJ001642	Setaria italica	KJ001642	Setaria italica	KC996746	Setaria italica	KM051455	Setaria italica		Setaria italica	KF646538	Setaria incrassata	HM347019
4557	Sorghum	Poaceae	Poales	Magnoliophyta	Sorghum	1429	1502	1496	113	990	1921	2216	724	Sorghum timorense	KF998272	Sorghum bicolor	EF115542	Sorghum timorense	KF998272	Sorghum bicolor	AH001770	Sorghum bicolor	AH001771	Sorghum bicolor	DQ984518	Sorghum bicolor	EF115542	Sorghum halepense	KY968954
4562	Tripsacum	Poaceae	Poales	Magnoliophyta	Tripsacum	1421	1490	1496	113	981	1912	2062	537	Tripsacum dactyloides	NC_037087	Tripsacum dactyloides	MF998955	Tripsacum dactyloides	NC_037087	Tripsacum dactyloides	AH001803	Tripsacum dactyloides	AH001804	Tripsacum dactyloides	DQ984517	Tripsacum dactyloides	HF558488	Tripsacum dactyloides	U46649
4564	Triticum	Poaceae	Poales	Magnoliophyta	Triticum	1419	1499	1499	293	804	1921	2220	696	Triticum monococcum	KY636155	Triticum aestivum	LC377169	Triticum aestivum	LC377169	Triticum monococcum	AJ315036	Triticum aestivum	M37269	Triticum aestivum	GU985444	Triticum monococcum	KX592083	Triticum aestivum	MF480404
4575	Zea	Poaceae	Poales	Magnoliophyta	Zea	1421	1496	1496	1765	3382	1906	2222	513	Zea nicaraguensis	KU291447	Zea nicaraguensis	KU291447	Zea nicaraguensis	KU291447	Zea mays	AF168884	Zea mays	NR_028022	Zea mays	DQ490951	Zea nicaraguensis	KU291447	Zea mays	DQ683012
4581	Bambusa	Poaceae	Poales	Magnoliophyta	Bambusa	1428	1496	1496	NA	NA	1921	2219	651	Bambusa arnhemica	KJ870989	Bambusa dolichomerithalla	HM448935	Bambusa bambos	KJ870988	Bambusa bambos		Bambusa bambos		Bambusa oldhamii	EU365401	Bambusa arnhemica	KJ870989	Bambusa affinis	EU368960
4583	Cenchrus	Poaceae	Poales	Magnoliophyta	Cenchrus	1393	1520	1496	NA	142	NA	2216	777	Cenchrus longissimus	AM849356	Cenchrus echinatus	MF159380	Cenchrus purpureus	MF594682	Cenchrus purpureus		Cenchrus purpureus	KY968831	Cenchrus purpureus		Cenchrus americanus	KX756179	Cenchrus echinatus	KY968819
4585	Psathyrostachys	Poaceae	Poales	Magnoliophyta	Psathyrostachys	1419	1492	930	NA	57	NA	2219	704	Psathyrostachys lanuginosa	AY607051	Psathyrostachys juncea	KY636112	Psathyrostachys juncea	KY636113	Psathyrostachys juncea		Psathyrostachys juncea	KT184599	Psathyrostachys juncea		Psathyrostachys juncea	KX592145	Psathyrostachys juncea	KT184639
4587	Thinopyrum	Poaceae	Poales	Magnoliophyta	Thinopyrum	1419	1009	1496	293	57	NA	2219	700	Thinopyrum elongatum	AY836174	Thinopyrum junceum	JN893896	Thinopyrum distichum	KY636146	Thinopyrum intermedium	AJ315037	Thinopyrum intermedium	JN009806	Thinopyrum intermedium		Thinopyrum distichum	KX592075	Thinopyrum intermedium	JN009806
4590	Arundinaria	Poaceae	Poales	Magnoliophyta	Arundinaria	1428	1496	1496	1084	958	NA	2219	595	Arundinaria humbertii	MF998439	Arundinaria humbertii	MF999091	Arundinaria tecta	KC817463	Arundinaria gigantea	AH001571	Arundinaria gigantea	AH001572	Arundinaria gigantea		Arundinaria humbertii	MF998677	Arundinaria gigantea	AF305726
4592	Agropyron	Poaceae	Poales	Magnoliophyta	Agropyron	1419	1496	1496	NA	57	NA	2219	695	Agropyron cristatum	KY636065	Agropyron mongolicum	HM540003	Agropyron cristatum	KY636065	Agropyron cristatum		Agropyron cristatum	AY740890	Agropyron cristatum		Agropyron cristatum	KX592122	Agropyron cristatum	AY740891
4594	Amblyopyrum	Poaceae	Poales	Magnoliophyta	Amblyopyrum	1419	957	1496	293	NA	NA	2219	600	Amblyopyrum muticum	KY636071	Amblyopyrum muticum	KY636071	Amblyopyrum muticum	KY636071	Amblyopyrum muticum	AJ315038	Amblyopyrum muticum		Amblyopyrum muticum		Amblyopyrum muticum	KX592028.1	Amblyopyrum muticum	AF149202
4596	Australopyrum	Poaceae	Poales	Magnoliophyta	Australopyrum	1419	1496	1496	NA	NA	NA	2219	693	Australopyrum pectinatum	AY836158	Australopyrum retrofractum	HM540008	Australopyrum retrofractum	KY636077	Australopyrum retrofractum		Australopyrum retrofractum		Australopyrum retrofractum		Australopyrum retrofractum	KX592115	Australopyrum retrofractum	EU617249
4605	Festuca	Poaceae	Poales	Magnoliophyta	Festuca	1402	1493	1499	1737	141	NA	2225	714	Festuca quadriflora	KF602176	Festuca unilateralis	HE646590	Festuca arundinacea	KM974751	Festuca rubra	AF168844	Festuca arenaria	KX166307	Festuca arenaria		Festuca arundinacea	KM974751	Festuca roemeri	EF397226
4610	Cyperus	Cyperaceae	Poales	Magnoliophyta	Cyperus	1407	1547	1479	1670	139	1773	2082	697	Cyperus pygmaeus	AJ404698	Cyperus alternifolius	AY952421	Cyperus albostriatus	AF168906	Cyperus albostriatus	AF168838.1	Cyperus fuscus	KX166081	Cyperus alternifolius	DQ401381	Cyperus ustulatus	FM160542	Cyperus ustulatus	DQ385558
4614	Ananas	Bromeliaceae	Poales	Magnoliophyta	Ananas254	186	1519	NA	NA	NA	NA	2025	NA	Ananas macrodontes	JF280736	Ananas macrodontes	JX649273	Ananas macrodontes		Ananas macrodontes		Ananas macrodontes		Ananas macrodontes		Ananas macrodontes	HQ895759	Ananas macrodontes
4616	Bromelia	Bromeliaceae	Poales	Magnoliophyta	Bromelia	1428	1519	NA	NA	NA	NA	2072	NA	Bromelia karatas	AY614389	Bromelia antiacantha	JX649245	Bromelia antiacantha		Bromelia antiacantha		Bromelia antiacantha		Bromelia antiacantha		Bromelia sp. Brown 3128	L75860	Bromelia sp. Brown 3128
4620	Thaumatococcus	Marantaceae	Zingiberales	Magnoliophyta	Thaumatococcus	1343	1369	1496	289	233	NA	2155	736	Thaumatococcus daniellii	KF601575	Thaumatococcus daniellii	KF601575	Thaumatococcus daniellii	KF601575	Thaumatococcus daniellii	KY214933	Thaumatococcus daniellii	AY673067	Thaumatococcus daniellii		Thaumatococcus daniellii	KF601575	Thaumatococcus daniellii	AY673067
4622	Calathea	Marantaceae	Zingiberales	Magnoliophyta	Calathea	399	1547	NA	NA	233	NA	2050	732	Calathea similis	JX978611	Calathea hagbergii	JQ341342	Calathea hagbergii		Calathea hagbergii		Calathea crotalifera	AY673045	Calathea crotalifera		Calathea crotalifera	AY656083	Calathea pluriplicata	JQ341295
4624	Marantochloa	Marantaceae	Zingiberales	Magnoliophyta	Marantochloa	1344	1540	1488	1668	233	NA	2067	737	Marantochloa purpurea	AF378769	Marantochloa filipes	JQ341326	Marantochloa atropurpurea	AF168928	Marantochloa atropurpurea	AF168858	Marantochloa purpurea	AY673057	Marantochloa purpurea		Marantochloa purpurea	AY125004	Marantochloa conferta	AY673044
4627	Canna	Cannaceae	Zingiberales	Magnoliophyta	Canna	1344	1547	1496	1730	978	1918	2053	763	Canna tuerckheimii	AF378764	Canna flaccida	AF478906	Canna indica	KF601570	Canna indica	AF069221	Canna flaccida	AF205521	Canna x generalis	HQ437987	Canna flaccida	FJ861157	Canna paniculata	AY673069
4631	Costus	Costaceae	Zingiberales	Magnoliophyta	Costus	1344	1541	1502	1744	1145	NA	2059	829	Costus lateriflorus	AY298826	Costus pulverulentus	KF601573	Costus pulverulentus	KF601573	Costus barbatus	AF069222	Costus woodsonii	KM103487	Costus woodsonii		Costus pulverulentus	KF601573	Costus pulverulentus	AY673070
4633	Monocostus	Costaceae	Zingiberales	Magnoliophyta	Monocostus	1333	1547	1496	1701	NA	NA	2167	376	Monocostus uniflorus	KF601572	Monocostus uniflorus	KF601572	Monocostus uniflorus	KF601572	Monocostus uniflorus	AF168861	Monocostus uniflorus		Monocostus uniflorus		Monocostus uniflorus	KF601572	Monocostus uniflorus	KJ011477
4635	Tapeinochilos	Costaceae	Zingiberales	Magnoliophyta	Tapeinochilos	1344	1547	1488	1741	NA	NA	2093	642	Tapeinochilos ananassae	AF243840	Tapeinochilos sp. Kress 90-2984	AF478913	Tapeinochilos ananassae	AF168949	Tapeinochilos ananassae	AF168877	Tapeinochilos ananassae		Tapeinochilos ananassae		Tapeinochilos sp. Kress 90-2984	AY124996	Tapeinochilos queenslandiae	KJ011480
4638	Ensete	Musaceae	Zingiberales	Magnoliophyta	Ensete	1343	830	1488	1710	221	NA	2077	729	Ensete ventricosum	AF243843	Ensete glaucum	GQ374836	Ensete ventricosum	AF168910	Ensete ventricosum	AF168842	Ensete ventricosum	KY214929	Ensete ventricosum		Ensete ventricosum	AY124993	Ensete superbum	KY214928
4640	Musa	Musaceae	Zingiberales	Magnoliophyta	Musa	1311	1550	1496	1763	1187	NA	2210	725	Musa acuminata	HF677508	Musa rosea	AM114725	Musa textilis	KF601567	Musa basjoo	EF376002	Musa basjoo	KM103491	Musa basjoo		Musa acuminata	HF677508	Musa coccinea	KY214932
4643	Globba	Zingiberaceae	Zingiberales	Magnoliophyta	Globba	1364	1601	1486	1720	76	NA	1956	635	Globba curtisii	AF243847	Globba wardii	AY341102	Globba curtisii	AF168913	Globba curtisii	AF168846	Globba variabilis	AF414500	Globba variabilis		Globba curtisii	AY125001	Globba marantina	KX065412
4645	Hedychium	Zingiberaceae	Zingiberales	Magnoliophyta	Hedychium	1365	1547	1486	1765	112	1870	2057	643	Hedychium flavescens	HM850044	Hedychium sp. Takano cult.25(KYO)	AB049280	Hedychium flavum	AF168916	Hedychium spicatum	AB047728	Hedychium coronarium	KF694806	Hedychium coronarium	HQ437980	Hedychium flavescens	AY124998	Hedychium flavum	KX065424
4648	Riedelia	Zingiberaceae	Zingiberales	Magnoliophyta	Riedelia	1344	1553	1486	1738	NA	NA	2057	623	Riedelia aff. wrayii SBG 83-203	AF243849	Riedelia sp. LMP-2002	AF478886	Riedelia aff. wrayii SBG 83-203	AF168940	Riedelia aff. wrayii SBG 83-203	AF168872	Riedelia aff. wrayii SBG 83-203		Riedelia aff. wrayii SBG 83-203		Riedelia sp. LMP-2002	AY125000	Riedelia sp. LMP-2002	AF478785
4650	Zingiber	Zingiberaceae	Zingiberales	Magnoliophyta	Zingiber	1458	1553	1487	1762	1227	NA	2146	772	Zingiber spectabile	JX088661	Zingiber spectabile	JX088661	Zingiber spectabile	JX088661	Zingiber mioga	AB047729	Zingiber officinale	AF205522	Zingiber officinale		Zingiber spectabile	JX088661	Zingiber sp. MA-2017	KU891639
4653	Heliconia	Heliconiaceae	Zingiberales	Magnoliophyta	Heliconia	1457	1535	1496	1718	1179	NA	2184	752	Heliconia collinsiana	JX088660	Heliconia irrasa	AF478908	Heliconia collinsiana	JX088660	Heliconia indica	U42082	Heliconia rostrata	KM103488	Heliconia rostrata		Heliconia collinsiana	JX088660	Heliconia irrasa	KY215021
4657	Orchidantha	Lowiaceae	Zingiberales	Magnoliophyta	Orchidantha	1345	1285	1496	1716	76	NA	2041	627	Orchidantha maxillarioides	AF378780	Orchidantha siamensis	AF434858	Orchidantha fimbriata	KF601569	Orchidantha fimbriata	AF168865	Orchidantha siamensis	AF434887	Orchidantha siamensis		Orchidantha siamensis	FJ861146	Orchidantha cf. borneensis Nagamasu 6689	AF434876
4661	Phenakospermum	Strelitziaceae	Zingiberales	Magnoliophyta	Phenakospermum	1344	1356	1488	1672	210	NA	2087	717	Phenakospermum guyannense	AF243845	Phenakospermum guyannense	AF478911	Phenakospermum guyannense	AF168938	Phenakospermum guyannense	AF069227	Phenakospermum guyannense	AY673073	Phenakospermum guyannense		Phenakospermum guyannense	AY124995	Phenakospermum guyannense	AY673073
4663	Ravenala	Strelitziaceae	Zingiberales	Magnoliophyta	Ravenala	1321	83	1496	1742	221	NA	2174	594	Ravenala madagascariensis	KF601568	Ravenala madagascariensis	KF601568	Ravenala madagascariensis	KF601568	Ravenala madagascariensis	AF069228	Ravenala madagascariensis	KY214941	Ravenala madagascariensis		Ravenala madagascariensis	KF601568	Ravenala madagascariensis	KY214941
4665	Strelitzia	Strelitziaceae	Zingiberales	Magnoliophyta	Strelitzia	1344	1276	1488	1676	1176	1515	2056	594	Strelitzia nicolai	AF243846	Strelitzia alba	AF434874	Strelitzia nicolai	AF168948	Strelitzia nicolai	AF069229	Strelitzia reginae	KM103492	Strelitzia reginae	AY453112	Strelitzia nicolai	FJ861143	Strelitzia caudata	KY214940
4669	Galanthus	Amaryllidaceae	Asparagales	Magnoliophyta	Galanthus	1337	1562	NA	NA	51	NA	2075	742	Galanthus plicatus	Z69218	Galanthus x allenii	JQ044721	Galanthus x allenii		Galanthus x allenii		Galanthus nivalis	KU739391	Galanthus nivalis		Galanthus peshmenii	AY434492	Galanthus reginae-olgae	JN792436
4672	Dioscorea	Dioscoreaceae	Dioscoreales	Magnoliophyta	Dioscorea	1433	1487	1502	1793	1196	1735	2211	552	Dioscorea bulbifera	AY904791	Dioscorea antaly	AY956476	Dioscorea zingiberensis	KP899622	Dioscorea schimperiana	AF309393	Dioscorea convolvulacea	KM103455	Dioscorea elephantipes	KY554897	Dioscorea elephantipes	EF380353	Dioscorea nipponica	DQ267930
4675	Curculigo	Hypoxidaceae	Asparagales	Magnoliophyta	Curculigo	1295	1547	NA	NA	NA	NA	NA	NA	Curculigo sp. GQZ-2013	JX290063	Curculigo sp. GQZ-2013	JX290044	Curculigo sp. GQZ-2013		Curculigo sp. GQZ-2013		Curculigo sp. GQZ-2013		Curculigo sp. GQZ-2013		Curculigo sp. GQZ-2013		Curculigo sp. GQZ-2013
4678	Allium	Amaryllidaceae	Asparagales	Magnoliophyta	Allium	1418	1583	1501	1730	1168	1727	2167	748	Allium obliquum	NC_037199	Allium microdictyon	JF972927	Allium prattii	NC_037432	Allium victorialis	HM640714	Allium ursinum	KM103427	Allium cepa	KU318712	Allium prattii	NC_037432	Allium ampeloprasum	KT809296
4685	Asparagus	Asparagaceae	Asparagales	Magnoliophyta	Asparagus	1370	1562	1485	1747	988	1810	2186	724	Asparagus sp. Tibet-MacArthur 563	KX375090	Asparagus sp. Tibet-MacArthur 563	KX375097	Asparagus asparagoides	JQ273610	Asparagus asparagoides	JQ283899	Asparagus officinalis	DQ008646	Asparagus officinalis	AF197736	Asparagus asparagoides	JQ276787	Asparagus cochinchinensis	FJ980278
4688	Lilium	Liliaceae	Liliales	Magnoliophyta	Lilium1	1418	1537	1502	1729	125	NA	2211	742	Lilium henryi	KY748302	Lilium speciosum	AY624467	Lilium longiflorum	KC968977	Lilium formosanum	D29775	Lilium pumilum	JF778871	Lilium pumilum		Lilium henryi	KY748302	Lilium poilanei	KR632775
4693	Medeola	Liliaceae	Liliales	Magnoliophyta	Medeola	1276	1537	1496	NA	NA	NA	1418	NA	Medeola virginiana	KU303845	Medeola virginiana	KU303809	Medeola virginiana	KU303801	Medeola virginiana		Medeola virginiana		Medeola virginiana		Medeola virginiana	KU303815	Medeola virginiana
4695	Hippeastrum	Amaryllidaceae	Asparagales	Magnoliophyta	Hippeastrum	1399	1562	1492	1727	NA	NA	2075	727	Hippeastrum papilio	AF206776	Hippeastrum papilio	JX464583	Hippeastrum papilio	AF209598	Hippeastrum sp. Hahn 6875	AF168851	Hippeastrum sp. Hahn 6875		Hippeastrum sp. Hahn 6875		Hippeastrum papilio	AY434475	Hippeastrum vittatum	JX464307
4697	Narcissus	Amaryllidaceae	Asparagales	Magnoliophyta	Narcissus	1340	1562	1492	1464	94	NA	2082	780	Narcissus elegans	AF116972	Narcissus blancoi	KC238474	Narcissus elegans	AY147636	Narcissus tazetta	HM640717	Narcissus cavanillesii	KM211717	Narcissus cavanillesii		Narcissus elegans	AY747094	Narcissus x pujolii	KY971395
4699	Uvularia	Colchicaceae	Liliales	Magnoliophyta	Uvularia	1409	1526	1496	NA	1143	535	2178	731	Uvularia sessiliflora	KU303476	Uvularia sessiliflora	KU303440	Uvularia sessiliflora	KU303432	Uvularia sessiliflora		Uvularia perfoliata	KM103462	Uvularia sessilifolia	KC899545.1	Uvularia sessiliflora	KU303446	Uvularia grandiflora	KC899595
4701	Scilla	Asparagaceae	Asparagales	Magnoliophyta	Scilla2	1263	831	NA	NA	NA	NA	NA	NA	Scilla peruviana	JX090481	Scilla verna	JX090403	Scilla verna		Scilla verna		Scilla verna		Scilla verna		Scilla verna		Scilla verna
4704	Geitonoplesium	Asphodelaceae	Asparagales	Magnoliophyta	Geitonoplesium	1336	698	NA	866	NA	NA	2036	NA	Geitonoplesium cymosum	AY298833	Geitonoplesium cymosum	KM894451	Geitonoplesium cymosum		Geitonoplesium cymosum	X63303	Geitonoplesium cymosum		Geitonoplesium cymosum		Geitonoplesium cymosum	AY191174	Geitonoplesium cymosum
4706	Lapageria	Philesiaceae	Liliales	Magnoliophyta	Lapageria	1224	418	1496	904	202	488	2018	690	Lapageria rosea	KU303770	Lapageria rosea	KU303737	Lapageria rosea	KU303729	Lapageria rosea	KP420418	Lapageria rosea	KC511481	Lapageria rosea	KC899537	Lapageria rosea	KF818402	Lapageria rosea	KC511481
4711	Calamus	Arecaceae	Arecales	Magnoliophyta	Calamus	1411	1541	1496	1672	1228	NA	2173	582	Calamus hollrungii	AJ404775	Calamus aruensis	AM114551	Calamus caryotoides	JX088663	Calamus caesius	AF168828	Calamus distentus	KM103477	Calamus distentus		Calamus caryotoides	JX088663	Calamus compsostachys	KP092563
4713	Caryota	Arecaceae	Arecales	Magnoliophyta	Caryota	1418	842	1496	1673	1204	1500	2178	301	Caryota mitis	KT312915	Caryota sympetala	AB925105	Caryota mitis	KT312915	Caryota mitis	AF168831	Caryota sp. KH-2014	KM103478	Caryota mitis	AY453098	Caryota mitis	KT312915	Caryota maxima	KP092564
4715	Drymophloeus	Arecaceae	Arecales	Magnoliophyta	Drymophloeus	1411	1544	1496	1672	109	NA	2091	329	Drymophloeus subdistichus	M81812	Drymophloeus oliviformis	KJ598357	Drymophloeus litigiosus	AY012437	Drymophloeus subdistichus	AF069211.1	Drymophloeus oliviformis	KJ598221	Drymophloeus oliviformis		Drymophloeus litigiosus	AY044537	Drymophloeus oliviformis	KJ598221
4717	Nypa	Arecaceae	Arecales	Magnoliophyta	Nypa	1418	1412	1496	1740	NA	1709	2178	NA	Nypa fruticans	KT312925	Nypa fruticans	KT312925	Nypa fruticans	KT312925	Nypa fruticans	AY012357	Nypa fruticans		Nypa fruticans	AY289674	Nypa fruticans	KT312925	Nypa fruticans
4719	Phoenix	Arecaceae	Arecales	Magnoliophyta	Phoenix	1400	1544	1496	1741	NA	1924	2178	NA	Phoenix reclinata	AJ404767	Phoenix roebelenii	HQ720352	Phoenix dactylifera	MF176947	Phoenix canariensis	AF206991	Phoenix canariensis		Phoenix dactylifera	JN375330	Phoenix dactylifera	MF176947	Phoenix dactylifera
4721	Serenoa	Arecaceae	Arecales	Magnoliophyta	Serenoa	1418	836	1373	NA	NA	NA	2009	210	Serenoa repens	KT312920	Serenoa repens	KT312920	Serenoa repens	KT312920	Serenoa repens		Serenoa repens		Serenoa repens		Serenoa sp. Hahn 7057	AY191210	Serenoa repens	KY584382
4725	Pandanus	Pandanaceae	Pandanales	Magnoliophyta	Pandanus	1333	1498	1496	1750	NA	1742	2066	553	Pandanus vandermeeschii	JX903247	Pandanus tectorius	AY952418	Pandanus tectorius	AF308043	Pandanus sp. HBL990062	KF298364	Pandanus sp. HBL990062		Pandanus pacificus	KF298324	Pandanus utilis	AY007656	Pandanus tectorius	EU816709
4729	Sparganium	Typhaceae	Poales	Magnoliophyta	Sparganium	1363	1500	1493	1759	1197	1793	2058	710	Sparganium glomeratum	AY952440	Sparganium stoloniferum	AB088802	Sparganium eurycarpum	HQ180479	Sparganium eurycarpum	AF069220	Sparganium erectum	KM103510	Sparganium americanum	DQ401396	Sparganium eurycarpum	HQ181134	Sparganium stoloniferum	KF265395
4732	Typha	Typhaceae	Poales	Magnoliophyta	Typha	1331	1505	1496	1742	978	1688	2195	736	Typha capensis	AM235159	Typha latifolia	GU195652	Typha latifolia	GU195652	Typha latifolia	AF168880	Typha domingensis	AY079520	Typha angustifolia	KX526452	Typha latifolia	GU195652	Typha angustifolia	KF265388
4737	Joinvillea	Joinvilleaceae	Poales	Magnoliophyta	Joinvillea	1209	1525	1474	1747	1194	NA	2207	540	Joinvillea ascendens	KX035098	Joinvillea ascendens	KX035098	Joinvillea gaudichaudiana	AJ419143	Joinvillea ascendens	AF168855	Joinvillea ascendens	KM103503	Joinvillea ascendens		Joinvillea ascendens	HQ181117	Joinvillea plicata	AF019784
4741	Tradescantia	Commelinaceae	Commelinales	Magnoliophyta	Tradescantia	1448	1514	1493	1722	NA	1490	1975	314	Tradescantia ohiensis	HQ182454	Tradescantia pallida	AM114727	Tradescantia ohiensis	HQ180484	Tradescantia ohiensis	AF069213	Tradescantia ohiensis		Tradescantia ohiensis	AY453108	Tradescantia ohiensis	HQ181138	Tradescantia virginiana	MG216031
4743	Commelina	Commelinaceae	Commelinales	Magnoliophyta	Commelina	1377	801	1418	NA	979	1664	1385	473	Commelina congesta	AF036888	Commelina communis	GQ434279	Commelina communis	JX903938	Commelina communis		Commelina virginica	AF205516	Commelina paludosa	KX526216	Commelina communis	JX903519	Commelina benghalensis	KY700281
4748	x Doritaenopsis	Orchidaceae	Asparagales	Magnoliophyta	x Doritaenopsis	NA	NA	NA	1766	NA	NA	NA	745	Doritis pulcherrima x Phalaenopsis equestris		Doritis pulcherrima x Phalaenopsis equestris		Doritis pulcherrima x Phalaenopsis equestris		x Doritaenopsis hybrid cultivar	JN215466	x Doritaenopsis hybrid cultivar		x Doritaenopsis hybrid cultivar		x Doritaenopsis hybrid cultivar		Doritis pulcherrima x Phalaenopsis equestris	AJ131962
12947	Aristolochia	Aristolochiaceae	Piperales	Magnoliophyta	Aristolochia	1427	1537	1502	1760	3151	1818	2249	507	Aristolochia gigantea	AB205591	Aristolochia griffithii	KF408253	Aristolochia debilis	MF539928	Aristolochia tomentosa	L24083	Aristolochia macrophylla	AY095450	Aristolochia macrophylla	AF197732	Aristolochia contorta	MF539927	Aristolochia saccata	HG004859
12952	Asimina	Annonaceae	Magnoliales	Magnoliophyta	Asimina2	1399	1517	NA	NA	53	NA	2155	438	Asimina angustifolia	DQ124939	Asimina x nashii	GQ139723.1	Asimina x nashii		Asimina x nashii		Asimina angustifolia	GQ139681	Asimina angustifolia		Asimina incana	KU645799	Asimina obovata	KY584361
12979	Butea	Fabaceae	Fabales	Magnoliophyta	Butea	1397	1520	NA	NA	80	NA	NA	564	Butea minor	AB045789	Butea superba	EU106111	Butea superba		Butea superba		Butea sp. MR-2013	HG004886	Butea sp. MR-2013		Butea sp. MR-2013		Butea sp. MR-2013	HG004886
12989	Carpinus	Betulaceae	Fagales	Magnoliophyta	Carpinus	1427	1514	1501	1456	130	1684	2179	546	Carpinus putoensis	KX695124	Carpinus orientalis	AJ417516	Carpinus tientaiensis	KY117036	Carpinus betulus	AY263898	Carpinus betulus	KX167449	Carpinus betulus	AY263910	Carpinus putoensis	KX695124	Carpinus betulus	HM235960
13005	Chloranthus	Chloranthaceae	Chloranthales	Magnoliophyta	Chloranthus	1427	1508	1496	1730	3328	1795	2158	421	Chloranthus spicatus	EF380352	Chloranthus japonicus	KP256024	Chloranthus spicatus	EF380352	Chloranthus spicatus	D29787	Chloranthus japonicus	AF479245	Chloranthus multistachys	AF197753	Chloranthus spicatus	EF380352	Chloranthus holostegius	KP317600
13010	Circaea	Onagraceae	Myrtales	Magnoliophyta	Circaea	1143	781	NA	1627	954	1630	1071	437	Circaea lutetiana	KM360721	Circaea canadensis	KJ592900	Circaea canadensis		Circaea lutetiana	AM235541	Circaea lutetiana	AM235613	Circaea alpina	KX526365	Circaea alpina	AF495780	Circaea lutetiana	KX166939
13043	Duchesnea	Rosaceae	Rosales	Magnoliophyta	Duchesnea	NA	1502	NA	94	NA	NA	NA	522	Duchesnea chrysantha		Duchesnea chrysantha	AB073683	Duchesnea chrysantha		Duchesnea chrysantha	KT985768	Duchesnea chrysantha		Duchesnea chrysantha		Duchesnea chrysantha		Duchesnea chrysantha	KT985640
13047	Echinodorus	Alismataceae	Alismatales	Magnoliophyta	Echinodorus	1192	1310	NA	1612	997	NA	NA	770	Echinodorus cordifolius	DQ859164	Echinodorus inpai	EF088138	Echinodorus inpai		Echinodorus sp. 1 LYC-2011	JN034100	Echinodorus cordifolius	AH003116	Echinodorus cordifolius		Echinodorus cordifolius		Echinodorus sp. 3 LYC-2011	JF780982
13054	Epilobium	Onagraceae	Myrtales	Magnoliophyta	Epilobium	1288	1556	NA	NA	137	1742	1071	568	Epilobium rigidum	AF495763	Epilobium alpestre	KP682440	Epilobium alpestre		Epilobium alpestre		Epilobium lanceolatum	KX167275	Epilobium hirsutum	AF520108	Epilobium rigidum	AF495785	Epilobium sikkimense	GU444011
13069	Fuchsia	Onagraceae	Myrtales	Magnoliophyta	Fuchsia	1427	850	1368	1627	955	NA	1002	424	Fuchsia cyrtandroides	L10220	Fuchsia magellanica	KX229912	Fuchsia procumbens	AJ235477	Fuchsia paniculata	AM235542	Fuchsia paniculata	AM235614	Fuchsia paniculata		Fuchsia cyrtandroides	AF495779	Fuchsia thymifolia	GQ232549
13077	Halodule	Cymodoceaceae	Alismatales	Magnoliophyta	Halodule	1180	1487	1266	1624	67	NA	1623	185	Halodule beaudettei	U80689	Halodule uninervis	AY952424	Halodule wrightii	HQ901525	Halodule uninervis	AY952401	Halodule pinifolia	KM676403	Halodule pinifolia		Halodule wrightii	HQ901549	Halodule wrightii	KM609952
13080	Hauya	Onagraceae	Myrtales	Magnoliophyta	Hauya	1427	NA	NA	1113	882	NA	1064	419	Hauya elegans	L10227	Hauya elegans		Hauya elegans		Hauya elegans	AH001662	Hauya elegans	AH001663	Hauya elegans		Hauya elegans	AF495778	Hauya heydeana	GQ232550
13082	Hedycarya	Monimiaceae	Laurales	Magnoliophyta	Hedycarya	1399	801	1496	1730	2304	1783	1904	537	Hedycarya arborea	L12648	Hedycarya arborea	AM396509	Hedycarya arborea	AJ235490	Hedycarya arborea	AF206924	Hedycarya arborea	DQ008623	Hedycarya arborea	AF197806	Hedycarya angustifolia	AY218167	Hedycarya cupulata	GU177647
13090	Hosta	Asparagaceae	Asparagales	Magnoliophyta	Hosta	1448	1565	1485	1730	997	NA	2201	718	Hosta ventricosa	KX931460	Hosta yingeri	JF972926	Hosta minor	KX822777	Hosta plantaginea	HM640711	Hosta lancifolia	AH001671	Hosta lancifolia		Hosta minor	KX822777	Hosta plantaginea	KY218781
13097	Illicium	Schisandraceae	Austrobaileyales	Magnoliophyta	Illicium	1427	1484	1496	1674	2837	1804	2167	625	Illicium oligandrum	EF380354	Illicium floridanum	KY085892	Illicium henryi	KY085910	Illicium parviflorum	L75832	Illicium verum	EU161362	Illicium floridanum	AF197740	Illicium anisatum	KY085919	Illicium tsangii	GU354242
13100	Juniperus	Cupressaceae	Cupressales	Acrogymnospermae	Juniperus	1427	1517	1467	1731	2834	NA	2210	1103	Juniperus virginiana	KF866300	Juniperus cedrus	KT378453	Juniperus virginiana	KF866300	Juniperus chinensis	D38243	Juniperus przewalskii	EU161311	Juniperus przewalskii		Juniperus formosana	KX832625	Juniperus sp. NE-2017	KY463269
13111	Lopezia	Onagraceae	Myrtales	Magnoliophyta	Lopezia	1427	NA	NA	1040	790	NA	1077	446	Lopezia riesenbachia	L10219	Lopezia riesenbachia		Lopezia riesenbachia		Lopezia hirsuta	AH001688	Lopezia hirsuta	AH001689	Lopezia hirsuta		Lopezia langmaniae	AF495782	Lopezia laciniata	AY271522
13118	Ludwigia	Onagraceae	Myrtales	Magnoliophyta	Ludwigia	1370	1496	1496	1626	954	1680	2174	636	Ludwigia glandulosa	KJ773646	Ludwigia peruviana	AY534990	Ludwigia octovalvis	KX827312	Ludwigia palustris	AM235545	Ludwigia palustris	AM235617	Ludwigia adscendens	KX526366	Ludwigia octovalvis	KX827312	Ludwigia ovalis	AB985733
13128	Lythrum	Lythraceae	Myrtales	Magnoliophyta	Lythrum	1427	1530	1026	1739	3315	1742	2030	528	Lythrum hyssopifolia	HM850153	Lythrum ovalifolium	GU228443	Lythrum salicaria	AF209621	Lythrum salicaria	AF206955	Lythrum salicaria	AF479240	Lythrum salicaria	AF520110	Lythrum flagellare	EU002240	Lythrum californicum	MF964073
13165	Najas	Hydrocharitaceae	Alismatales	Magnoliophyta	Najas	1319	1527	1308	1614	996	NA	NA	1007	Najas chinensis	LC128127	Najas gracillima	HM240464	Najas gracillima	DQ401333	Najas sp. 1 LYC-2011	JF975486	Najas guadaliensis	AH001712	Najas guadaliensis		Najas guadaliensis		Najas guadalupensis	EF526386
13169	Nematanthus	Gesneriaceae	Lamiales	Magnoliophyta	Nematanthus	1398	1527	1436	1744	52	NA	2150	711	Nematanthus hirsutus	HQ384897	Nematanthus hirtellus	JX196024	Nematanthus hirsutus	HQ384743	Nematanthus hirsutus	AF161012	Nematanthus albus	KY858373	Nematanthus albus		Nematanthus longipes	AF130157	Nematanthus bradei	KY858375
13186	Parietaria	Urticaceae	Rosales	Magnoliophyta	Parietaria	1360	929	NA	1686	927	1693	2005	488	Parietaria debilis	HM850235	Parietaria hespera	MF963771	Parietaria hespera		Parietaria judaica	KF137779	Parietaria debilis	KP835233	Parietaria micrantha	KF138094	Parietaria debilis	KP835269	Parietaria hespera	MF964128
13196	Peperomia	Piperaceae	Piperales	Magnoliophyta	Peperomia	1427	1595	1496	1729	2211	1785	2052	826	Peperomia pellucida	EF450306	Peperomia galioides	KX451156	Peperomia obtusifolia	AJ235556	Peperomia serpens	AY572314	Peperomia obtusifolia	DQ008641	Peperomia obtusifolia	AF197814	Peperomia hernandiifolia	EU519659	Peperomia dolabella	FJ424415
13215	Piper	Piperaceae	Piperales	Magnoliophyta	Piper1	1425	1538	1496	1729	2929	1804	2210	725	Piper betle	EF450311	Piper aduncum	DQ882201	Piper auritum	KY085906	Piper kadsura	D29778	Piper betle	AY095467	Piper betle	AF197750	Piper cenocladum	DQ887677	Piper pendulispicum	LC033836
13228	Potamogeton	Potamogetonaceae	Alismatales	Magnoliophyta	Potamogeton	1348	1164	1501	1749	3174	1772	2114	1016	Potamogeton fryeri	AB196942	Potamogeton oxyphyllus	KX526761	Potamogeton perfoliatus	KT899951	Potamogeton perfoliatus	AY952389	Potamogeton berchtoldii	DQ008649	Potamogeton berchtoldii	AF197724	Potamogeton perfoliatus	KT899951	Potamogeton spirillus	EF526373
13253	Sabal	Arecaceae	Arecales	Magnoliophyta	Sabal	1418	1553	1496	1748	996	NA	2178	702	Sabal domingensis	KF928963	Sabal bermudana	KY020647	Sabal domingensis	KF928963	Sabal domingensis	AY012353	Sabal minor	AH001753	Sabal minor		Sabal domingensis	KF928963	Sabal yapa	EF688499
13257	Saruma	Aristolochiaceae	Piperales	Magnoliophyta	Saruma	1395	1202	1496	1763	3256	1787	1304	624	Saruma henryi	AB205607	Saruma henryi	FJ428696	Saruma henryi	AF528860.1	Saruma henryi	L24417	Saruma henryi	DQ008644	Saruma henryi	AF197752	Saruma henryi	DQ356473	Saruma henryi	KJ888509
13259	Saururus	Saururaceae	Piperales	Magnoliophyta	Saururus	1418	1526	1496	1510	3295	1774	1286	658	Saururus chinensis	AB205611	Saururus cernuus	DQ882200	Saururus chinensis	AY572281	Saururus cernuus	U42805	Saururus cernuus	AY095468	Saururus cernuus	AF197748	Saururus cernuus	EU519644	Saururus chinensis	AF215921
13273	Stellaria	Caryophyllaceae	Caryophyllales	Magnoliophyta	Stellaria3	1323	1501	NA	NA	137	NA	NA	551	Stellaria gracilenta	KT626837	Stellaria crassipes	FJ404875	Stellaria crassipes		Stellaria crassipes		Stellaria graminea	KX165465	Stellaria graminea		Stellaria graminea		Stellaria chinensis Regel, 1862	EU785986
13282	Taxodium	Cupressaceae	Cupressales	Acrogymnospermae	Taxodium	1427	1529	1139	1642	2831	NA	768	818	Taxodium distichum	LC177556	Taxodium distichum	AF152212	Taxodium distichum	LC177556	Taxodium mucronatum	EF053176	Taxodium mucronatum	EU161346	Taxodium mucronatum		Taxodium distichum	LC177556	Taxodium distichum	AF387531
13287	Thlaspi	Brassicaceae	Brassicales	Magnoliophyta	Thlaspi210	NA	636	NA	NA	NA	NA	NA	498	Thlaspi tymphaeum		Thlaspi tymphaeum	KP163716.1	Thlaspi tymphaeum		Thlaspi tymphaeum		Thlaspi tymphaeum		Thlaspi tymphaeum		Thlaspi tymphaeum		Thlaspi tymphaeum	DQ337379
13305	Tulipa	Liliaceae	Liliales	Magnoliophyta	Tulipa	1409	1531	1496	NA	75	NA	2187	716	Tulipa pulchella	KU303325	Tulipa chrysantha	AF485324	Tulipa pulchella	KU303280	Tulipa pulchella		Tulipa theophrasti	HF952969	Tulipa theophrasti		Tulipa pulchella	KU303294	Tulipa theophrasti	HF952969
13326	Acanthus	Acanthaceae	Lamiales	Magnoliophyta	Acanthus	1395	1524	1436	1631	99	1763	2103	678	Acanthus montanus	L12592	Acanthus montanus	HQ384511	Acanthus montanus	HQ384715	Acanthus ebracteatus	AY289642	Acanthus mollis	KT004468	Acanthus mollis	DQ110297	Acanthus montanus	AJ429115	Acanthus leucostachyus	KM652496
13328	Achillea	Asteraceae	Asterales	Magnoliophyta	Achillea	1427	935	1443	1762	3344	NA	2173	876	Achillea millefolium	KM360610	Achillea maritima	JN893914	Achillea millefolium	KT344987	Achillea millefolium	KT179658	Achillea millefolium	KT179721	Achillea millefolium		Achillea acuminata	EU334449	Achillea santolina	MG461612
13330	Akebia	Lardizabalaceae	Ranunculales	Magnoliophyta	Akebia	702	1520	1496	1691	3340	1687	2189	477	Akebia quinata	KX611091	Akebia x pentaphylla	AB828452	Akebia trifoliata	KU204898	Akebia quinata	L31795	Akebia quinata	AF389253	Akebia quinata	AF197810	Akebia quinata	KX611091	Akebia trifoliata	AY029788
13332	Amborella	Amborellaceae	Amborellales	Magnoliophyta	Amborella	1427	803	1502	1740	3321	1642	1302	NA	Amborella trichopoda	AJ506156	Amborella trichopoda	DQ185522	Amborella trichopoda	AJ506156	Amborella trichopoda	U42497	Amborella trichopoda	AF479238	Amborella trichopoda	KF798332	Amborella trichopoda	AJ506156	Amborella trichopoda
13336	Annona	Annonaceae	Magnoliales	Magnoliophyta	Annona	1450	1529	1496	1663	2410	1800	2155	569	Annona glabra	AY841596	Annona mucosa	GQ139705	Annona cherimola	KU563738	Annona muricata	AF206850	Annona muricata	DQ008634	Annona muricata	AF197766	Annona cherimola	KU563738	Annona squamosa	JN115014
13338	Apocynum	Apocynaceae	Gentianales	Magnoliophyta	Apocynum	1235	1517	1425	1739	128	NA	676	536	Apocynum hendersonii	KX910894	Apocynum cannabinum	HQ384552	Apocynum cannabinum	HQ384762	Apocynum sp. Olmstead 256	AF107571	Apocynum venetum	KF454675	Apocynum venetum		Apocynum cannabinum	HQ384846	Apocynum pictum	KP152510
13340	Aralia	Araliaceae	Apiales	Magnoliophyta	Aralia1	1424	1553	1496	1762	3364	1680	2225	777	Aralia undulata	KC456163	Aralia undulata	KC456163	Aralia undulata	KC456163	Aralia elata	KT380919	Aralia elata	JF980303	Aralia leschenaultii	KX526162	Aralia undulata	KC456163	Aralia elata	KT380919
13342	Arbutus	Ericaceae	Ericales	Magnoliophyta	Arbutus	1427	1520	1496	NA	972	1614	2167	787	Arbutus unedo	JQ067650	Arbutus canariensis	KU350186	Arbutus unedo	JQ067650	Arbutus unedo		Arbutus unedo	DQ067894	Arbutus canariensis	GU351155	Arbutus unedo	AJ236247	Arbutus menziesii	KU350155
13344	Ardisia	Primulaceae	Ericales	Magnoliophyta	Ardisia	1427	1340	1496	NA	140	1742	2152	531	Ardisia polysticta	KC465962	Ardisia paniculata	JF416270	Ardisia polysticta	KC465962	Ardisia polysticta		Ardisia humilis	KC878609	Ardisia crenata	AF520206	Ardisia polysticta	KC465962	Ardisia crenata	KP092625
13350	Austrobaileya	Austrobaileyaceae	Austrobaileyales	Magnoliophyta	Austrobaileya	546	807	1496	1763	2978	1806	1293	463	Austrobaileya scandens	L12632	Austrobaileya scandens	DQ182344	Austrobaileya scandens	AF092107	Austrobaileya scandens	U42503	Austrobaileya scandens	AY095452	Austrobaileya scandens	AF197742	Austrobaileya scandens	AF238052	Austrobaileya scandens	EF210562
13356	Zygogynum	Winteraceae	Canellales	Magnoliophyta	Zygogynum1	1385	NA	NA	1671	NA	NA	NA	442	Zygogynum sp. Qiu 90024	L12633	Zygogynum sp. Qiu 90024		Zygogynum sp. Qiu 90024		Zygogynum sp. Qiu 90024	AF206865	Zygogynum sp. Qiu 90024		Zygogynum sp. Qiu 90024		Zygogynum sp. Qiu 90024		Zygogynum acsmithii	AY004122
13358	Blennosperma	Asteraceae	Asterales	Magnoliophyta	Blennosperma	1427	329	NA	NA	NA	NA	2207	478	Blennosperma nanum	L13645	Blennosperma nanum	AF460029	Blennosperma nanum		Blennosperma nanum		Blennosperma nanum		Blennosperma nanum		Blennosperma nanum	L39433	Blennosperma nanum	EF538158
13360	Boopis	Calyceraceae	Asterales	Magnoliophyta	Boopis	1439	1520	1486	1738	3339	NA	2201	686	Boopis anthemoides	EU841136	Boopis anthemoides	EU841363	Boopis graminea	AJ236199	Boopis graminea	AF107583	Boopis graminea	AF479184	Boopis graminea		Boopis anthemoides	L39384	Boopis anthemoides	EU841175
13362	Borago	Boraginaceae	Boraginales	Magnoliophyta	Borago	1195	1405	1468	1747	1936	1511	693	405	Borago officinalis	KT740813	Borago officinalis	EU599704	Borago officinalis	KT737920	Borago officinalis	AF107580	Borago officinalis	AF479179	Borago officinalis	HQ384791	Borago officinalis	KF287867	Borago officinalis	FJ763248
13364	Bowenia	Zamiaceae	Cycadales	Acrogymnospermae	Bowenia	1427	1445	1478	1690	2836	NA	1017	292	Bowenia serrulata	JX402774	Bowenia serrulata	JX402774	Bowenia serrulata	JX402774	Bowenia spectabilis	FJ179549	Bowenia spectabilis	EU161328	Bowenia spectabilis		Bowenia serrulata	JX402774	Bowenia serrulata	GQ204008
13376	Cacosmia	Asteraceae	Asterales	Magnoliophyta	Cacosmia	1421	1520	NA	NA	NA	NA	547	489	Cacosmia rugosa	L13644	Cacosmia harlingii	JN837409	Cacosmia harlingii		Cacosmia harlingii		Cacosmia harlingii		Cacosmia harlingii		Cacosmia harlingii	JN837300.1	Cacosmia harlingii	JN837120
13378	Callistephus	Asteraceae	Asterales	Magnoliophyta	Callistephus	1243	911	NA	NA	NA	NA	2004	450	Callistephus chinensis	AB530954	Callistephus chinensis	KP175070	Callistephus chinensis		Callistephus chinensis		Callistephus chinensis		Callistephus chinensis		Callistephus chinensis	AB530920	Callistephus chinensis	KP175224
13380	Callitriche	Plantaginaceae	Lamiales	Magnoliophyta	Callitriche	1347	997	1442	1734	124	NA	2137	684	Callitriche albomarginata	AF248008	Callitriche heteropoda	LC176836	Callitriche heterophylla	AF209552	Callitriche heterophylla	AF107582	Callitriche obtusangula	KX166498	Callitriche obtusangula		Callitriche heterophylla	L47329	Callitriche lusitanica	LC177726
13382	Callitris	Cupressaceae	Cupressales	Acrogymnospermae	Callitris	1277	1485	1419	1648	2830	NA	2196	979	Callitris rhomboidea	LC177555	Callitris rhomboidea	LC177555	Callitris rhomboidea	LC177555	Callitris preissii	EU161290	Callitris preissii	EU161317	Callitris preissii		Callitris rhomboidea	LC177555	Callitris drummondii	AY178423
13384	Calluna	Ericaceae	Ericales	Magnoliophyta	Calluna	582	844	NA	NA	98	NA	511	623	Calluna vulgaris	KM360688	Calluna vulgaris	U61326	Calluna vulgaris		Calluna vulgaris		Calluna vulgaris	KX165608	Calluna vulgaris		Calluna vulgaris	GU176722	Calluna vulgaris	KP737514
13386	Calocedrus	Cupressaceae	Cupressales	Acrogymnospermae	Calocedrus	1427	1529	1467	1731	2829	NA	2198	1032	Calocedrus formosana	KX832620	Calocedrus macrolepis	AF152179	Calocedrus macrolepis	KX832621	Calocedrus decurrens	D85293	Calocedrus macrolepis	EU161353	Calocedrus macrolepis		Calocedrus macrolepis	KX832621	Calocedrus macrolepis	HQ435657
13392	Cananga	Annonaceae	Magnoliales	Magnoliophyta	Cananga	1442	1523	1362	1725	3126	1803	1691	91	Cananga odorata	KU645803	Cananga odorata	KU645793	Cananga odorata	DQ401322	Cananga odorata	AF469770	Cananga odorata	DQ008635	Cananga odorata	AF197763	Cananga odorata	KU645798	Cananga odorata	MF349161
13394	Capparis	Capparaceae	Brassicales	Magnoliophyta	Capparis	1399	1580	1370	1705	3360	1761	1127	479	Capparis ovata	KU739586	Capparis sp. 1 WMCM-2016	EU371773	Capparis spinosa	AF035900	Capparis spinosa	EU090942	Capparis sandwichiana	AF479140	Capparis callophylla	KU739660	Capparis ovata	KU739555	Capparis spinosa	KF454307
13398	Carex	Cyperaceae	Poales	Magnoliophyta	Carex	1407	1574	1486	1670	1174	NA	2194	755	Carex burkei	GQ469837	Carex acutata	HG915841	Carex siderosticta	KP751906	Carex sp. Hahn 9954	AF069216.1	Carex pleurocaula	KM103497	Carex pleurocaula		Carex pallescens	KY562678	Carex pumila	EU352230
13402	Carya	Juglandaceae	Fagales	Magnoliophyta	Carya	1427	1520	1449	1738	NA	NA	NA	508	Carya glabra	AF119186	Carya tomentosa	AF118039	Carya glabra	AF209555	Carya glabra	AF206880	Carya glabra		Carya glabra		Carya glabra		Carya tomentosa	KF201315
13404	Cassiope	Ericaceae	Ericales	Magnoliophyta	Cassiope	1335	1520	NA	NA	975	NA	1850	656	Cassiope lycopodioides	AB842054	Cassiope mertensiana	U61346	Cassiope mertensiana		Cassiope mertensiana		Cassiope fastigiata	AY942692	Cassiope fastigiata		Cassiope mertensiana	DQ002372	Cassiope fastigiata	KR819516
13406	Catalpa	Bignoniaceae	Lamiales	Magnoliophyta	Catalpa	1381	1524	1471	1742	NA	1786	1945	600	Catalpa aff. speciosa Olmstead 88-003	HQ384885	Catalpa aff. speciosa Olmstead 88-003	HQ384519	Catalpa bignonioides	AJ235428	Catalpa bignonioides	AF107579	Catalpa bignonioides		Catalpa aff. speciosa Olmstead 88-003	HQ384799	Catalpa sp. Olmstead 92-99	L36397	Catalpa bungei	AY486299
13408	Celtis	Cannabaceae	Rosales	Magnoliophyta	Celtis	1398	1517	1371	1736	3343	1732	2019	563	Celtis yunnanensis	L12638	Celtis occidentalis	AY257535	Celtis philippensis	AY263961	Celtis yunnanensis	U42818	Celtis yunnanensis	AF479098	Celtis kunmingensis	KF138087	Celtis philippensis	AY289249	Celtis schippii	JX987529
13410	Ceratiola	Ericaceae	Ericales	Magnoliophyta	Ceratiola	559	1520	NA	NA	NA	NA	2035	558	Ceratiola ericoides	L12604	Ceratiola ericoides	AF519563	Ceratiola ericoides		Ceratiola ericoides		Ceratiola ericoides		Ceratiola ericoides		Ceratiola ericoides	DQ002373	Ceratiola ericoides	HQ858879
13412	Cercidiphyllum	Cercidiphyllaceae	Saxifragales	Magnoliophyta	Cercidiphyllum	1401	1514	1442	1734	3365	1696	1281	534	Cercidiphyllum japonicum	JN541237	Cercidiphyllum japonicum	KC737246	Cercidiphyllum japonicum	JN541231	Cercidiphyllum japonicum	AF094534	Cercidiphyllum japonicum	AF274639	Cercidiphyllum japonicum	EF370710	Cercidiphyllum japonicum	EF207460	Cercidiphyllum japonicum	HQ652492
13414	Chamaecyparis	Cupressaceae	Cupressales	Acrogymnospermae	Chamaecyparis	1254	1445	1467	1692	2816	NA	2199	1046	Chamaecyparis obtusa	L12570	Chamaecyparis formosensis	LC177668	Chamaecyparis formosensis	LC177668	Chamaecyparis hodginsii	EU273295	Chamaecyparis hodginsii	EU161352	Chamaecyparis hodginsii		Chamaecyparis formosensis	LC177668	Chamaecyparis obtusa	KY063592
13416	Chamaedaphne	Ericaceae	Ericales	Magnoliophyta	Chamaedaphne	552	1511	NA	NA	622	NA	1626	788	Chamaedaphne calyculata	L12606	Chamaedaphne calyculata	AF015630	Chamaedaphne calyculata		Chamaedaphne calyculata		Chamaedaphne calyculata	KU350158	Chamaedaphne calyculata		Chamaedaphne calyculata	FJ008930	Chamaedaphne calyculata	KU350158
13418	Chimonanthus	Calycanthaceae	Laurales	Magnoliophyta	Chimonanthus	535	1517	1462	1713	3257	1793	NA	484	Chimonanthus salicifolius	HQ427177	Chimonanthus praecox	AY525340	Chimonanthus praecox	AF197605	Chimonanthus praecox	AF503352	Chimonanthus praecox	DQ008632	Chimonanthus praecox	DQ490929	Chimonanthus praecox		Chimonanthus praecox	JQ781695
13420	Chromolaena	Asteraceae	Asterales	Magnoliophyta	Chromolaena	1429	1514	NA	NA	57	NA	2201	567	Chromolaena sp. Dillon 4105	L13640	Chromolaena haenkeana	EU337052	Chromolaena haenkeana		Chromolaena haenkeana		Chromolaena horminoides	KP901193	Chromolaena horminoides		Chromolaena sp. Dillon 4105	L39375	Chromolaena horminoides	KP901193
13422	Chrysanthemum	Asteraceae	Asterales	Magnoliophyta	Chrysanthemum	1427	1517	1443	482	132	NA	2201	552	Chrysanthemum boreale	NC_037388	Chrysanthemum indicum	JN867589	Chrysanthemum indicum	JN867589	Chrysanthemum x morifolium	KJ870235	Chrysanthemum indicum	JF421484	Chrysanthemum indicum		Chrysanthemum indicum	JN867589	Chrysanthemum chanetii	EF577295
13424	Chrysophyllum	Sapotaceae	Ericales	Magnoliophyta	Chrysophyllum2	1322	NA	NA	NA	101	NA	1973	644	Chrysophyllum eximium	JQ625950	Chrysophyllum eximium		Chrysophyllum eximium		Chrysophyllum eximium		Chrysophyllum colombianum	KJ399343	Chrysophyllum colombianum		Chrysophyllum venezuelanense	AY230678	Chrysophyllum venezuelanense	DQ246673
13426	Cichorium	Asteraceae	Asterales	Magnoliophyta	Cichorium	1246	969	1481	NA	145	NA	855	504	Cichorium intybus	KM360720	Cichorium intybus	JN895731	Cichorium intybus	AJ235433	Cichorium intybus		Cichorium intybus	KP215444	Cichorium intybus		Cichorium intybus	GU817844	Cichorium pumilum	AJ633449
13428	Cinnamomum	Lauraceae	Laurales	Magnoliophyta	Cinnamomum	696	1523	1496	1722	2711	1804	2158	643	Cinnamomum sp. JH-2017	MF435322	Cinnamomum camphora	LC228240	Cinnamomum verum	KY635878	Cinnamomum camphora	AF206888	Cinnamomum camphora	DQ008625	Cinnamomum sp. Zhou 200450	DQ490932	Cinnamomum verum	KY635878	Cinnamomum insularimontanum	KX509825
13430	Clavija	Primulaceae	Ericales	Magnoliophyta	Clavija	1407	736	1433	NA	3335	1419	2096	291	Clavija domingensis	AF213818	Clavija costaricana	JQ588863	Clavija eggersiana	AJ235437	Clavija eggersiana		Clavija lancifolia	AY727962	Clavija domingensis	AF420995	Clavija integrifolia	AJ236275	Clavija costaricana	HQ284101
13432	Clerodendrum	Lamiaceae	Lamiales	Magnoliophyta	Clerodendrum	1322	888	1436	1741	159	NA	2166	686	Clerodendrum fragrans	L11689	Clerodendrum bracteatum	LN832024	Clerodendrum trichotomum	HQ384695	Clerodendrum chinense	AJ236033	Clerodendrum thomsoniae	KC896700	Clerodendrum thomsoniae		Clerodendrum trichotomum	AF130146	Clerodendrum lanceolatum	U77755
13434	Clethra	Clethraceae	Ericales	Magnoliophyta	Clethra	1391	1514	1469	NA	3329	1742	2089	700	Clethra alnifolia	L12609	Clethra barbinervis	AB697681	Clethra arborea	AF420965	Clethra arborea		Clethra cf. ferruginea JS-2005	AY727968	Clethra alnifolia	AF520204	Clethra alnifolia	AJ236242	Clethra alnifolia	KU350161
13440	Cocculus	Menispermaceae	Ranunculales	Magnoliophyta	Cocculus	1402	1520	1474	1749	3000	1760	2180	731	Cocculus pendulus	EU526987	Cocculus laurifolius	AF542588	Cocculus trilobus	JN051873	Cocculus trilobus	AF197581	Cocculus trilobus	DQ008617	Cocculus trilobus	AF197776	Cocculus carolinus	AY145144	Cocculus orbiculatus	EU079374
13442	Coffea	Rubiaceae	Gentianales	Magnoliophyta	Coffea	1403	1589	1496	700	94	1754	2196	788	Coffea sp. Pettersson and Nilsson 765	AJ286691	Coffea mongensis	KJ815718	Coffea arabica	KY085909	Coffea arabica	EU650386	Coffea lebruniana	FR832863	Coffea arabica	DQ401399	Coffea arabica	KY085909	Coffea arabica	EU650386
13444	Colchicum	Colchicaceae	Liliales	Magnoliophyta	Colchicum2	1224	1531	1496	1724	1168	535	2015	731	Colchicum bornmuelleri	KC796865	Colchicum bornmuelleri	JN417406	Colchicum autumnale	AF168895	Colchicum autumnale	KP420412	Colchicum speciosum	KM103461	Colchicum peloponnesiacum	KC899519.1	Colchicum speciosum	KM242841	Colchicum peloponnesiacum	KC899574
13446	Conium	Apiaceae	Apiales	Magnoliophyta	Conium	1427	650	1496	1762	3342	NA	2239	535	Conium maculatum	KT178116	Conium maculatum	KT176597	Conium maculatum	KT176245	Conium maculatum	KT179693	Conium maculatum	KT179756	Conium maculatum		Conium maculatum	KT176837	Conium maculatum	KF843815
13448	Coreopsis	Asteraceae	Asterales	Magnoliophyta	Coreopsis	1427	1506	1496	NA	NA	NA	2200	559	Coreopsis grandiflora	L13642	Coreopsis petrophiloides	AY215776	Coreopsis petrophiloides	KJ434420	Coreopsis petrophiloides		Coreopsis petrophiloides		Coreopsis petrophiloides		Coreopsis petrophiloides	AF384704	Coreopsis sp. 1154	GU818531
13450	Corylus	Betulaceae	Fagales	Magnoliophyta	Corylus	1427	1257	1501	1468	130	1681	2173	550	Corylus avellana	KX822768	Corylus americana	AY212001.1	Corylus fargesii	KX822767	Corylus avellana	AY263895	Corylus avellana	KX165774	Corylus avellana	AF520067	Corylus avellana	KX822768	Corylus avellana	HQ442230
13464	Crepis	Asteraceae	Asterales	Magnoliophyta	Crepis	1385	975	331	NA	137	NA	2004	562	Crepis aurea	KF602077	Crepis alpestris	AJ633153	Crepis hierosolymitana	KX401356	Crepis hierosolymitana		Crepis foetida	KX166505	Crepis foetida		Crepis rubra	AB530927	Crepis biennis	DQ451818
13466	Cupaniopsis	Sapindaceae	Sapindales	Magnoliophyta	Cupaniopsis	566	1513	1368	1727	2989	1609	2003	523	Cupaniopsis anacardioides	L13182	Cupaniopsis flagelliformis	AY724282	Cupaniopsis anacardioides	AF035903	Cupaniopsis anacardioides	AF206896	Cupaniopsis anacardioides	AF479139	Cupaniopsis anacardioides	GU351194	Cupaniopsis anacardioides	EU002218	Cupaniopsis sp. Munzinger 1103	EU720507
13468	Cupressus	Cupressaceae	Cupressales	Acrogymnospermae	Cupressus	1333	1529	1467	1733	58	NA	2204	1081	Cupressus jiangeensis	MG596347	Cupressus sempervirens	KP099643	Cupressus sempervirens	KP099643	Cupressus gigantea	EF053166	Cupressus gigantea	EU161342	Cupressus gigantea		Cupressus sempervirens	KP099643	Cupressus dupreziana	AY988375
13470	Cyathea			Fern										Cyathea poeppigii	16565345	Cyathea podophylla	333411710	Cyathea poeppigii	AF313553.1	Cyathea poeppigii	16565326	Cyathea poeppigii		Cyathea poeppigii		Cyathea poeppigii		Cyathea lepifera	AF448790.1
13472	Styphelia	Ericaceae	Ericales	Magnoliophyta	Styphelia1	NA	NA	NA	NA	NA	NA	NA	478	Styphelia intertexta		Styphelia intertexta		Styphelia intertexta		Styphelia intertexta		Styphelia intertexta		Styphelia intertexta		Styphelia intertexta		Styphelia intertexta	KC197091
13478	Daboecia	Ericaceae	Ericales	Magnoliophyta	Daboecia	685	844	NA	NA	101	NA	325	604	Daboecia azorica	HM849944	Daboecia cantabrica	U61349	Daboecia cantabrica		Daboecia cantabrica		Daboecia cantabrica	KP737515	Daboecia cantabrica		Daboecia cantabrica	GU176723	Daboecia cantabrica	KP737515
13480	Dasyphyllum	Asteraceae	Asterales	Magnoliophyta	Dasyphyllum	1439	1523	NA	NA	NA	NA	2209	645	Dasyphyllum argenteum	AY874428	Dasyphyllum reticulatum	EU385342	Dasyphyllum reticulatum		Dasyphyllum reticulatum		Dasyphyllum reticulatum		Dasyphyllum reticulatum		Dasyphyllum argenteum	L39392	Dasyphyllum spinescens	EU841161
13482	Degeneria	Degeneriaceae	Magnoliales	Magnoliophyta	Degeneria	1399	1529	1496	1633	2986	1795	2032	NA	Degeneria vitiensis	L12643	Degeneria roseiflora	AY220440	Degeneria vitiensis	AJ235451	Degeneria vitiensis	AF206898	Degeneria vitiensis	DQ008637	Degeneria vitiensis	AF197771	Degeneria roseiflora	AY218174	Degeneria roseiflora
13484	Dianella	Asphodelaceae	Asparagales	Magnoliophyta	Dianella	1346	1568	1490	1750	NA	1688	2079	458	Dianella montana	FJ707496	Dianella ensifolia	HM640654	Dianella ensifolia	JX903860	Dianella ensifolia	HM640768	Dianella ensifolia		Dianella ensifolia	KX526165	Dianella ensifolia	FJ707514	Dianella nigra	AY177600
13486	Diapensia	Diapensiaceae	Ericales	Magnoliophyta	Diapensia	550	1533	1409	NA	3328	1467	1672	629	Diapensia lapponica	L12612	Diapensia himalaica	KU195961	Diapensia lapponica	AF420967	Diapensia lapponica		Diapensia lapponica	AY727986	Diapensia lapponica	AF421001	Diapensia lapponica	AY725881	Diapensia lapponica	AY049799
13490	Dimorphotheca	Asteraceae	Asterales	Magnoliophyta	Dimorphotheca	1435	1178	NA	145	NA	NA	2192	540	Dimorphotheca sinuata	EU384966	Dimorphotheca sinuata	EU385345	Dimorphotheca sinuata		Dimorphotheca sinuata	KY397484	Dimorphotheca sinuata		Dimorphotheca sinuata		Dimorphotheca pluvialis	L39438	Dimorphotheca pluvialis	KM356170
13492	Diospyros	Ebenaceae	Ericales	Magnoliophyta	Diospyros2	1427	1520	1496	NA	3333	NA	2170	560	Diospyros glaucifolia	KM504956	Diospyros parviflora	KF291946	Diospyros oleifera	KM522850	Diospyros oleifera		Diospyros lotus	AY727957	Diospyros lotus		Diospyros kaki	DQ924138	Diospyros oleifera	KU378815
13496	Diselma	Cupressaceae	Cupressales	Acrogymnospermae	Diselma	1277	1427	NA	671	888	NA	NA	NA	Diselma archeri	L12572	Diselma archeri	JF725826	Diselma archeri		Diselma archeri	JF725725.1	Diselma archeri	JF725745	Diselma archeri		Diselma archeri		Diselma archeri
13499	Dracophyllum	Ericaceae	Ericales	Magnoliophyta	Dracophyllum1	1401	1483	NA	NA	NA	NA	NA	566	Dracophyllum longifolium	GQ392907.1	Dracophyllum longifolium	GQ392959.1	Dracophyllum longifolium		Dracophyllum longifolium		Dracophyllum longifolium		Dracophyllum longifolium		Dracophyllum longifolium		Dracophyllum acerosum	AY649407
13503	Elegia	Restionaceae	Poales	Magnoliophyta	Elegia	1428	1528	1472	1741	1140	NA	2090	NA	Elegia asperiflora	AY881426	Elegia muirii	AY881519	Elegia asperiflora	AJ419151	Elegia sp. Hahn 6994	AF069219	Elegia capensis	KM103509	Elegia capensis		Elegia fenestrata	AF547016	Elegia fenestrata
13505	Elliottia	Ericaceae	Ericales	Magnoliophyta	Elliottia	1399	1529	NA	NA	NA	NA	2060	480	Elliottia racemosa	L12615	Elliottia pyroliflora	U61320	Elliottia pyroliflora		Elliottia pyroliflora		Elliottia pyroliflora		Elliottia pyroliflora		Elliottia bracteata	DQ002374	Elliottia bracteata	U48609
13507	Enkianthus	Ericaceae	Ericales	Magnoliophyta	Enkianthus	650	1535	1426	NA	3332	1442	1897	795	Enkianthus deflexus	JF941454	Enkianthus sikokianus	AB697675	Enkianthus chinensis	AJ621818	Enkianthus chinensis		Enkianthus campanulatus	AY727970	Enkianthus campanulatus	AF421004	Enkianthus campanulatus	GU176746	Enkianthus campanulatus	KU350166
13509	Erica	Ericaceae	Ericales	Magnoliophyta	Erica	1419	853	NA	NA	972	NA	2071	614	Erica trimera	KP737719	Erica multiflora	KP737792	Erica multiflora		Erica multiflora		Erica carnea	DQ065768	Erica carnea		Erica carnea	AJ429105	Erica uysii	KU832558
13511	Erythroxylum	Erythroxylaceae	Malpighiales	Magnoliophyta	Erythroxylum	1427	1751	1502	1732	2132	1720	2462	543	Erythroxylum novogranatense	KX256287	Erythroxylum areolatum	JX661939	Erythroxylum areolatum	JX663800	Erythroxylum confusum	AF206909	Erythroxylum coca	EF135611	Erythroxylum coca	AY674509	Erythroxylum areolatum	JX662748	Erythroxylum argentinum	AF130316
13516	Eupatorium	Asteraceae	Asterales	Magnoliophyta	Eupatorium	1435	1514	NA	NA	133	NA	2201	529	Eupatorium atrorubens	L13649	Eupatorium cannabinum	AB217691	Eupatorium cannabinum		Eupatorium cannabinum		Eupatorium cannabinum	KX166906	Eupatorium cannabinum		Eupatorium hyssopifolium	EU337035	Eupatorium fortunei	GU724295
13520	Eupomatia	Eupomatiaceae	Magnoliales	Magnoliophyta	Eupomatia	1399	803	1496	1727	2983	1798	2052	NA	Eupomatia bennettii	DQ861790	Eupomatia bennettii	DQ401341	Eupomatia bennettii	AJ235473	Eupomatia bennettii	AF469771	Eupomatia bennettii	DQ008636	Eupomatia bennettii	AF197772	Eupomatia bennettii	AY218175	Eupomatia bennettii
13522	Euptelea	Eupteleaceae	Ranunculales	Magnoliophyta	Euptelea	1399	799	1480	1674	3342	1742	2157	549	Euptelea polyandra	KR232440	Euptelea polyandra	DQ401348	Euptelea polyandra	AF528850.1	Euptelea polyandra	L75831	Euptelea polyandra	AF389249	Euptelea polyandra	AF197787	Euptelea pleiosperma	KU204900	Euptelea pleiosperma	KR011730
13524	Exacum	Gentianaceae	Gentianales	Magnoliophyta	Exacum	1325	450	1487	1742	3351	577	2045	558	Exacum affine	L11684	Exacum atropurpureum	FJ014088	Exacum affine	AJ236195	Exacum affine	AJ236023	Exacum affine	AF479180	Exacum paucisquamum	KC535817	Exacum affine	AJ011983	Exacum paucisquamum	JQ612543
13526	Felicia	Asteraceae	Asterales	Magnoliophyta	Felicia	1427	1508	1468	NA	NA	NA	2201	545	Felicia bergeriana	L13639	Felicia heterophylla	EU385353	Felicia heterophylla	KM192004	Felicia heterophylla		Felicia heterophylla		Felicia heterophylla		Felicia bergeriana	L39445	Felicia namaquana	HE978361
13528	Flagellaria	Flagellariaceae	Poales	Magnoliophyta	Flagellaria	1237	1507	1459	1746	1194	NA	2088	497	Flagellaria sp. SH-2010	AB586329	Flagellaria indica	KM087935	Flagellaria indica	AY465537	Flagellaria indica	AF168845	Flagellaria indica	KM103501	Flagellaria indica		Flagellaria indica	AY465643	Flagellaria neocaledonica	KM087953
13530	Floerkea	Limnanthaceae	Brassicales	Magnoliophyta	Floerkea	1388	1541	1368	1711	3346	1621	533	441	Floerkea proserpinacoides	L12679	Floerkea proserpinacoides	EU002178	Floerkea proserpinacoides	AF035904	Floerkea proserpinacoides	U42784	Floerkea proserpinacoides	AF479143	Floerkea proserpinacoides	GU351210	Floerkea proserpinacoides	JF268472	Floerkea proserpinacoides	MG235242
13532	Fouquieria	Fouquieriaceae	Ericales	Magnoliophyta	Fouquieria	1427	1447	1496	NA	3337	1470	2170	618	Fouquieria diguetii	MG524997	Fouquieria diguetii	MG524997	Fouquieria diguetii	MG524997	Fouquieria diguetii		Fouquieria columnaris	AY727939	Fouquieria sp. Anderberg s.n.	AF421006	Fouquieria diguetii	MG524997	Fouquieria columnaris	AH007892
13534	Galbulimima	Himantandraceae	Magnoliales	Magnoliophyta	Galbulimima	1397	1529	1496	1707	3348	1804	143	NA	Galbulimima belgraveana	L12646	Galbulimima belgraveana	AY220441	Galbulimima belgraveana	AJ235478	Galbulimima belgraveana	AF206916	Galbulimima belgraveana	AF389251	Galbulimima belgraveana	AF197773	Galbulimima belgraveana	AY218176	Galbulimima belgraveana
13538	Gaultheria	Ericaceae	Ericales	Magnoliophyta	Gaultheria3	1427	1520	NA	NA	975	NA	1621	521	Gaultheria pyroloides	AF124590	Gaultheria amoena	AF366626	Gaultheria amoena		Gaultheria amoena		Gaultheria pyroloides	DQ073475	Gaultheria pyroloides		Gaultheria erecta	FJ008939	Gaultheria bracteata	JF801593
13540	Gazania	Asteraceae	Asterales	Magnoliophyta	Gazania	1243	1179	NA	347	NA	NA	2004	546	Gazania splendens	L13638	Gazania rigens	AF456790	Gazania rigens		Gazania rigens	KY626010	Gazania rigens		Gazania rigens		Gazania splendens	L39423	Gazania splendens	KY397486
13546	Gerbera	Asteraceae	Asterales	Magnoliophyta	Gerbera	1428	1520	1476	1747	NA	NA	2210	575	Gerbera serrata	EU384976	Gerbera crocea	KF989838	Gerbera jamesonii	AJ236200	Gerbera jamesonii	AF107576	Gerbera jamesonii		Gerbera jamesonii		Gerbera jamesonii	L39403	Gerbera delavayi	KX932434
13552	Gyrocarpus	Hernandiaceae	Laurales	Magnoliophyta	Gyrocarpus	1401	819	1496	1654	2936	1804	NA	NA	Gyrocarpus sp. Chase 317	L12647	Gyrocarpus jatrophifolius	KM219786	Gyrocarpus americanus	AJ235487	Gyrocarpus americanus	AF206923	Gyrocarpus americanus	DQ008624	Gyrocarpus sp. Chase 317	AF197805	Gyrocarpus sp. Chase 317		Gyrocarpus sp. Chase 317
13558	Hedyosmum	Chloranthaceae	Chloranthales	Magnoliophyta	Hedyosmum	1393	1496	1496	1762	3326	1767	1365	315	Hedyosmum orientale	HQ336545	Hedyosmum mexicanum	AM920646	Hedyosmum arborescens	AJ235491	Hedyosmum arborescens	AF206925	Hedyosmum arborescens	AF479226	Hedyosmum arborescens	AF197756	Hedyosmum arborescens	DQ356470	Hedyosmum mexicanum	EU302151
13560	Hernandia	Hernandiaceae	Laurales	Magnoliophyta	Hernandia	1401	1499	1400	1712	958	1188	1224	NA	Hernandia albiflora	L77210	Hernandia nymphaeifolia	AJ247165	Hernandia ovigera	KX525772	Hernandia ovigera	DQ007407	Hernandia nymphaeifolia	AY095462	Hernandia ovigera	KX526385	Hernandia ovigera	JF268473	Hernandia ovigera
13568	Hydrastis	Ranunculaceae	Ranunculales	Magnoliophyta	Hydrastis	1430	1217	1496	1680	3339	1619	1229	503	Hydrastis canadensis	KY085918	Hydrastis canadensis	KY085918	Hydrastis canadensis	KY085918	Hydrastis canadensis	AF094552	Hydrastis canadensis	AF389268	Hydrastis canadensis	GU351228	Hydrastis canadensis	KY085918	Hydrastis canadensis	X83840
13570	Hypoestes	Acanthaceae	Lamiales	Magnoliophyta	Hypoestes	1396	699	NA	NA	NA	NA	1086	552	Hypoestes forskaolii	L12593	Hypoestes phyllostachya	KX783693	Hypoestes phyllostachya		Hypoestes phyllostachya		Hypoestes phyllostachya		Hypoestes phyllostachya		Hypoestes taeniata	U12662	Hypoestes sp. Daniel & McDade 10433	KY632620
13572	Idiospermum	Calycanthaceae	Laurales	Magnoliophyta	Idiospermum	565	799	1496	1671	2407	1739	1372	404	Idiospermum australiense	L12651	Idiospermum australiense	AY525342	Idiospermum australiense	AJ235500	Idiospermum australiense	AF206937	Idiospermum australiense	DQ008633	Idiospermum australiense	AF197779	Idiospermum australiense	AY394739	Idiospermum australiense	AY786107
13578	Juncus	Juncaceae	Poales	Magnoliophyta	Juncus	1380	1525	1490	1734	967	NA	2064	826	Juncus decipiens	AB369979	Juncus effusus	HQ180871	Juncus effusus	HQ180463	Juncus effusus	AF206944	Juncus effusus	KM103504	Juncus effusus		Juncus acutus	AM999975	Juncus wallichianus	AB985731
13582	Knema	Myristicaceae	Magnoliales	Magnoliophyta	Knema	1291	1538	1473	1732	93	1760	2029	484	Knema sp. SH-2010	AB586431	Knema laurina	AY220450	Knema latericia	AF209611	Knema latericia	AF206946	Knema elegans	KR532227	Knema latericia	AF197767	Knema laurina	AY218186	Knema elegans	KR532227
13588	Lepidagathis	Acanthaceae	Lamiales	Magnoliophyta	Lepidagathis1	NA	NA	NA	NA	NA	NA	NA	694	Lepidagathis cuspidata		Lepidagathis cuspidata		Lepidagathis cuspidata		Lepidagathis cuspidata		Lepidagathis cuspidata		Lepidagathis cuspidata		Lepidagathis cuspidata		Lepidagathis cuspidata	JF346167
13590	Leucopogon	Ericaceae	Ericales	Magnoliophyta	Leucopogon1	557	1422	NA	NA	NA	NA	NA	478	Leucopogon planifolius	KC479110	Leucopogon allittii	AY372627	Leucopogon allittii		Leucopogon allittii		Leucopogon allittii		Leucopogon allittii		Leucopogon allittii		Leucopogon cordifolius	KC197167
13594	Libocedrus	Cupressaceae	Cupressales	Acrogymnospermae	Libocedrus	1277	1527	NA	1655	2830	NA	NA	NA	Libocedrus bidwillii	JF725927	Libocedrus bidwillii	AF152202	Libocedrus bidwillii		Libocedrus sp. QBW-2007	EU161291	Libocedrus sp. QBW-2007	EU161319	Libocedrus sp. QBW-2007		Libocedrus sp. QBW-2007		Libocedrus sp. QBW-2007
13596	Ligustrum	Oleaceae	Lamiales	Magnoliophyta	Ligustrum	1350	1520	1435	NA	124	NA	2152	691	Ligustrum sp. SH-2010	AB586459	Ligustrum compactum	JN590992	Ligustrum vulgare	HQ384750	Ligustrum vulgare		Ligustrum vulgare	KX165424	Ligustrum vulgare		Ligustrum vulgare	DQ673276	Ligustrum cf. japonicum S131-13	EF190034
13613	Microbiota	Cupressaceae	Cupressales	Acrogymnospermae	Microbiota	1279	1436	NA	1653	2832	NA	NA	1053	Microbiota decussata	L12575	Microbiota decussata	HM024066	Microbiota decussata		Microbiota decussata	EU161294	Microbiota decussata	EU161322	Microbiota decussata		Microbiota decussata		Microbiota decussata	AY836779
13621	Ostrya	Betulaceae	Fagales	Magnoliophyta	Ostrya	1427	1514	1501	1443	NA	1675	2179	533	Ostrya trichocarpa	KY088271	Ostrya trichocarpa	KY088271	Ostrya trichocarpa	KY088271	Ostrya virginiana	AY263896	Ostrya virginiana		Ostrya carpinifolia	AF520064	Ostrya trichocarpa	KY088271	Ostrya japonica	KX305970
13623	Oxychloe	Juncaceae	Poales	Magnoliophyta	Oxychloe	1192	151	NA	NA	NA	NA	NA	486	Oxychloe castellanosii	AY660585	Oxychloe andina	AY973529.1	Oxychloe andina		Oxychloe andina		Oxychloe andina		Oxychloe andina		Oxychloe andina		Oxychloe bisexualis	AY973510
13625	Paeonia	Paeoniaceae	Saxifragales	Magnoliophyta	Paeonia	1427	1493	1496	1763	3368	1751	2152	568	Paeonia sp. Sd0052	KF753636	Paeonia lactiflora	JN712201	Paeonia sp. Sd0052	KF753636	Paeonia suffruticosa	JN712207	Paeonia brownii	AF274657	Paeonia obovata	AF520101	Paeonia sp. Sd0052	KF753636	Paeonia suffruticosa	KT944695
13629	Pentachondra	Ericaceae	Ericales	Magnoliophyta	Pentachondra	1399	1483	NA	NA	NA	NA	NA	480	Pentachondra pumila	L12621	Pentachondra involucrata	AY005101	Pentachondra involucrata		Pentachondra involucrata		Pentachondra involucrata		Pentachondra involucrata		Pentachondra involucrata		Pentachondra pumila	KM209401
13635	Piptocarpha	Asteraceae	Asterales	Magnoliophyta	Piptocarpha	1421	775	NA	NA	NA	NA	758	438	Piptocarpha axillaris	L13651	Piptocarpha poeppigiana	JQ586923	Piptocarpha poeppigiana		Piptocarpha poeppigiana		Piptocarpha poeppigiana		Piptocarpha poeppigiana		Piptocarpha axillaris	L39431	Piptocarpha oblonga	KM053324
13637	Platycladus	Cupressaceae	Cupressales	Acrogymnospermae	Platycladus	1279	1529	1467	1664	2832	NA	2198	1072	Platycladus orientalis	KX832626	Platycladus orientalis	AF152208	Platycladus orientalis	KX832626	Platycladus orientalis	EF053168	Platycladus orientalis	EU161349	Platycladus orientalis		Platycladus orientalis	KX832626	Platycladus orientalis	AY380875
13639	Polemonium	Polemoniaceae	Ericales	Magnoliophyta	Polemonium	1405	1079	748	NA	3326	1469	1931	525	Polemonium caeruleum	KM360937	Polemonium caeruleum	EU628512	Polemonium caeruleum	AF420980	Polemonium caeruleum		Polemonium pauciflorum	AY727941	Polemonium caeruleum	AF421023	Polemonium caeruleum	AF421070	Polemonium caucasicum	KJ159449
13643	Prionium	Thurniaceae	Poales	Magnoliophyta	Prionium	1139	1505	1236	NA	1154	NA	2090	NA	Prionium serratum	U49223	Prionium sp. KH-2015	KP083053	Prionium serratum	EU832861	Prionium serratum		Prionium sp. KH-2014	KM103508	Prionium sp. KH-2014		Prionium serratum	EU832896	Prionium serratum
13648	Puccinellia	Poaceae	Poales	Magnoliophyta	Puccinellia	1388	1487	1496	NA	141	NA	2219	766	Puccinellia lemmonii	LT576856	Puccinellia distans	HE586075	Puccinellia nuttalliana	KM974750	Puccinellia nuttalliana		Puccinellia rupestris	KX166271	Puccinellia rupestris		Puccinellia nuttalliana	KM974750	Puccinellia vahliana	EU792336
13650	Pyrola	Ericaceae	Ericales	Magnoliophyta	Pyrola	606	1132	1495	NA	1143	NA	2137	793	Pyrola elliptica	HQ590228	Pyrola forrestiana	KJ664806	Pyrola rotundifolia	KU833271	Pyrola rotundifolia		Pyrola aphylla	KU350182	Pyrola aphylla		Pyrola rotundifolia	KU833271	Pyrola aphylla	KU350182
13653	Reinwardtia	Linaceae	Malpighiales	Magnoliophyta	Reinwardtia	1392	1511	730	1739	2418	1730	439	400	Reinwardtia indica	FJ169599	Reinwardtia indica	AB048380	Reinwardtia indica	AJ235577	Reinwardtia indica	AF207005	Reinwardtia indica	AF479124	Reinwardtia indica	AY674559	Reinwardtia indica	KX526972	Reinwardtia indica	FJ169514
13659	Ruellia	Acanthaceae	Lamiales	Magnoliophyta	Ruellia	1395	1594	NA	101	157	NA	1734	797	Ruellia brevifolia	L12595	Ruellia portellae	AF531773	Ruellia portellae		Ruellia longepetiolata	AB985734	Ruellia amoena	KT004491	Ruellia amoena		Ruellia ciliosa	U12664	Ruellia longepetiolata	AB985734
13663	Sabia	Sabiaceae	Proteales	Magnoliophyta	Sabia	1398	1535	1496	1658	3338	1784	2155	731	Sabia sp. Qiu 91025	L12662	Sabia japonica	AM396512	Sabia yunnanensis	KU204902	Sabia swinhoei	L75840	Sabia swinhoei	AF389272	Sabia sp. Qiu 91025	AF197780	Sabia yunnanensis	KU204902	Sabia swinhoei	KP900424
13665	Sanicula	Apiaceae	Apiales	Magnoliophyta	Sanicula	1398	1079	NA	NA	3294	NA	NA	531	Sanicula elata	AM234825	Sanicula gregaria	U58589	Sanicula gregaria		Sanicula gregaria		Sanicula gregaria	AY189107	Sanicula gregaria		Sanicula gregaria		Sanicula bipinnatifida	MF963911
13667	Sansevieria	Asparagaceae	Asparagales	Magnoliophyta	Sansevieria	1343	838	1485	1746	494	NA	2180	236	Sansevieria cylindrica	Z73698	Sansevieria hyacinthoides	GU135032	Sansevieria trifasciata	JX903719	Sansevieria trifasciata	JQ283917	Sansevieria trifasciata	JQ283880	Sansevieria trifasciata		Sansevieria trifasciata	JQ276809	Sansevieria mexicana	U24050
13669	Sarcandra	Chloranthaceae	Chloranthales	Magnoliophyta	Sarcandra	1401	1490	1496	1762	3077	1797	2032	425	Sarcandra chloranthoides	AY236833	Sarcandra glabra	AF543733	Sarcandra grandifolia	AJ235593	Sarcandra glabra	AF094536	Sarcandra chloranthoides	DQ008655	Sarcandra chloranthoides	AF197754	Sarcandra chloranthoides	AY394745	Sarcandra glabra	KP317601
13673	Schisandra	Schisandraceae	Austrobaileyales	Magnoliophyta	Schisandra	1427	1475	1496	1681	3114	1669	2173	539	Schisandra chinensis	KY111264	Schisandra chinensis	KY111264	Schisandra sphenanthera	NC_037145	Schisandra chinensis	AF094561	Schisandra sphenanthera	DQ008658	Schisandra sphenanthera	AF197739	Schisandra sphenanthera	NC_037145	Schisandra chinensis	JF970271
13695	Stokesia	Asteraceae	Asterales	Magnoliophyta	Stokesia	1421	1395	NA	NA	NA	NA	758	387	Stokesia laevis	L13076	Stokesia laevis	EU385400	Stokesia laevis		Stokesia laevis		Stokesia laevis		Stokesia laevis		Stokesia laevis	EU385209	Stokesia laevis	EF155800
13699	Styrax	Styracaceae	Ericales	Magnoliophyta	Styrax	1421	1526	1496	NA	3345	1701	2170	800	Styrax grandiflorus	MF179493	Styrax grandiflorus	MF179493	Styrax grandiflorus	MF179493	Styrax grandiflorus		Styrax japonicus	AY727980	Styrax grandiflorus	AF520205	Styrax americanus	AF130215	Styrax grandiflorus	MF171072
13701	Symphoricarpos	Caprifoliaceae	Dipsacales	Magnoliophyta	Symphoricarpos	1427	1494	1496	1762	3349	1511	2176	504	Symphoricarpos occidentalis	KT178118	Symphoricarpos orbiculatus	AF446904	Symphoricarpos occidentalis	KT176247	Symphoricarpos occidentalis	KT179690	Symphoricarpos occidentalis	KT179753	Symphoricarpos orbiculatus	EU281122	Symphoricarpos occidentalis	KT176835	Symphoricarpos sinensis	KP297499
13707	Tagetes	Asteraceae	Asterales	Magnoliophyta	Tagetes	1435	1512	1496	1723	69	NA	2200	562	Tagetes erecta	AY215184	Tagetes erecta	AY215867	Tagetes erecta	KJ434436	Tagetes sp. Nickrent 3061	U42501	Tagetes patula	HM160525	Tagetes patula		Tagetes erecta	L39466	Tagetes tenuifolia	KY397508
13714	Tetracentron	Trochodendraceae	Trochodendrales	Magnoliophyta	Tetracentron	587	1057	1496	1730	3368	1803	2183	483	Tetracentron sinense	KC608752	Tetracentron sinense	KC608752	Tetracentron sinense	KC608752	Tetracentron sinense	AF094564	Tetracentron sinense	AF274670	Tetracentron sinense	AF197791	Tetracentron sinense	KC608752	Tetracentron sinense	JF978891
13716	Tetraclinis	Cupressaceae	Cupressales	Acrogymnospermae	Tetraclinis	1279	1436	NA	1689	2831	NA	NA	704	Tetraclinis articulata	L12576	Tetraclinis articulata	HM024068	Tetraclinis articulata		Tetraclinis articulata	EU161293	Tetraclinis articulata	EU161321	Tetraclinis articulata		Tetraclinis articulata		Tetraclinis articulata	AY836781
13726	Thujopsis	Cupressaceae	Cupressales	Acrogymnospermae	Thujopsis	1279	1434	1356	1664	1190	NA	2199	1052	Thujopsis dolabrata	KX832628	Thujopsis dolabrata	AF152217	Thujopsis dolabrata	KX832628	Thujopsis dolabrata	EF053172	Thujopsis dolabrata	EU161358	Thujopsis dolabrata		Thujopsis dolabrata	KX832628	Thujopsis dolabrata	EU183443
13728	Thunbergia	Acanthaceae	Lamiales	Magnoliophyta	Thunbergia	1398	1535	1452	1738	150	NA	1943	700	Thunbergia mysorensis	AY008828	Thunbergia alata	HQ384512	Thunbergia coccinea	AJ235625	Thunbergia alata	AF107569	Thunbergia hossei	KT004503	Thunbergia hossei		Thunbergia alata	U12667	Thunbergia coccinea	HG004805
13730	Tragopogon	Asteraceae	Asterales	Magnoliophyta	Tragopogon	1400	969	1132	1763	3364	NA	2201	561	Tragopogon pratensis	KT897491	Tragopogon porrifolius	AJ633257	Tragopogon dubius	AJ236197	Tragopogon dubius	KT179662	Tragopogon dubius	KT179725	Tragopogon dubius		Tragopogon porrifolius	L39391	Tragopogon angustifolius	FN675711
13747	Utricularia	Lentibulariaceae	Lamiales	Magnoliophyta	Utricularia	563	1516	1496	1743	285	1912	2200	925	Utricularia adpressa	AF482527	Utricularia longifolia	AF531834	Utricularia foliosa	KY025562	Utricularia sp. Albach 5	AJ236044	Utricularia geminiscapa	EF526399	Utricularia reniformis	KY774314	Utricularia gibba	KC997777	Utricularia geminiscapa	EF526399
13749	Vaccinium	Ericaceae	Ericales	Magnoliophyta	Vaccinium5	1427	1520	1496	NA	3319	1752	1274	568	Vaccinium macrocarpon	JQ757046	Vaccinium yakushimense	AB623167	Vaccinium macrocarpon	JQ757046	Vaccinium macrocarpon		Vaccinium myrtillus	AY727974	Vaccinium macrocarpon	DQ110366	Vaccinium parvifolium	AF419761	Vaccinium stamineum	KX610104
13753	Vernonia	Asteraceae	Asterales	Magnoliophyta	Vernonia	1425	1520	1496	1764	3344	NA	758	573	Vernonia baldwinii	KT178107	Vernonia baldwinii	KT176587	Vernonia baldwinii	KT176241	Vernonia baldwinii	KT179685	Vernonia baldwinii	KT179748	Vernonia baldwinii		Vernonia alamanii	AF092596	Vernonia cumingiana	HG004807
13755	Villarsia	Menyanthaceae	Asterales	Magnoliophyta	Villarsia	1392	1532	1440	NA	NA	NA	2209	550	Villarsia albiflora	EF173112	Villarsia capensis	EU257178	Villarsia capitata	AJ318984	Villarsia capitata		Villarsia capitata		Villarsia capitata		Villarsia calthifolia	AF130180	Villarsia latifolia	EU257164
13757	Viola	Violaceae	Malpighiales	Magnoliophyta	Viola	1427	1510	1502	1765	3359	1748	2220	561	Viola pedatifida	KT458063	Viola keiskei	DQ842601	Viola pubescens	JX663827	Viola pedatifida	KT459216	Viola bicolor	KT459257	Viola acuminata	AF520192	Viola pedatifida	KT457104	Viola sieboldii	AB828325
13759	Widdringtonia	Cupressaceae	Cupressales	Acrogymnospermae	Widdringtonia	1409	1527	NA	1627	2831	NA	768	423	Widdringtonia cedarbergensis	AY140261	Widdringtonia schwarzii	AF152218	Widdringtonia schwarzii		Widdringtonia nodiflora	EU161289	Widdringtonia nodiflora	EU161316	Widdringtonia nodiflora		Widdringtonia cedarbergensis	AY902178	Widdringtonia nodiflora	AY178419
13761	Xanthorhiza	Ranunculaceae	Ranunculales	Magnoliophyta	Xanthorhiza	1303	1217	1433	1670	3337	1774	2073	138	Xanthorhiza simplicissima	L12669	Xanthorhiza simplicissima	HE651033	Xanthorhiza simplicissima	AF093394	Xanthorhiza simplicissima	L75839	Xanthorhiza simplicissima	AF389270	Xanthorhiza simplicissima	AF197760	Xanthorhiza simplicissima	KU196961	Xanthorhiza simplicissima	KR697583
13767	Zenobia	Ericaceae	Ericales	Magnoliophyta	Zenobia	1399	1517	NA	NA	NA	NA	1268	479	Zenobia pulverulenta	L12626	Zenobia pulverulenta	JF801294	Zenobia pulverulenta		Zenobia pulverulenta		Zenobia pulverulenta		Zenobia pulverulenta		Zenobia pulverulenta	JF801388	Zenobia pulverulenta	AF358906
13815	Marsilea			Fern										Marsilea schelpeana	112378857	Marsilea mutica	161367281	Marsilea schelpeana	110348988	Marsilea mutica	109138935	Marsilea mutica		Marsilea mutica		Marsilea drummondii	170181825	Marsilea quadrifolia	AF448792.1
13833	Ophioglossum			Fern										Ophioglossum californicum	443267200	Ophioglossum californicum	443267200	Ophioglossum californicum	443267200	Ophioglossum reticulatum	16565317	Ophioglossum thermale	EU161327.1	Ophioglossum californicum	NC_030900.1	Ophioglossum californicum	443267200	Ophioglossum californicum
13893	Cocos	Arecaceae	Arecales	Magnoliophyta	Cocos	1305	795	1496	1674	NA	1924	2178	730	Cocos nucifera	KX028884	Cocos nucifera	KX028884	Cocos nucifera	KX028884	Cocos nucifera	AY012393	Cocos nucifera		Cocos nucifera	KX028885	Cocos nucifera	EU004883	Cocos nucifera	HQ265515
14009	Rhapis	Arecaceae	Arecales	Magnoliophyta	Rhapis	1418	1544	1496	1671	NA	NA	926	NA	Rhapis subtilis	AY012458	Rhapis laosensis	HQ720322	Rhapis subtilis	AY012401	Rhapis subtilis	AY012344	Rhapis subtilis		Rhapis subtilis		Rhapis vidalii	HQ720712	Rhapis vidalii
14026	Trachycarpus	Arecaceae	Arecales	Magnoliophyta	Trachycarpus	1333	1544	1490	1749	992	NA	927	639	Trachycarpus martianus	JX903256	Trachycarpus takil	HQ720314	Trachycarpus fortunei	AY012403	Trachycarpus fortunei	AY012346	Trachycarpus fortunei	AF290588	Trachycarpus fortunei		Trachycarpus nanus	HQ720724	Trachycarpus wagnerianus	EF635379
14097	Stegolepis	Rapateaceae	Poales	Magnoliophyta	Stegolepis	1428	1522	1311	NA	NA	1730	2112	NA	Stegolepis parvipetala	AY614380	Stegolepis parvipetala	AY614014	Stegolepis sp. Kubitki et al. 97-30	EU832860	Stegolepis sp. Kubitki et al. 97-30		Stegolepis sp. Kubitki et al. 97-30		Stegolepis sp. Qiu 97132	DQ401411	Stegolepis hitchcockii	AF207629	Stegolepis hitchcockii
14366	Cymbidium	Orchidaceae	Asparagales	Magnoliophyta	Cymbidium	1418	1546	1496	1061	92	NA	2184	782	Cymbidium sinense	KC876123	Cymbidium goeringii	MF421552	Cymbidium aloifolium	KC876122	Cymbidium faberi	JN418934	Cymbidium macrorhizon	AB839942	Cymbidium macrorhizon		Cymbidium tracyanum	KC876127	Cymbidium macrorhizon	KT338679
14457	Epipactis	Orchidaceae	Asparagales	Magnoliophyta	Epipactis	1399	1459	1496	NA	1084	NA	2192	715	Epipactis dunensis	JX088504	Epipactis helleborine	AF263659	Epipactis veratrifolia	KU551267	Epipactis veratrifolia		Epipactis condensata	KM103448	Epipactis condensata		Epipactis veratrifolia	KU551267	Epipactis palustris	AY146448
14605	Listera	Orchidaceae	Asparagales	Magnoliophyta	Listera	1418	1538	1496	NA	NA	NA	2192	464	Listera fugongensis	KU551270	Listera fugongensis	KU551270	Listera fugongensis	KU551270	Listera fugongensis		Listera fugongensis		Listera fugongensis		Listera fugongensis	KU551270	Listera borealis	MG216431
14999	Alisma	Alismataceae	Alismatales	Magnoliophyta	Alisma	1152	1538	1354	1742	120	1673	2083	819	Alisma nanum	JF781040	Alisma canaliculatum	AB040179	Alisma plantago-aquatica	DQ007417	Alisma plantago-aquatica	AF197585	Alisma gramineum	KX167394	Alisma plantago-aquatica	KX526127	Alisma triviale	HQ901541	Alisma lanceolatum	DQ468390
15019	Anchomanes	Araceae	Alismatales	Magnoliophyta	Anchomanes	1446	1535	NA	NA	NA	NA	NA	NA	Anchomanes difformis	AM905761	Anchomanes difformis	GQ220885	Anchomanes difformis		Anchomanes difformis		Anchomanes difformis		Anchomanes difformis		Anchomanes difformis		Anchomanes difformis
15023	Ariopsis	Araceae	Alismatales	Magnoliophyta	Ariopsis	1390	1537	NA	NA	NA	NA	NA	404	Ariopsis peltata	AM905804	Ariopsis peltata	AM920626	Ariopsis peltata		Ariopsis peltata		Ariopsis peltata		Ariopsis peltata		Ariopsis peltata		Ariopsis peltata	KF863706
15062	Lasia	Araceae	Alismatales	Magnoliophyta	Lasia	702	1538	NA	NA	67	NA	NA	846	Lasia spinosa	AM905749	Lasia spinosa	AM920571	Lasia spinosa		Lasia spinosa		Lasia spinosa	KM580736	Lasia spinosa		Lasia spinosa		Lasia spinosa	KM580736
15067	Montrichardia	Araceae	Alismatales	Magnoliophyta	Montrichardia	1390	1541	NA	NA	NA	NA	NA	NA	Montrichardia arborescens	AM905818	Montrichardia arborescens	AM920640	Montrichardia arborescens		Montrichardia arborescens		Montrichardia arborescens		Montrichardia arborescens		Montrichardia arborescens		Montrichardia arborescens
15095	Symplocarpus	Araceae	Alismatales	Magnoliophyta	Symplocarpus	1418	1526	1496	NA	NA	NA	2044	256	Symplocarpus renifolius	KY039276	Symplocarpus renifolius	KY039276	Symplocarpus renifolius	KY039276	Symplocarpus renifolius		Symplocarpus renifolius		Symplocarpus renifolius		Symplocarpus foetidus	DQ400880	Symplocarpus foetidus	MG216128
15105	Xanthosoma	Araceae	Alismatales	Magnoliophyta	Xanthosoma	1390	1556	1308	NA	NA	1777	NA	NA	Xanthosoma helleborifolium	AM905790	Xanthosoma sagittifolium	EU886500	Xanthosoma mafaffa	DQ401330	Xanthosoma mafaffa		Xanthosoma mafaffa		Xanthosoma mafaffa	DQ401376	Xanthosoma mafaffa		Xanthosoma mafaffa
15114	Aechmea	Bromeliaceae	Poales	Magnoliophyta	Aechmea	1428	1519	1483	1739	1181	NA	2078	NA	Aechmea nudicaulis	AY614390	Aechmea alba	JX649232	Aechmea chantinii	AF168885	Aechmea sp. Hahn 6942	AF069212	Aechmea sp. KH-2014	KM103495	Aechmea sp. KH-2014		Aechmea allenii	L75897	Aechmea allenii
15119	Billbergia	Bromeliaceae	Poales	Magnoliophyta	Billbergia	631	1519	NA	1742	NA	NA	2062	NA	Billbergia distachya	JN202141.1	Billbergia amoena	JX649243	Billbergia amoena		Billbergia pyramidalis	AY952407	Billbergia pyramidalis		Billbergia pyramidalis		Billbergia macrolepis	L75858	Billbergia macrolepis
15123	Catopsis	Bromeliaceae	Poales	Magnoliophyta	Catopsis	1428	1513	NA	NA	NA	NA	2072	330	Catopsis morreniana	AY614391	Catopsis morreniana	AY614025	Catopsis morreniana		Catopsis morreniana		Catopsis morreniana		Catopsis morreniana		Catopsis wangerinii	L75855	Catopsis nutans	EU126834
15137	Glomeropitcairnia	Bromeliaceae	Poales	Magnoliophyta	Glomeropitcairnia	1428	1513	1483	1649	NA	NA	1901	NA	Glomeropitcairnia erectiflora	AY614395	Glomeropitcairnia erectiflora	AY614029	Glomeropitcairnia penduliflora	AF168914	Glomeropitcairnia penduliflora	AF168847	Glomeropitcairnia penduliflora		Glomeropitcairnia penduliflora		Glomeropitcairnia penduliflora	L75864	Glomeropitcairnia penduliflora
15141	Hechtia	Bromeliaceae	Poales	Magnoliophyta	Hechtia	1428	1513	NA	NA	NA	NA	2025	NA	Hechtia carlsoniae	AY614386	Hechtia stenopetala	EU681834	Hechtia stenopetala		Hechtia stenopetala		Hechtia stenopetala		Hechtia stenopetala		Hechtia glomerata	HQ895752	Hechtia glomerata
15164	Puya	Bromeliaceae	Poales	Magnoliophyta	Puya	1448	1525	1493	1671	NA	NA	2072	556	Puya laxa	HQ182447	Puya alpestris	AY949998	Puya laxa	HQ180476	Puya raimondii	AF207001	Puya raimondii		Puya raimondii		Puya aequatorialis	L75903	Puya ferruginea	KF265363
15170	Tillandsia	Bromeliaceae	Poales	Magnoliophyta	Tillandsia1	1428	1513	1496	NA	NA	NA	2078	471	Tillandsia aeranthos	AY614497	Tillandsia aeranthos	AY614131	Tillandsia usneoides	KY293680	Tillandsia usneoides		Tillandsia usneoides		Tillandsia usneoides		Tillandsia espinosae	L75912	Tillandsia paucifolia	DQ870648
15297	Agrostis	Poaceae	Poales	Magnoliophyta	Agrostis	1404	1507	1487	489	141	NA	2219	753	Agrostis capillaris	AY395527	Agrostis capillaris	FJ231112	Agrostis gigantea	NC_037162	Agrostis sp. YL-2004	AY429023	Agrostis capillaris	KX872899	Agrostis capillaris		Agrostis gigantea	NC_037162	Agrostis gigantea	KX872905
15303	Alopecurus	Poaceae	Poales	Magnoliophyta	Alopecurus	1419	1487	1496	266	144	NA	2168	760	Alopecurus arundinaceus	NC_037163	Alopecurus magellanicus	DQ786880	Alopecurus arundinaceus	NC_037163	Alopecurus gerardii	EU792344	Alopecurus myosuroides	KT948627	Alopecurus myosuroides		Alopecurus magellanicus	DQ786808	Alopecurus gerardii	EU792344
15314	Andropogon	Poaceae	Poales	Magnoliophyta	Andropogon	1429	1505	1496	NA	NA	NA	2216	742	Andropogon chinensis	KY596121	Andropogon fastigiatus	KY596118	Andropogon chinensis	KY596121	Andropogon chinensis		Andropogon chinensis		Andropogon chinensis		Andropogon burmanicus	KY596164	Andropogon chinensis	HM347004
15324	Anthoxanthum	Poaceae	Poales	Magnoliophyta	Anthoxanthum	1352	1487	1487	237	66	NA	2219	756	Anthoxanthum madagascariense	MF998474	Anthoxanthum nitens	KM974740	Anthoxanthum nitens	KM974740	Anthoxanthum nitens	KX872928	Anthoxanthum alpinum	KX872927	Anthoxanthum alpinum		Anthoxanthum odoratum	KM974732	Anthoxanthum alpinum	KX872927
15367	Brachypodium	Poaceae	Poales	Magnoliophyta	Brachypodium	1419	1487	1496	1764	3388	NA	2210	601	Brachypodium hybridum	LT222230	Brachypodium hybridum	LT222230	Brachypodium hybridum	LT222230	Brachypodium distachyon	XR_002961441	Brachypodium distachyon	XR_002961468	Brachypodium distachyon		Brachypodium pinnatum	KY636081	Brachypodium flexum	KP709547
15369	Briza	Poaceae	Poales	Magnoliophyta	Briza	1356	1516	1487	237	141	NA	2147	697	Briza media	KM360677.1	Briza maxima	KM974736	Briza maxima	KM974736	Briza minor	KX872935	Briza media	KX165760	Briza media		Briza minor	DQ786820	Briza elatior	EU935582
15376	Calamagrostis	Poaceae	Poales	Magnoliophyta	Calamagrostis	1388	1507	1471	241	141	NA	2164	792	Calamagrostis foliosa	LT576802	Calamagrostis macrolepis	AM234559	Calamagrostis arundinacea	DQ780969	Calamagrostis purpurea	KX872995	Calamagrostis canescens	KX872952	Calamagrostis canescens		Calamagrostis canadensis	DQ786824	Calamagrostis x acutiflora	KX873024
15410	Cinna	Poaceae	Poales	Magnoliophyta	Cinna	1287	896	NA	237	96	NA	NA	783	Cinna bolanderi	MF963057	Cinna bolanderi	MF963434	Cinna bolanderi		Cinna arundinacea	EU792343	Cinna arundinacea	EU792343	Cinna arundinacea		Cinna arundinacea		Cinna arundinacea	EU792343
15437	Cynodon	Poaceae	Poales	Magnoliophyta	Cynodon	1400	1517	403	NA	122	NA	2219	547	Cynodon transvaalensis	HE575823	Cynodon simonii	AF312327	Cynodon dactylon	KY024482	Cynodon dactylon		Cynodon dactylon	KP205451	Cynodon dactylon		Cynodon simonii	JN681600	Cynodon convergens	GU359252
15451	Dendrocalamus	Poaceae	Poales	Magnoliophyta	Dendrocalamus	1428	1487	1496	233	56	NA	2219	632	Dendrocalamus latiflorus	FJ970916	Dendrocalamus copelandii	HM448940.1	Dendrocalamus latiflorus	FJ970916	Dendrocalamus latiflorus	KF467246	Dendrocalamus strictus	KX083559	Dendrocalamus strictus		Dendrocalamus latiflorus	FJ970916	Dendrocalamus copelandii	KY296050
15452	Deschampsia	Poaceae	Poales	Magnoliophyta	Deschampsia	1398	1487	1496	237	141	NA	2219	791	Deschampsia cespitosa	JX848495	Deschampsia antarctica	KF887484	Deschampsia antarctica	KF887484	Deschampsia elongata	KX873033	Deschampsia setacea	KX167764	Deschampsia setacea		Deschampsia antarctica	KF887484	Deschampsia cespitosa	KX873029
15488	Ehrharta	Poaceae	Poales	Magnoliophyta	Ehrharta	1428	1516	1496	NA	NA	NA	2201	220	Ehrharta bulbosa	KY432808	Ehrharta longifolia	AF164392	Ehrharta bulbosa	KY432808	Ehrharta bulbosa		Ehrharta bulbosa		Ehrharta bulbosa		Ehrharta bulbosa	KY432808	Ehrharta dura	AF430300
15492	Elymus	Poaceae	Poales	Magnoliophyta	Elymus	1419	1499	1496	NA	141	NA	2219	713	Elymus caucasicus	HM770839	Elymus libanoticus	HM540024	Elymus stipifolius	KY636121	Elymus stipifolius		Elymus athericus	KX166524	Elymus athericus		Elymus libanoticus	KX592060	Elymus dahuricus	KJ526339
15543	Hakonechloa	Poaceae	Poales	Magnoliophyta	Hakonechloa	1160	824	1496	NA	NA	NA	2219	NA	Hakonechloa macra	MF035984	Hakonechloa macra	MF035984	Hakonechloa macra	MF035984	Hakonechloa macra		Hakonechloa macra		Hakonechloa macra		Hakonechloa macra	KJ920232	Hakonechloa macra
15560	Holcus	Poaceae	Poales	Magnoliophyta	Holcus	1300	1507	1493	237	141	NA	2174	747	Holcus lanatus	KY432781	Holcus annuus	DQ786921	Holcus lanatus	KY432781	Holcus lanatus	KX873115	Holcus lanatus	KX873115	Holcus lanatus		Holcus annuus	DQ786849	Holcus lanatus	KX873115
15597	Lamarckia	Poaceae	Poales	Magnoliophyta	Lamarckia	1327	945	1487	NA	96	NA	710	682	Lamarckia aurea	NC_037168	Lamarckia aurea	NC_037168	Lamarckia aurea	NC_037168	Lamarckia aurea		Lamarckia aurea	KJ598943	Lamarckia aurea		Lamarckia aurea	NC_037168	Lamarckia aurea	KJ598943
15623	Lophatherum	Poaceae	Poales	Magnoliophyta	Lophatherum	742	1496	NA	NA	NA	NA	2063	733	Lophatherum sinense	KM538806	Lophatherum gracile	HE586104	Lophatherum gracile		Lophatherum gracile		Lophatherum gracile		Lophatherum gracile		Lophatherum gracile	HE575791	Lophatherum gracile	AB762289
15636	Lygeum	Poaceae	Poales	Magnoliophyta	Lygeum	508	1491	1496	NA	NA	NA	2091	523	Lygeum spartum	KY432785	Lygeum spartum	KX601243	Lygeum spartum	KY432785	Lygeum spartum		Lygeum spartum		Lygeum spartum		Lygeum spartum	KY432785	Lygeum spartum	JF697721
15644	Melica	Poaceae	Poales	Magnoliophyta	Melica	1419	1481	1496	NA	141	NA	2219	681	Melica subulata	KM974743	Melica subulata	KM974743	Melica subulata	KM974743	Melica subulata		Melica uniflora	KX167318	Melica uniflora		Melica mutica	KM974742	Melica uniflora	KU883455
15679	Nardus	Poaceae	Poales	Magnoliophyta	Nardus	1341	1491	1496	NA	141	NA	2085	626	Nardus sp. Hodkinson s.n.	AM849379	Nardus stricta	KX601244	Nardus stricta	KY432787	Nardus stricta		Nardus stricta	KX167569	Nardus stricta		Nardus sp. Hodkinson s.n.	AM849168	Nardus stricta	KJ477049
15740	Phalaris	Poaceae	Poales	Magnoliophyta	Phalaris	1348	1487	1487	237	141	NA	2095	754	Phalaris coerulescens	FN870402	Phalaris minor	KM487284	Phalaris arundinacea	KM974746	Phalaris minor	KX873131	Phalaris arundinacea	KX165815	Phalaris arundinacea		Phalaris coerulescens	HE575745	Phalaris angusta	KX873129
15745	Phragmites	Poaceae	Poales	Magnoliophyta	Phragmites	1419	1496	1417	100	129	1551	2219	621	Phragmites sp. TH-203	AJ746274	Phragmites mauritianus	MF543171	Phragmites australis	MF035995	Phragmites australis	JX560314	Phragmites japonicus	LC085881	Phragmites australis	KX526398	Phragmites australis	EF422913	Phragmites japonicus	KP057069
15747	Phyllostachys	Poaceae	Poales	Magnoliophyta	Phyllostachys	1428	1496	1496	NA	57	NA	2219	729	Phyllostachys nigra	HQ154129	Phyllostachys aurea	KU569973	Phyllostachys nigra	HQ154129	Phyllostachys nigra		Phyllostachys nigra	KM051452	Phyllostachys nigra		Phyllostachys propinqua	JN415113	Phyllostachys nigra	KM051452
15853	Spartina	Poaceae	Poales	Magnoliophyta	Spartina	543	NA	NA	NA	NA	NA	NA	NA	Spartina sp. OPC-2016	KT956910	Spartina sp. OPC-2016		Spartina sp. OPC-2016		Spartina sp. OPC-2016		Spartina sp. OPC-2016		Spartina sp. OPC-2016		Spartina sp. OPC-2016		Spartina sp. OPC-2016
15869	Stipa	Poaceae	Poales	Magnoliophyta	Stipa	1419	1487	1496	NA	NA	NA	2219	680	Stipa zalesskii	MG052616	Stipa zalesskii	MG052616	Stipa zalesskii	MG052616	Stipa zalesskii		Stipa zalesskii		Stipa zalesskii		Stipa lipskyi	KT692644	Stipa papposa	KC129440
15904	Tragus	Poaceae	Poales	Magnoliophyta	Tragus	532	1496	NA	NA	NA	NA	2100	662	Tragus racemosus	EF125103	Tragus racemosus	HE573977	Tragus racemosus		Tragus racemosus		Tragus racemosus		Tragus racemosus		Tragus racemosus	AM849193	Tragus berteronianus	MF029707
15906	Tricholaena	Poaceae	Poales	Magnoliophyta	Tricholaena	1428	1496	1496	NA	NA	NA	2216	733	Tricholaena monachne	KY432799	Tricholaena monachne	KY432799	Tricholaena monachne	KY432799	Tricholaena monachne		Tricholaena monachne		Tricholaena monachne		Tricholaena monachne	HE577883	Tricholaena monachne	HM347025
15949	Zizania	Poaceae	Poales	Magnoliophyta	Zizania	1324	1502	205	157	NA	NA	2085	647	Zizania texana	L05043	Zizania latifolia	KT161956	Zizania aquatica	KJ870999	Zizania latifolia	JN169836	Zizania latifolia		Zizania latifolia		Zizania latifolia	KT161956	Zizania latifolia	KP057077
15956	Phleum	Poaceae	Poales	Magnoliophyta	Phleum	1329	1507	1496	NA	141	NA	2219	763	Phleum rhaeticum	KF602220	Phleum phleoides	AM234552	Phleum alpinum	KM974747	Phleum alpinum		Phleum pratense	EU792341	Phleum pratense		Phleum alpinum	KM974747	Phleum pratense	EU792341
15970	Nolina	Asparagaceae	Asparagales	Magnoliophyta	Nolina	1448	1562	1485	NA	59	NA	2180	729	Nolina atopocarpa	KX931462	Nolina bigelovii	JX903543	Nolina atopocarpa	KX931462	Nolina atopocarpa		Nolina cespitifera	KC798472	Nolina cespitifera		Nolina atopocarpa	HQ181126	Nolina juncea	KC798474
16046	Chlorophytum	Asparagaceae	Asparagales	Magnoliophyta	Chlorophytum1	1346	1556	1485	1730	161	NA	2088	525	Chlorophytum orchidastrum	HM640492	Chlorophytum laxum	AB029807	Chlorophytum comosum	AY147631	Chlorophytum orchidastrum	HM640722	Chlorophytum glaucum	JX021590	Chlorophytum glaucum		Chlorophytum comosum	AY147789	Chlorophytum comosum	GU474423
16047	Clintonia	Liliaceae	Liliales	Magnoliophyta	Clintonia2	1408	1310	1496	1720	NA	NA	2012	NA	Clintonia borealis	KU303172	Clintonia andrewsiana	KM085586	Clintonia borealis	KU303126	Clintonia borealis	AF168833	Clintonia borealis		Clintonia borealis		Clintonia umbellulata	KM085720	Clintonia umbellulata
16048	Clivia	Amaryllidaceae	Asparagales	Magnoliophyta	Clivia	1333	1164	1449	1739	1208	NA	2082	729	Clivia nobilis	JX903147	Clivia nobilis	JX464550	Clivia nobilis	JX903753	Clivia nobilis	AF206889	Clivia nobilis	KM103428	Clivia nobilis		Clivia nobilis	JX903336	Clivia miniata	HM140798
16053	Convallaria	Asparagaceae	Asparagales	Magnoliophyta	Convallaria	702	1562	1485	1737	1221	NA	2010	473	Convallaria keiskei	KC704929.1	Convallaria majalis	HM640557	Convallaria majalis	AF168897	Convallaria majalis	HM640672	Convallaria keiskei	KM103438	Convallaria keiskei		Convallaria majalis	AF508404	Convallaria majalis	KX375057
16055	Crinum	Amaryllidaceae	Asparagales	Magnoliophyta	Crinum	1340	1562	1496	1745	990	NA	2212	766	Crinum yemense	AF116951	Crinum asiaticum	JQ276395	Crinum asiaticum	JX903754	Crinum asiaticum	JQ283938	Crinum americanum	AF293854	Crinum americanum		Crinum asiaticum	JQ276783	Crinum mauritianum	AY139139
16061	Danae	Asparagaceae	Asparagales	Magnoliophyta	Danae	1389	1562	1447	1730	NA	NA	2066	NA	Danae racemosa	HM640439	Danae racemosa	HM640553	Danae racemosa	JX903679	Danae racemosa	HM640668	Danae racemosa		Danae racemosa		Danae racemosa	AY225013	Danae racemosa
16070	Disporopsis	Asparagaceae	Asparagales	Magnoliophyta	Disporopsis	1412	1562	1447	1730	NA	NA	2040	545	Disporopsis pernyi	D17373	Disporopsis aspersa	AB029765	Disporopsis pernyi	JX903698	Disporopsis pernyi	HM640681.1	Disporopsis pernyi		Disporopsis pernyi		Disporopsis sp. Kim 05-003	JX903280	Disporopsis pernyi	KM266397
16071	Disporum	Colchicaceae	Liliales	Magnoliophyta	Disporum	1388	1550	197	NA	NA	535	2030	731	Disporum sessile	D17376	Disporum multiflorum	AB858236	Disporum uniflorum	KC796815.1	Disporum uniflorum		Disporum uniflorum		Disporum flavens	KC899525	Disporum uniflorum	JX903508	Disporum cantoniense	KC899579
16107	Hemerocallis	Asphodelaceae	Asparagales	Magnoliophyta	Hemerocallis	1346	1550	1492	1728	NA	NA	2040	553	Hemerocallis minor	HM640537	Hemerocallis hongdoensis	JX903612	Hemerocallis littorea	AY147619	Hemerocallis minor	HM640769	Hemerocallis minor		Hemerocallis minor		Hemerocallis fulva	JX903446	Hemerocallis minor	KT189163
16123	Hypoxis	Hypoxidaceae	Asparagales	Magnoliophyta	Hypoxis	1333	1547	1445	1727	974	NA	2047	374	Hypoxis aurea	JF972896	Hypoxis aurea	JF972930	Hypoxis villosa	JX903873	Hypoxis hemerocallidea	HM640771	Hypoxis hirsuta	AF203684	Hypoxis hirsuta		Hypoxis villosa	JX903456	Hypoxis hirsuta	MG216516
16139	Ledebouria	Asparagaceae	Asparagales	Magnoliophyta	Ledebouria1	1418	1559	1488	1747	386	NA	2178	NA	Ledebouria cordifolia	JQ273915	Ledebouria cordifolia	JQ276410	Ledebouria socialis	AF168944	Ledebouria cordifolia	JQ283908	Ledebouria cordifolia	JQ283864	Ledebouria cordifolia		Ledebouria cordifolia	JQ276797	Ledebouria cordifolia
16150	Maianthemum	Asparagaceae	Asparagales	Magnoliophyta	Maianthemum	1377	1562	1485	1746	448	NA	2082	480	Maianthemum purpureum	KJ745532	Maianthemum japonicum	HM640576.1	Maianthemum stellatum	JX903702	Maianthemum stellatum	JQ283913	Maianthemum stellatum	JQ283860	Maianthemum stellatum		Maianthemum racemosum	AY225016	Maianthemum stenolobum	KY908592
16161	Muscari	Asparagaceae	Asparagales	Magnoliophyta	Muscari	1338	1555	1418	1731	NA	NA	1986	724	Muscari neglectum	HQ645927.1	Muscari aucheri	HM640628	Muscari aucheri	JX903814	Muscari aucheri	HM640743	Muscari aucheri		Muscari aucheri		Muscari aucheri	JX903396	Muscari neglectum	HQ645897
16195	Polygonatum	Asparagaceae	Asparagales	Magnoliophyta	Polygonatum	1399	1568	1488	1730	121	1515	2180	487	Polygonatum oppositifolium	KJ745594	Polygonatum involucratum	KX375101	Polygonatum cyrtonema	KT630835	Polygonatum inflatum	HM640685.1	Polygonatum odoratum	JF421534	Polygonatum biflorum	AY453077	Polygonatum verticillatum	KT722981	Polygonatum kingianum	KX375082
16237	Streptopus	Liliaceae	Liliales	Magnoliophyta	Streptopus	1376	1530	1452	NA	NA	NA	2012	412	Streptopus parviflorus	AB088817	Streptopus parviflorus	AB040203	Streptopus parviflorus	KM085953.1	Streptopus parviflorus		Streptopus parviflorus		Streptopus parviflorus		Streptopus parviflorus	KM085826	Streptopus amplexifolius	MG216658
16255	Tricyrtis	Liliaceae	Liliales	Magnoliophyta	Tricyrtis	1410	1543	1496	1744	NA	NA	2053	NA	Tricyrtis affinis	D17382	Tricyrtis formosana	JN417361	Tricyrtis macropoda	KU303876	Tricyrtis latifolia	AF207046	Tricyrtis latifolia		Tricyrtis latifolia		Tricyrtis macropoda	KU303890	Tricyrtis macropoda
16300	Maranta	Marantaceae	Zingiberales	Magnoliophyta	Maranta	1463	1541	1496	1727	1149	1604	2208	732	Maranta leuconeura	KF601571	Maranta arundinacea	JQ341325	Maranta leuconeura	KF601571	Maranta bicolor	AF069225	Maranta depressa	KM103490	Maranta leuconeura	DQ401410	Maranta leuconeura	KF601571	Maranta bicolor	AY673056
16365	Ruppia	Ruppiaceae	Alismatales	Magnoliophyta	Ruppia	1319	750	1266	1607	NA	NA	1883	710	Ruppia megacarpa	AB507891	Ruppia maritima	JN893851	Ruppia maritima	HQ901526	Ruppia maritima	JN034103	Ruppia maritima		Ruppia maritima		Ruppia maritima	HQ901550	Ruppia cirrhosa	AB728740
16372	Pontederia	Pontederiaceae	Commelinales	Magnoliophyta	Pontederia	1341	1252	1429	1744	989	1515	317	NA	Pontederia sagittata	U41597	Pontederia cordata	AF434872	Pontederia cordata	AF387601	Pontederia cordata	AF168871	Pontederia cordata	KM103485	Pontederia cordata	HQ437985	Pontederia cordata	U41617	Pontederia cordata
16383	Vellozia	Velloziaceae	Pandanales	Magnoliophyta	Vellozia1	1364	NA	NA	NA	NA	NA	NA	NA	Vellozia declinans	JX032708	Vellozia declinans		Vellozia declinans		Vellozia declinans		Vellozia declinans		Vellozia declinans		Vellozia declinans		Vellozia declinans
16398	Clermontia	Campanulaceae	Asterales	Magnoliophyta	Clermontia	552	855	1496	NA	78	NA	2204	596	Clermontia calophylla	JX845908.1	Clermontia lindseyana	JX845883.1	Clermontia fauriei	MF061167	Clermontia fauriei		Clermontia calophylla	KM382192	Clermontia calophylla		Clermontia fauriei	MF061167	Clermontia calophylla	KM382192
16399	Codonopsis	Campanulaceae	Asterales	Magnoliophyta	Codonopsis	1374	1529	1486	1746	89	NA	2204	600	Codonopsis viridis	EU713356	Codonopsis lanceolata	KC146484	Codonopsis pilosula	AJ236202	Codonopsis pilosula	GU246727	Codonopsis foetens	AF136237	Codonopsis foetens		Codonopsis minima	KY587457	Codonopsis javanica	KY071063
16402	Cyananthus	Campanulaceae	Asterales	Magnoliophyta	Cyananthus	1421	1534	1386	NA	76	NA	2088	594	Cyananthus lobatus	KC880626.1	Cyananthus flavus	KC880537	Cyananthus inflatus	KT970137	Cyananthus inflatus		Cyananthus lobatus	GU444030	Cyananthus lobatus		Cyananthus microphyllus	AF130186	Cyananthus lobatus	KC282676
16404	Cyphia	Campanulaceae	Asterales	Magnoliophyta	Cyphia	1427	1529	1487	NA	NA	NA	2210	125	Cyphia angustiloba	MF770621	Cyphia angustiloba	MF770621	Cyphia angustiloba	MF770621	Cyphia angustiloba		Cyphia angustiloba		Cyphia angustiloba		Cyphia crenata	MF770625	Cyphia comptonii	KC013706
16405	Cyphocarpus	Campanulaceae	Asterales	Magnoliophyta	Cyphocarpus	1419	NA	NA	NA	NA	NA	NA	NA	Cyphocarpus rigescens	L18792	Cyphocarpus rigescens		Cyphocarpus rigescens		Cyphocarpus rigescens		Cyphocarpus rigescens		Cyphocarpus rigescens		Cyphocarpus rigescens		Cyphocarpus rigescens
16438	Nemacladus	Campanulaceae	Asterales	Magnoliophyta	Nemacladus	1399	893	NA	NA	NA	NA	NA	454	Nemacladus ramosissimus	L18791	Nemacladus glanduliferus	MF963547	Nemacladus glanduliferus		Nemacladus glanduliferus		Nemacladus glanduliferus		Nemacladus glanduliferus		Nemacladus glanduliferus		Nemacladus glanduliferus	MF963913
16464	Trachelium	Campanulaceae	Asterales	Magnoliophyta	Trachelium	1427	1544	1496	NA	NA	NA	2087	622	Trachelium caeruleum	HM850405	Trachelium caeruleum	LT706718	Trachelium caeruleum	EU437661	Trachelium caeruleum		Trachelium caeruleum		Trachelium caeruleum		Trachelium caeruleum	EU017224	Trachelium caeruleum	KY091372
16480	Scaevola	Goodeniaceae	Asterales	Magnoliophyta	Scaevola	1439	1516	1496	1763	3364	1556	2222	808	Scaevola porocarya	KR604961	Scaevola aemula	EU385394	Scaevola phlebopetala	KR604957	Scaevola collaris	KP828787	Scaevola collaris	KP828787	Scaevola aemula	AY453118	Scaevola collaris	KR604959	Scaevola phlebopetala	KP828782
16718	Juglans	Juglandaceae	Fagales	Magnoliophyta	Juglans	1427	1517	1501	1737	3365	1742	2170	551	Juglans nigra	MF167462	Juglans nigra	MF167462	Juglans nigra	MF167462	Juglans nigra	AF206943	Juglans nigra	AF479105	Juglans mandshurica	AF520073	Juglans sigillata	MF167465	Juglans nigra	MF182372
16722	Pterocarya	Juglandaceae	Fagales	Magnoliophyta	Pterocarya	1427	1516	1458	1508	NA	1738	NA	547	Pterocarya rhoifolia	U00439	Pterocarya caucasica	AF118041	Pterocarya fraxinifolia	AJ235572	Pterocarya hupehensis	AY263891	Pterocarya hupehensis		Pterocarya hupehensis	AF520075	Pterocarya hupehensis		Pterocarya stenoptera	KF994030
16728	Asarum	Aristolochiaceae	Piperales	Magnoliophyta	Asarum	1427	1524	1496	1762	2245	1801	4405	637	Asarum megacalyx	MG554449	Asarum megacalyx	MG554457	Asarum megacalyx	MG554449	Asarum tamaense	DQ472350.1	Asarum canadense	DQ008643	Asarum canadense	AF197751	Asarum sieboldii	NC_037190	Asarum megacalyx	KJ888516
16751	Houttuynia	Saururaceae	Piperales	Magnoliophyta	Houttuynia	1395	1524	1475	1763	2921	1800	1181	713	Houttuynia cordata	AB205610	Houttuynia cordata	DQ212712	Houttuynia cordata	AY572283	Houttuynia cordata	AY572305	Houttuynia cordata	DQ008640	Houttuynia cordata	AF197749	Houttuynia cordata	EU519645	Houttuynia cordata	FJ980393
16896	Alangium	Cornaceae	Cornales	Magnoliophyta	Alangium	1371	1511	1496	1742	3364	1716	2176	567	Alangium platanifolium	JF308649	Alangium kurzii	DQ341347	Alangium chinense	MG524996	Alangium chinense	AF206843	Alangium chinense	AY260008	Alangium chinense	AF520122	Alangium chinense	MG524996	Alangium platanifolium	JF980304
16900	Aucuba	Garryaceae	Garryales	Magnoliophyta	Aucuba	1427	1485	1496	1730	3329	1511	1236	537	Aucuba japonica	GQ997098	Aucuba japonica	GQ997060	Aucuba japonica	GQ997051	Aucuba japonica	U42522	Aucuba japonica	JF321131	Aucuba himalaica	AY453099	Aucuba japonica	GQ997066	Aucuba chinensis	KP092763
16908	Corokia	Argophyllaceae	Asterales	Magnoliophyta	Corokia	1395	675	1376	1718	3368	1614	2210	572	Corokia cotoneaster	L11221	Corokia cotoneaster	AY491646	Corokia cotoneaster	AJ235445	Corokia cotoneaster	U42523	Corokia cotoneaster	AF479187	Corokia cotoneaster	GU351189	Corokia cotoneaster	AF130182	Corokia cotoneaster	EF635466
16910	Curtisia	Curtisiaceae	Cornales	Magnoliophyta	Curtisia	551	755	1420	997	3366	1442	2176	NA	Curtisia dentata	MG524999	Curtisia dentata	MG524999	Curtisia dentata	MG524999	Curtisia dentata	L16007	Curtisia dentata	AY260012	Curtisia dentata	GU351195	Curtisia dentata	JF268470	Curtisia dentata
16912	Griselinia	Griseliniaceae	Apiales	Magnoliophyta	Griselinia	1413	1507	1487	1740	3351	1511	2223	632	Griselinia littoralis	AF307916	Griselinia littoralis	AJ429372	Griselinia lucida	AF209595	Griselinia lucida	AF206922	Griselinia lucida	AF479197	Griselinia racemosa	AY453096	Griselinia lucida	AF130205	Griselinia lucida	AJ536582
16914	Helwingia	Helwingiaceae	Aquifoliales	Magnoliophyta	Helwingia	1420	1495	1496	1723	2792	1622	2183	568	Helwingia himalaica	KX434807	Helwingia himalaica	KX434807	Helwingia himalaica	KX434807	Helwingia japonica	U42524	Helwingia sp. Peng et al. 17408	GQ983586	Helwingia japonica	GU351223	Helwingia japonica	AF130207	Helwingia chinensis	AF200594
16917	Mastixia	Nyssaceae	Cornales	Magnoliophyta	Mastixia	1389	1495	1496	NA	3366	NA	2170	329	Mastixia euonymoides	JF308650	Mastixia caudatilimba	MG525001	Mastixia caudatilimba	MG525001	Mastixia caudatilimba		Mastixia caudatilimba	AY260015	Mastixia caudatilimba		Mastixia caudatilimba	MG525001	Mastixia chinensis	MF785594
16921	Camptotheca	Nyssaceae	Cornales	Magnoliophyta	Camptotheca	614	684	528	1729	3356	NA	2217	508	Camptotheca acuminata	MG525005	Camptotheca acuminata	MG525005	Camptotheca acuminata	MG525005	Camptotheca acuminata	U42789	Camptotheca acuminata	AY260010	Camptotheca acuminata		Camptotheca acuminata	MG525005	Camptotheca acuminata	KP092581
16923	Davidia	Nyssaceae	Cornales	Magnoliophyta	Davidia	614	1182	1496	1742	3365	NA	2217	508	Davidia involucrata	MG525002	Davidia involucrata	MG525002	Davidia involucrata	MG525002	Davidia involucrata	AJ235991	Davidia involucrata	AY260013	Davidia involucrata		Davidia involucrata	AJ236265	Davidia involucrata	EU734435
16928	Adenanthos	Proteaceae	Proteales	Magnoliophyta	Adenanthos	1351	1529	1472	1319	799	NA	NA	518	Adenanthos sericeus	DQ875835	Adenanthos sericeus	EU169606	Adenanthos obovatus	AF060404	Adenanthos sericeus	X66774	Adenanthos sericeus	X66766	Adenanthos sericeus		Adenanthos sericeus		Adenanthos venosus	AF508821
16964	Isopogon	Proteaceae	Proteales	Magnoliophyta	Isopogon	1399	1529	1472	1193	864	NA	NA	495	Isopogon latifolius	U79179	Isopogon anethifolius	EU169637	Isopogon buxifolius	AF060403	Isopogon latifolius	X66775	Isopogon latifolius	X66767	Isopogon latifolius		Isopogon latifolius		Isopogon buxifolius	AF508818
16968	Lambertia	Proteaceae	Proteales	Magnoliophyta	Lambertia	1397	1529	1482	1743	3374	NA	2032	539	Lambertia inermis	L11190	Lambertia formosa	EU642683	Lambertia formosa	EU642713	Lambertia inermis	AF274597	Lambertia inermis	AF479206	Lambertia inermis		Lambertia formosa	EU642651	Lambertia formosa	EU676098
17047	Malpighia	Malpighiaceae	Malpighiales	Magnoliophyta	Malpighia	1399	1508	1468	1745	NA	NA	749	524	Malpighia emarginata	AF344493	Malpighia emarginata	AF344561	Malpighia glabra	AB233692	Malpighia coccigera	L24046	Malpighia coccigera		Malpighia coccigera		Malpighia stevensii	AF351022	Malpighia stevensii	AF436783
17075	Comesperma	Polygalaceae	Fabales	Magnoliophyta	Comesperma	1420	1501	NA	NA	NA	NA	NA	541	Comesperma esulifolium	AM234179	Comesperma esulifolium	EU596516	Comesperma esulifolium		Comesperma esulifolium		Comesperma esulifolium		Comesperma esulifolium		Comesperma esulifolium		Comesperma flavum	GQ888890
17514	Diplopanax	Nyssaceae	Cornales	Magnoliophyta	Diplopanax	1427	1495	1407	NA	3364	NA	2170	NA	Diplopanax stachyanthus	MG524991	Diplopanax stachyanthus	MG524991	Diplopanax stachyanthus	MG524991	Diplopanax stachyanthus		Diplopanax stachyanthus	AY260014	Diplopanax stachyanthus		Diplopanax stachyanthus	MG524991	Diplopanax stachyanthus
17778	Calycadenia	Asteraceae	Asterales	Magnoliophyta	Calycadenia	NA	894	NA	NA	NA	NA	NA	549	Calycadenia multiglandulosa		Calycadenia multiglandulosa	MF963644	Calycadenia multiglandulosa		Calycadenia multiglandulosa		Calycadenia multiglandulosa		Calycadenia multiglandulosa		Calycadenia multiglandulosa		Calycadenia multiglandulosa	MF964028
18184	Hemizonia	Asteraceae	Asterales	Magnoliophyta	Hemizonia	1289	894	NA	NA	NA	NA	NA	540	Hemizonia congesta	MF963325	Hemizonia congesta	MF963670	Hemizonia congesta		Hemizonia congesta		Hemizonia congesta		Hemizonia congesta		Hemizonia congesta		Hemizonia congesta	MF964056
18794	Senecio	Asteraceae	Asterales	Magnoliophyta	Senecio	1443	1511	NA	123	3344	NA	2201	570	Senecio deltoideus	GU817782	Senecio integerrimus	MG225212	Senecio integerrimus		Senecio magnificus	KY397503	Senecio integerrimus	KT179726	Senecio integerrimus		Senecio polypodioides	EU385205	Senecio australis	KM365026
19013	Zinnia	Asteraceae	Asterales	Magnoliophyta	Zinnia	1386	1514	1496	537	NA	NA	2213	518	Zinnia juniperifolia	AY215200	Zinnia juniperifolia	AY215883	Zinnia juniperifolia	KJ434438	Zinnia violacea	AB089282	Zinnia violacea		Zinnia violacea		Zinnia juniperifolia	AF384805	Zinnia citrea	KY989549
19016	Agoseris	Asteraceae	Asterales	Magnoliophyta	Agoseris	1380	969	NA	NA	53	NA	NA	562	Agoseris glauca	JX848400	Agoseris x elata	AJ633249	Agoseris x elata		Agoseris x elata		Agoseris retrorsa	AF386494	Agoseris retrorsa		Agoseris retrorsa		Agoseris retrorsa	AF386494
19018	Krigia	Asteraceae	Asterales	Magnoliophyta	Krigia	606	811	NA	NA	NA	NA	NA	544	Krigia virginica	KJ773608	Krigia biflora	MF349865	Krigia biflora		Krigia biflora		Krigia biflora		Krigia biflora		Krigia biflora		Krigia dandelion	L13945
19027	Microseris	Asteraceae	Asterales	Magnoliophyta	Microseris	1241	957	NA	NA	53	NA	NA	567	Microseris scapigera	KT626823	Microseris douglasii	AJ633247	Microseris douglasii		Microseris douglasii		Microseris sylvatica	AF386498	Microseris sylvatica		Microseris sylvatica		Microseris lindleyi	U69704
19029	Pyrrhopappus	Asteraceae	Asterales	Magnoliophyta	Pyrrhopappus	606	969	NA	NA	NA	NA	NA	537	Pyrrhopappus carolinianus	KJ773799	Pyrrhopappus grandiflorus	AJ633243	Pyrrhopappus grandiflorus		Pyrrhopappus grandiflorus		Pyrrhopappus grandiflorus		Pyrrhopappus grandiflorus		Pyrrhopappus grandiflorus		Pyrrhopappus grandiflorus	L13953
19031	Stephanomeria	Asteraceae	Asterales	Magnoliophyta	Stephanomeria	1307	969	NA	NA	NA	NA	NA	501	Stephanomeria pauciflora	KY584351	Stephanomeria diegensis	AJ633245	Stephanomeria diegensis		Stephanomeria diegensis		Stephanomeria diegensis		Stephanomeria diegensis		Stephanomeria diegensis		Stephanomeria exigua	AF473634
19151	Eruca	Brassicaceae	Brassicales	Magnoliophyta	Eruca	593	1476	NA	251	123	1924	2033	621	Eruca vesicaria	KU499890	Eruca pinnatifida	JN584973	Eruca pinnatifida		Eruca vesicaria	JX444504	Eruca vesicaria	KF454469	Eruca vesicaria	KF442616	Eruca vesicaria	MF192792	Eruca vesicaria	MF192768
19205	Lepidium	Brassicaceae	Brassicales	Magnoliophyta	Lepidium	1419	1512	1442	1761	3354	1683	2240	635	Lepidium meyenii	KX886353	Lepidium meyenii	KX886353	Lepidium meyenii	KX886353	Lepidium densiflorum	KT459193	Lepidium densiflorum	KT459235	Lepidium sp. TY-2016	KX526200	Lepidium meyenii	KX886353	Lepidium navasii	KU213888
19374	Akania	Akaniaceae	Brassicales	Magnoliophyta	Akania	1409	683	1120	NA	NA	1560	1998	NA	Akania bidwillii	KU739558	Akania bidwillii	KU739542	Akania bidwillii	AF209522	Akania bidwillii		Akania bidwillii		Akania bidwillii	KU739638	Akania bidwillii	HM120260	Akania bidwillii
19926	Allocasuarina	Casuarinaceae	Fagales	Magnoliophyta	Allocasuarina	1427	1169	NA	NA	NA	NA	NA	563	Allocasuarina verticillata	X69527	Allocasuarina acutivalvis	AY191668	Allocasuarina acutivalvis		Allocasuarina acutivalvis		Allocasuarina acutivalvis		Allocasuarina acutivalvis		Allocasuarina acutivalvis		Allocasuarina zephyrea	HM116959
19928	Gymnostoma	Casuarinaceae	Fagales	Magnoliophyta	Gymnostoma	1309	1169	NA	NA	NA	NA	NA	NA	Gymnostoma chamaecyparis	AY033861	Gymnostoma australianum	AY191678	Gymnostoma australianum		Gymnostoma australianum		Gymnostoma australianum		Gymnostoma australianum		Gymnostoma australianum		Gymnostoma australianum
19933	Diervilla	Caprifoliaceae	Dipsacales	Magnoliophyta	Diervilla	1401	1495	1468	1724	3283	NA	1987	494	Diervilla sessilifolia	AF446937	Diervilla rivularis	AJ429392	Diervilla sessilifolia	GQ983617	Diervilla sessilifolia	GQ983566	Diervilla sessilifolia	GQ983583	Diervilla sessilifolia		Diervilla sessilifolia	AF447027	Diervilla lonicera	AF078722
19952	Valeriana	Caprifoliaceae	Dipsacales	Magnoliophyta	Valeriana3	1425	1447	NA	NA	NA	NA	2079	530	Valeriana urticifolia	AY362500	Valeriana hirtella	AJ429396	Valeriana hirtella		Valeriana hirtella		Valeriana hirtella		Valeriana hirtella		Valeriana rigida	AY362460	Valeriana polemonioides	AY792856
20025	Acalypha	Euphorbiaceae	Malpighiales	Magnoliophyta	Acalypha	1398	1495	1468	1735	3325	1733	653	457	Acalypha sp. RBGK 7740	AM234975	Acalypha chamaedrifolia	LK021349	Acalypha insulana	AB233646	Acalypha insulana	AB233542	Acalypha californica	EF135605	Acalypha californica	EF135289	Acalypha californica	AY425027	Acalypha australis	GU441818
20145	Drypetes	Putranjivaceae	Malpighiales	Magnoliophyta	Drypetes	1397	1523	1466	1737	106	1745	689	546	Drypetes macrostigma	AJ402945	Drypetes madagascariensis	AY552457	Drypetes littoralis	AB233718	Drypetes roxburghii	U42534	Drypetes hoaensis	KR531996	Drypetes perreticulata	AF520185	Drypetes madagascariensis	AY830362	Drypetes roxburghii	KC984656
20202	Mallotus	Euphorbiaceae	Malpighiales	Magnoliophyta	Mallotus	1399	1523	1468	1712	137	NA	1125	570	Mallotus nudiflorus	AY663648	Mallotus mollissimus	LK021464	Mallotus japonicus	AB267975	Mallotus japonicus	AB268079	Mallotus japonicus	AB848992	Mallotus japonicus		Mallotus peltatus	FJ976115	Mallotus repandus	DQ813305
20339	Ceratonia	Fabaceae	Fabales	Magnoliophyta	Ceratonia	550	1518	1496	1098	55	NA	2233	409	Ceratonia siliqua	KJ468096	Ceratonia siliqua	KJ468096	Ceratonia siliqua	KJ468096	Ceratonia siliqua	X66778	Ceratonia siliqua	X66758	Ceratonia siliqua		Ceratonia siliqua	KJ468096	Ceratonia siliqua	AJ245576
20341	Schotia	Fabaceae	Fabales	Magnoliophyta	Schotia	1397	1517	NA	1016	81	NA	NA	564	Schotia afra	AM235016	Schotia afra	GU321968	Schotia afra		Schotia brachypetala	X66779	Schotia latifolia	AY955775	Schotia latifolia		Schotia latifolia		Schotia afra	AY955774
20400	Astragalus	Fabaceae	Fabales	Magnoliophyta	Astragalus59	1427	1526	1501	1762	3365	NA	2214	572	Astragalus canadensis	KP126851	Astragalus atropilosulus	AY920440	Astragalus mongholicus	KU666554	Astragalus sieversianus	AF359602	Astragalus canadensis	KT459219	Astragalus canadensis		Astragalus mongholicus	KU666554	Astragalus polycladus	KX955007
20455	Bowringia	Fabaceae	Fabales	Magnoliophyta	Bowringia	561	758	NA	NA	NA	NA	NA	527	Bowringia callicarpa	KX527256	Bowringia callicarpa	KP093642	Bowringia callicarpa		Bowringia callicarpa		Bowringia callicarpa		Bowringia callicarpa		Bowringia callicarpa		Bowringia callicarpa	KP092704
20483	Caragana	Fabaceae	Fabales	Magnoliophyta	Caragana	1445	1511	1501	NA	161	NA	2196	570	Caragana kozlowii	MG386382	Caragana kozlowii	MG386382	Caragana kozlowii	MG386382	Caragana kozlowii		Caragana jubata	KF530301	Caragana jubata		Caragana kozlowii	MG386382	Caragana arborescens	DQ311963
20510	Clianthus	Fabaceae	Fabales	Magnoliophyta	Clianthus	1344	1526	NA	NA	NA	NA	NA	72	Clianthus puniceus	JQ933270	Clianthus puniceus	AY386914	Clianthus puniceus		Clianthus puniceus		Clianthus puniceus		Clianthus puniceus		Clianthus puniceus		Clianthus puniceus	L10801
20675	Hymenaea	Fabaceae	Fabales	Magnoliophyta	Hymenaea	524	1517	NA	NA	81	NA	NA	486	Hymenaea courbaril	JQ625969.1	Hymenaea courbaril	KX538510	Hymenaea courbaril		Hymenaea courbaril		Hymenaea courbaril	AY955800	Hymenaea courbaril		Hymenaea courbaril		Hymenaea eriogyne	KY306587
20685	Indigofera	Fabaceae	Fabales	Magnoliophyta	Indigofera177	1397	1532	1496	1298	764	NA	2187	567	Indigofera australis	AF308711	Indigofera sokotrana	GU951671	Indigofera tinctoria	KJ468098	Indigofera heterantha	X66689	Indigofera heterantha	X66760	Indigofera heterantha		Indigofera tinctoria	KJ468098	Indigofera arrecta	KX057875
20802	Oxytropis	Fabaceae	Fabales	Magnoliophyta	Oxytropis	1427	1520	1469	1659	3389	NA	2194	587	Oxytropis lambertii	KP126858	Oxytropis parryi	HQ293020	Oxytropis lambertii	KP126858	Oxytropis glabra	KM892913	Oxytropis ochrocephala	KR822224	Oxytropis ochrocephala		Oxytropis lambertii	KP126858	Oxytropis campestris	HQ176475
21013	Mimosa	Fabaceae	Fabales	Magnoliophyta	Mimosa1	1322	1522	1284	NA	100	NA	NA	475	Mimosa strigillosa	KJ773686	Mimosa colombiana	DQ790603	Mimosa casta	EU811850	Mimosa casta		Mimosa pigra	KT364060	Mimosa pigra		Mimosa pigra		Mimosa pigra	KT364060
21019	Castanea	Fagaceae	Fagales	Magnoliophyta	Castanea	1428	1394	1496	1443	56	1724	1622	502	Castanea sativa	MF044985	Castanea crenata	AB107636	Castanea pumila	KM360048	Castanea seguinii	AY263902	Castanea sativa	EU016360	Castanea seguinii	AF520078	Castanea crenata	AY586358	Castanea sativa	KP096453
21022	Chrysolepis	Fagaceae	Fagales	Magnoliophyta	Chrysolepis	1399	1514	1395	1669	3355	1324	1100	487	Chrysolepis sempervirens	AF206750.1	Chrysolepis chrysophylla	FJ185045	Chrysolepis sempervirens	AF209563	Chrysolepis sempervirens	AF206886	Chrysolepis sempervirens	AF479107	Chrysolepis sempervirens	GU351182	Chrysolepis chrysophylla	FJ185077	Chrysolepis sempervirens	AY040369
21024	Fagus	Fagaceae	Fagales	Magnoliophyta	Fagus	1427	1514	1496	1743	919	1729	2182	561	Fagus crenata	MF044982	Fagus hayatae	AB046506	Fagus engleriana	KX852398	Fagus grandifolia	AF206910	Fagus grandifolia	AY935813	Fagus grandifolia	AY263909	Fagus engleriana	KX852398	Fagus sylvatica	AJ888473
21101	Kopsia	Apocynaceae	Gentianales	Magnoliophyta	Kopsia	1301	1525	1425	NA	NA	NA	2201	551	Kopsia fruticosa	X91763	Kopsia angustipetala	KT955334	Kopsia pauciflora	HQ384765	Kopsia pauciflora		Kopsia pauciflora		Kopsia pauciflora		Kopsia fruticosa	AJ235824	Kopsia arborea	KP092768
21199	Asclepias	Apocynaceae	Gentianales	Magnoliophyta	Asclepias	1427	1535	1485	1761	3395	1855	2178	827	Asclepias nivea	KF539844	Asclepias syriaca	KF386166	Asclepias syriaca	KF386166	Asclepias syriaca	JF312046	Asclepias subulata	JN665093	Asclepias syriaca	KF541337	Asclepias syriaca	KF386166	Asclepias macrotis	JN665089
21496	Gentiana	Gentianaceae	Gentianales	Magnoliophyta	Gentiana	1427	1456	1502	1789	3323	1621	2182	599	Gentiana crassicaulis	KY595457	Gentiana purpurea	AJ429323	Gentiana lawrencei	KX096882	Gentiana asclepiadea	KC535932	Gentiana saponaria	JF321128	Gentiana dinarica	KC535825	Gentiana crassicaulis	KY595457	Gentiana asclepiadea	AJ580549
21555	Erodium	Geraniaceae	Geraniales	Magnoliophyta	Erodium	1427	1517	1496	NA	137	1913	2161	557	Erodium texanum	HM125536	Erodium crassifolium	KF977221	Erodium carvifolium	HQ713469	Erodium carvifolium		Erodium lebelii	KX166632	Erodium moschatum	KX824067	Erodium texanum	HM125536	Erodium stephanianum	DQ345327
21556	Monsonia	Geraniaceae	Geraniales	Magnoliophyta	Monsonia	1427	1517	1496	1740	NA	1943	2163	516	Monsonia marlothii	KT692739	Monsonia speciosa	HM125538	Monsonia marlothii	KT692739	Monsonia emarginata	AF206964	Monsonia emarginata		Monsonia emarginata	KX824076	Monsonia speciosa	HM125538	Monsonia emarginata	HE795069
21559	Viviania	Francoaceae	Geraniales	Magnoliophyta	Viviania	1427	1494	1120	1724	3340	1571	1385	507	Viviania marifolia	KF240615	Viviania marifolia	KF240615	Viviania marifolia	KF240615	Viviania marifolia	AF207054	Viviania marifolia	AF479130	Viviania marifolia	GU351326	Viviania marifolia	KF240615	Viviania elegans	HE795081
21560	Wendtia	Francoaceae	Geraniales	Magnoliophyta	Wendtia	1401	NA	NA	NA	NA	NA	NA	496	Wendtia gracilis	L14708	Wendtia gracilis		Wendtia gracilis		Wendtia gracilis		Wendtia gracilis		Wendtia gracilis		Wendtia gracilis		Wendtia gracilis	HE795047
21562	Limnanthes	Limnanthaceae	Brassicales	Magnoliophyta	Limnanthes	1398	909	1120	NA	NA	NA	1040	528	Limnanthes alba	KU739635	Limnanthes douglasii	MF963619	Limnanthes douglasii	AF209619	Limnanthes douglasii		Limnanthes douglasii		Limnanthes douglasii		Limnanthes alba	KU739557	Limnanthes douglasii	MF963998
21563	Averrhoa	Oxalidaceae	Oxalidales	Magnoliophyta	Averrhoa	1427	1286	1502	1760	896	1737	664	571	Averrhoa carambola	KU569488	Averrhoa carambola	JX661928	Averrhoa carambola	KU569488	Averrhoa carambola	KU569491	Averrhoa carambola	KU569491	Averrhoa carambola	AY674478	Averrhoa carambola	KU569488	Averrhoa bilimbi	KR905600
21566	Hypseocharis	Geraniaceae	Geraniales	Magnoliophyta	Hypseocharis	1427	1514	1496	NA	NA	1891	2045	527	Hypseocharis bilobata	KJ916497	Hypseocharis bilobata	KJ916375	Hypseocharis bilobata	KJ916279	Hypseocharis bilobata		Hypseocharis bilobata		Hypseocharis bilobata	KX824070	Hypseocharis bilobata	KF240616	Hypseocharis bilobata	HE795067
21590	Brunnera	Boraginaceae	Boraginales	Magnoliophyta	Brunnera	551	1322	NA	NA	NA	NA	1975	521	Brunnera macrophylla	MF349409	Brunnera orientalis	KF287784	Brunnera orientalis		Brunnera orientalis		Brunnera orientalis		Brunnera orientalis		Brunnera orientalis	KF287868	Brunnera sibirica	GQ285234
21610	Echium	Boraginaceae	Boraginales	Magnoliophyta	Echium	1195	1386	1468	NA	140	NA	730	535	Echium aculeatum	EU599868	Echium auberianum	EU599690.1	Echium vulgare	AJ504819	Echium vulgare		Echium plantagineum	KX167335	Echium plantagineum		Echium vulgare	KF158018	Echium sp. Kh7	KR150161
21621	Heliotropium	Boraginaceae	Boraginales	Magnoliophyta	Heliotropium1	1356	1421	1468	NA	977	NA	2052	548	Heliotropium curassavicum	KF158145	Heliotropium aegyptiacum	EU599646	Heliotropium lasiocarpum	AJ504822	Heliotropium lasiocarpum		Heliotropium curassavicum	AF148274	Heliotropium curassavicum		Heliotropium sp. 2159	EF688933	Heliotropium curassavicum	EF688896
21634	Lithospermum	Boraginaceae	Boraginales	Magnoliophyta	Lithospermum1	1195	1415	NA	194	140	NA	1911	547	Lithospermum multiflorum	EU599856	Lithospermum multiflorum	EU599680	Lithospermum multiflorum		Lithospermum erythrorhizon	EF199868	Lithospermum officinale	KX165965	Lithospermum officinale		Lithospermum distichum	KF287900	Lithospermum erythrorhizon	EF199861
21635	Lobostemon	Boraginaceae	Boraginales	Magnoliophyta	Lobostemon	1386	1141	1407	NA	NA	NA	1869	417	Lobostemon fruticosus	AM234929	Lobostemon fruticosus	KF287821	Lobostemon fruticosus	AJ504828	Lobostemon fruticosus		Lobostemon fruticosus		Lobostemon fruticosus		Lobostemon fruticosus	KF287905	Lobostemon trigonus	FJ789876
21766	Glechoma	Lamiaceae	Lamiales	Magnoliophyta	Glechoma	1349	791	NA	NA	137	NA	2091	609	Glechoma biondiana	KM886782	Glechoma longituba	FJ513163	Glechoma longituba		Glechoma longituba		Glechoma hederacea	KX165633	Glechoma hederacea		Glechoma hederacea	U78691	Glechoma hederacea	JQ669099
21819	Mentha	Lamiaceae	Lamiales	Magnoliophyta	Mentha1	1338	909	1490	273	137	NA	2158	733	Mentha aquatica	KP172048	Mentha arvensis	JN896123	Mentha spicata	NC_037247	Mentha spicata	JX444508	Mentha pulegium	KX167814	Mentha pulegium		Mentha spicata	NC_037247	Mentha arvensis	KC591661
21855	Physostegia	Lamiaceae	Lamiales	Magnoliophyta	Physostegia	1322	656	NA	NA	NA	NA	2090	NA	Physostegia virginiana	L14405	Physostegia purpurea	KJ773004	Physostegia purpurea		Physostegia purpurea		Physostegia purpurea		Physostegia purpurea		Physostegia virginiana	L36407	Physostegia virginiana
21861	Pogostemon	Lamiaceae	Lamiales	Magnoliophyta	Pogostemon	1424	1518	1496	1762	3361	1680	2152	952	Pogostemon stellatus	KP718620	Pogostemon stellatus	KP718620	Pogostemon stellatus	KP718620	Pogostemon stellatus	KP718621	Pogostemon yatabeanus	KP718619	Pogostemon stellatus	KX526299	Pogostemon stellatus	KP718620	Pogostemon yatabeanus	KP718619
21864	Prostanthera	Lamiaceae	Lamiales	Magnoliophyta	Prostanthera	1419	1524	1477	NA	NA	NA	1201	636	Prostanthera nivea	Z37430	Prostanthera calycina	HQ384497	Prostanthera ovalifolia	AJ235571	Prostanthera ovalifolia		Prostanthera ovalifolia		Prostanthera ovalifolia		Prostanthera rotundifolia	U78702	Prostanthera rotundifolia	FM163253
21880	Salvia	Lamiaceae	Lamiales	Magnoliophyta	Salvia	1419	1518	1496	1762	3361	1903	2158	736	Salvia abrotanoides	Z37428	Salvia nemorosa	KT176607	Salvia miltiorrhiza	HF586694	Salvia nemorosa	KT179705	Salvia nemorosa	KT179768	Salvia miltiorrhiza	KF177345	Salvia rosmarinus	KR232566	Salvia reuteriana	KP294360
21896	Teucrium	Lamiaceae	Lamiales	Magnoliophyta	Teucrium	1419	1340	1496	1761	3360	NA	2155	693	Teucrium flavum	Z37466	Teucrium bidentatum	AF477767	Teucrium canadense	KT176255	Teucrium canadense	KT179712	Teucrium canadense	KT179775	Teucrium canadense		Teucrium canadense	KT176848	Teucrium multicaule	KT006794
21922	Callicarpa	Lamiaceae	Lamiales	Magnoliophyta	Callicarpa	1381	1518	1436	1742	158	NA	2173	1027	Callicarpa mollis	HQ384868	Callicarpa mollis	HQ384498	Callicarpa mollis	HQ384701	Callicarpa dichotoma	AJ236048	Callicarpa longissima	KC896702	Callicarpa longissima		Callicarpa japonica	AF130148	Callicarpa furfuracea	FM163243
21940	Euthystachys	Stilbaceae	Lamiales	Magnoliophyta	Euthystachys	1398	1524	1469	1744	NA	NA	2069	NA	Euthystachys abbreviata	Z29671	Euthystachys abbreviata	HQ384526	Euthystachys abbreviata	AJ236173	Euthystachys abbreviata	AJ236034	Euthystachys abbreviata		Euthystachys abbreviata		Euthystachys abbreviata	AF147715	Euthystachys abbreviata
22002	Verbena	Verbenaceae	Lamiales	Magnoliophyta	Verbena1	1307	1516	1496	1761	3360	1786	2063	699	Verbena bracteata	HQ384875	Verbena bracteata	HQ384506	Verbena hastata	KT176256	Verbena hastata	KT179710	Verbena hastata	KT179773	Verbena bracteata	HQ384798	Verbena urticifolia	HM216791	Verbena urticifolia	FJ867416
22027	Cryptocarya	Lauraceae	Laurales	Magnoliophyta	Cryptocarya	1396	1523	1496	1762	2064	1804	2161	502	Cryptocarya obovata	U06841.1	Cryptocarya densiflora	HG314986	Cryptocarya chinensis	LC212965	Cryptocarya meisneriana	AF293757	Cryptocarya meisneriana	DQ008627	Cryptocarya meisneriana	AF197804	Cryptocarya chinensis	LC212965	Cryptocarya chinensis	KR531963
22042	Litsea	Lauraceae	Laurales	Magnoliophyta	Litsea	1378	1523	1496	795	106	NA	2158	623	Litsea salicifolia	GQ221257	Litsea glutinosa	KU382356	Litsea glutinosa	KU382356	Litsea calicaris	GU476439	Litsea sp. 3 XCH-2015	KR532295	Litsea sp. 3 XCH-2015		Litsea glutinosa	KU382356	Litsea cubeba	KX546456
22293	Pseudowintera	Winteraceae	Canellales	Magnoliophyta	Pseudowintera	1409	1487	1485	1708	700	NA	1410	444	Pseudowintera colorata	AF093735	Pseudowintera sp. DP18	KP407456	Pseudowintera colorata	AF093426	Pseudowintera axillaris	AY572310	Pseudowintera colorata	L16010	Pseudowintera colorata		Pseudowintera axillaris	AY394744	Pseudowintera axillaris	AY004124
22302	Lactoris	Aristolochiaceae	Piperales	Magnoliophyta	Lactoris	1180	804	1442	1668	3305	1830	1305	NA	Lactoris fernandeziana	L08763	Lactoris fernandeziana	DQ882195	Lactoris fernandeziana	AJ235515	Lactoris fernandeziana	U42783	Lactoris fernandeziana	AY095463	Lactoris fernandeziana	AF197812	Lactoris fernandeziana	AF123809	Lactoris fernandeziana
22527	Allosyncarpia	Myrtaceae	Myrtales	Magnoliophyta	Allosyncarpia	1427	1478	1496	85	86	NA	2234	509	Allosyncarpia ternata	KC180806	Allosyncarpia ternata	KC180806	Allosyncarpia ternata	KC180806	Allosyncarpia ternata	DQ352477	Allosyncarpia ternata	AF190353	Allosyncarpia ternata		Allosyncarpia ternata	KC180806	Allosyncarpia ternata	AF190353
22531	Angophora	Myrtaceae	Myrtales	Magnoliophyta	Angophora	1427	1505	1496	1627	86	NA	2186	529	Angophora floribunda	KC180804	Angophora hispida	AF368196	Angophora floribunda	KC180804	Angophora costata	GU476425	Angophora floribunda	AF190358	Angophora floribunda		Angophora floribunda	KC180804	Angophora hispida	AF190357
22534	Arillastrum	Myrtaceae	Myrtales	Magnoliophyta	Arillastrum	130	1493	NA	55	86	NA	997	477	Arillastrum gummiferum	HQ287587	Arillastrum gummiferum	AF368198	Arillastrum gummiferum		Arillastrum gummiferum	DQ352479	Arillastrum gummiferum	AF190355	Arillastrum gummiferum		Arillastrum gummiferum	AY498765	Arillastrum gummiferum	AF190355
22566	Eucalyptopsis	Myrtaceae	Myrtales	Magnoliophyta	Eucalyptopsis	NA	665	NA	85	86	NA	NA	577	Eucalyptopsis papuana		Eucalyptopsis papuana	AF368205	Eucalyptopsis papuana		Eucalyptopsis papuana	DQ352538	Eucalyptopsis papuana	AF190354	Eucalyptopsis papuana		Eucalyptopsis papuana		Eucalyptopsis papuana	AF190354
22658	Gayophytum	Onagraceae	Myrtales	Magnoliophyta	Gayophytum	1288	NA	NA	NA	NA	NA	1071	511	Gayophytum heterozygum	AF495765	Gayophytum heterozygum		Gayophytum heterozygum		Gayophytum heterozygum		Gayophytum heterozygum		Gayophytum heterozygum		Gayophytum heterozygum	AF495788	Gayophytum diffusum	GU176536
22662	Punica	Lythraceae	Myrtales	Magnoliophyta	Punica	702	1503	1496	133	62	906	1018	558	Punica granatum	KY635883	Punica granatum	KY635883	Punica granatum	KY635883	Punica granatum	U38311	Punica granatum	JX121275	Punica granatum	AY121502	Punica granatum	KY635883	Punica granatum	JX911356
22665	Trapa	Lythraceae	Myrtales	Magnoliophyta	Trapa	1295	1466	1493	NA	NA	NA	2168	425	Trapa natans	L10226	Trapa maximowiczii	KY705084	Trapa maximowiczii	KY705084	Trapa maximowiczii		Trapa maximowiczii		Trapa maximowiczii		Trapa maximowiczii	KY705084	Trapa natans	KX098577
22680	Dicentra	Papaveraceae	Ranunculales	Magnoliophyta	Dicentra	1398	1523	1443	1675	3334	1767	NA	534	Dicentra formosa	KM364752	Dicentra uniflora	LN610940	Dicentra cucullaria	KM364721	Dicentra eximia	L37908	Dicentra eximia	AF389262	Dicentra sp. Qiu 95026	AF197796	Dicentra sp. Qiu 95026		Dicentra peregrina	AB699685
22774	Berberis	Berberidaceae	Ranunculales	Magnoliophyta	Berberis	1421	1526	1496	1763	3226	1784	2189	602	Berberis bealei	KF176554	Berberis japonica	AB038184	Berberis bealei	KF176554	Berberis bealei	FJ748870	Berberis bealei	DQ008613	Berberis bealei	AF197761	Berberis koreana	KM057375	Berberis wallichiana	KC575611
22868	Anemone	Ranunculaceae	Ranunculales	Magnoliophyta	Anemone	1427	1535	1481	NA	1323	NA	2154	508	Anemone americana	EU053901	Anemone flaccida	AB110530	Anemone americana	EU053871	Anemone americana		Anemone henryi	FJ626445	Anemone henryi		Anemone hepatica	KU196920	Anemone quinquefolia	GU257978
22922	Ceanothus	Rhamnaceae	Rosales	Magnoliophyta	Ceanothus	1427	1115	1424	1762	3364	1577	2212	508	Ceanothus herbaceus	KT458037	Ceanothus ophiochilus	AF049839	Ceanothus sanguineus	AF209558	Ceanothus herbaceus	KT459182	Ceanothus sanguineus	AF479102	Ceanothus sp. Qiu 96098	GU351176	Ceanothus herbaceus	KT457079	Ceanothus thyrsiflorus	AF328834
22977	Chrysobalanus	Chrysobalanaceae	Malpighiales	Magnoliophyta	Chrysobalanus	649	1108	1109	1761	1545	1742	689	770	Chrysobalanus ellipticus	JQ898692	Chrysobalanus icaco	JX661935	Chrysobalanus icaco	KJ414480	Chrysobalanus icaco	KJ414477	Chrysobalanus icaco	KJ414477	Chrysobalanus icaco	KJ415044	Chrysobalanus icaco	JX662745	Chrysobalanus icaco	KJ414477
22986	Licania	Chrysobalanaceae	Malpighiales	Magnoliophyta	Licania	1323	1507	1496	1762	3354	1915	2208	772	Licania elaeosperma	AB233846	Licania heteromorpha	KJ414481	Licania glabriflora	KX180075	Licania sprucei	KJ414476	Licania sprucei	KJ414476	Licania sprucei	KJ414859	Licania minutiflora	KX180081	Licania alba	KJ414473
22994	Aeonium	Crassulaceae	Saxifragales	Magnoliophyta	Aeonium1	NA	1130	NA	NA	NA	NA	NA	510	Aeonium davidbramwellii		Aeonium canariense	AF115578	Aeonium canariense		Aeonium canariense		Aeonium canariense		Aeonium canariense		Aeonium canariense		Aeonium davidbramwellii	AY082129
22998	Cotyledon	Crassulaceae	Saxifragales	Magnoliophyta	Cotyledon	1281	1125	NA	NA	NA	NA	NA	525	Cotyledon orbiculata	AM234969	Cotyledon velutina	AF115593	Cotyledon velutina		Cotyledon velutina		Cotyledon velutina		Cotyledon velutina		Cotyledon velutina		Cotyledon orbiculata	KC988280
23003	Dudleya	Crassulaceae	Saxifragales	Magnoliophyta	Dudleya	1311	1118	1318	1721	3363	NA	NA	535	Dudleya viscida	L11182	Dudleya greenei	AF115606	Dudleya viscida	AJ235461	Dudleya viscida	U42526	Dudleya viscida	AF274646	Dudleya viscida		Dudleya viscida		Dudleya pulverulenta	EF632171
23005	Echeveria	Crassulaceae	Saxifragales	Magnoliophyta	Echeveria1	NA	1060	NA	52	NA	NA	NA	530	Echeveria juarezensis		Echeveria fulgens	AF115607	Echeveria fulgens		Echeveria gibbiflora	AY540515	Echeveria gibbiflora		Echeveria gibbiflora		Echeveria gibbiflora		Echeveria juarezensis	FJ753914
23012	Kalanchoe	Crassulaceae	Saxifragales	Magnoliophyta	Kalanchoe	1311	1454	1472	1732	3362	1204	2011	563	Kalanchoe daigremontiana	L11189	Kalanchoe laciniata	KC737251	Kalanchoe daigremontiana	AJ235510	Kalanchoe daigremontiana	U42527	Kalanchoe daigremontiana	AF274651	Kalanchoe pinnata	EF370717	Kalanchoe daigremontiana	EF207470	Kalanchoe millotii	AJ231337
23017	Monanthes	Crassulaceae	Saxifragales	Magnoliophyta	Monanthes	NA	1141	NA	NA	NA	NA	NA	510	Monanthes laxiflora		Monanthes brachycaulos	AY082265	Monanthes brachycaulos		Monanthes brachycaulos		Monanthes brachycaulos		Monanthes brachycaulos		Monanthes brachycaulos		Monanthes laxiflora	AY082116
23030	Sempervivum	Crassulaceae	Saxifragales	Magnoliophyta	Sempervivum	697	1135	NA	NA	NA	NA	NA	530	Sempervivum tectorum	KF997305	Sempervivum ciliosum	AF115676	Sempervivum ciliosum		Sempervivum ciliosum		Sempervivum ciliosum		Sempervivum ciliosum		Sempervivum ciliosum		Sempervivum montanum	KJ884278
23042	Crossosoma	Crossosomataceae	Crossosomatales	Magnoliophyta	Crossosoma	1395	1498	1449	1731	2954	1603	2045	557	Crossosoma californicum	L11179	Crossosoma bigelovii	HQ680694	Crossosoma californicum	AF209571	Crossosoma californicum	U42529	Crossosoma californicum	AF479131	Crossosoma californicum	GU351191	Crossosoma californicum	EU002216	Crossosoma bigelovii	DQ307116
23050	Bauera	Cunoniaceae	Oxalidales	Magnoliophyta	Bauera	1397	1199	1444	1718	898	NA	NA	NA	Bauera rubioides	L11174	Bauera sp. Bradford 730	AY935925	Bauera rubioides	AF209539	Bauera rubioides	U42505	Bauera rubioides	AY935808	Bauera rubioides		Bauera rubioides		Bauera rubioides
23070	Brexia	Celastraceae	Celastrales	Magnoliophyta	Brexia	551	1274	1415	1740	943	1724	675	534	Brexia madagascariensis	L11176	Brexia montana	JX203593	Brexia madagascariensis	AJ235419	Brexia madagascariensis	U42543	Brexia australis	JX203549	Brexia madagascariensis	AY674482	Brexia madagascariensis	AY968514	Brexia madagascariensis	JX203487
23075	Escallonia	Escalloniaceae	Escalloniales	Magnoliophyta	Escallonia	1401	1441	1472	1652	3310	1623	2170	NA	Escallonia illinita	AJ419694	Escallonia rubra	AJ429365	Escallonia callcottiae	AJ419684	Escallonia coquimbensis	U42544	Escallonia coquimbensis	GQ983585	Escallonia rubra	GU351207	Escallonia rubra	AJ236251	Escallonia rubra
23080	Itea	Iteaceae	Saxifragales	Magnoliophyta	Itea	1409	1053	1485	1727	3365	1628	2164	529	Itea japonica	AF190434	Itea virginica	EF456732	Itea ilicifolia	AF093383	Itea virginica	U42545	Itea virginica	AF479216	Itea virginica	EF370716	Itea chinensis	KC737262	Itea chinensis	KP092690
23083	Montinia	Montiniaceae	Solanales	Magnoliophyta	Montinia	1399	1447	1496	1745	3348	1625	2157	NA	Montinia caryophyllacea	L11194	Montinia caryophyllacea	HQ384569	Montinia caryophyllacea	AY100852	Montinia caryophyllacea	HQ384693	Montinia caryophyllacea	AF479175	Montinia caryophyllacea	HQ593762	Montinia caryophyllacea	AF130178	Montinia caryophyllacea
23085	Phyllonoma	Phyllonomaceae	Aquifoliales	Magnoliophyta	Phyllonoma	534	1412	1442	1669	NA	NA	2138	421	Phyllonoma sp. MHPAA582-08	JQ594710	Phyllonoma ruscifolia	AJ429377	Phyllonoma laticuspis	AJ236216	Phyllonoma laticuspis	U42546	Phyllonoma laticuspis		Phyllonoma laticuspis		Phyllonoma laticuspis	AF130208	Phyllonoma ruscifolia	AJ492650
23089	Pterostemon	Iteaceae	Saxifragales	Magnoliophyta	Pterostemon	1395	1056	1472	1744	3364	NA	2048	342	Pterostemon rotundifolius	L11203	Pterostemon rotundifolius	AF274630	Pterostemon rotundifolius	AJ235573	Pterostemon rotundifolius	U42547	Pterostemon rotundifolius	AF274663	Pterostemon rotundifolius		Pterostemon rotundifolius	EF207475	Pterostemon rotundifolius	AY231369
23093	Tetracarpaea	Tetracarpaeaceae	Saxifragales	Magnoliophyta	Tetracarpaea	1395	1038	1449	1729	3360	1591	1418	507	Tetracarpaea tasmanica	L11207	Tetracarpaea tasmanica	EF179064	Tetracarpaea tasmanica	AF209688	Tetracarpaea tasmanica	U42549	Tetracarpaea tasmanica	AF274669	Tetracarpaea tasmanica	EF370725	Tetracarpaea tasmanica	EF207481	Tetracarpaea tasmanica	EF178790
23100	Carpenteria	Hydrangeaceae	Cornales	Magnoliophyta	Carpenteria	1406	1184	1446	1720	3342	NA	2221	509	Carpenteria californica	L11177	Carpenteria sp. A YG-2013	KF202036	Carpenteria californica	AJ235426	Carpenteria californica	AJ235992	Carpenteria californica	JF321105	Carpenteria californica		Carpenteria californica	AF130217	Carpenteria californica	LN830399
23104	Deutzia	Hydrangeaceae	Cornales	Magnoliophyta	Deutzia	1409	1496	1496	NA	3361	1742	2222	539	Deutzia rubens	AF323196	Deutzia rubens	KY286660	Deutzia crassifolia	MG524993	Deutzia crassifolia		Deutzia rubens	AY260034	Deutzia parviflora	AF520126	Deutzia crassifolia	MG524993	Deutzia discolor	KY286584
23109	Hydrangea	Hydrangeaceae	Cornales	Magnoliophyta	Hydrangea	1427	1505	1496	1742	3368	1494	2176	568	Hydrangea hydrangeoides	KY412467	Hydrangea platyarguta	JF308700	Hydrangea aspera	MG524992	Hydrangea barbara	AJ235985	Hydrangea arguta	AY260039	Hydrangea macrophylla	AY453091	Hydrangea macrophylla	AF130218	Hydrangea hydrangeoides	GU983038
23113	Philadelphus	Hydrangeaceae	Cornales	Magnoliophyta	Philadelphus	1413	1498	1490	1729	3364	NA	2116	532	Philadelphus purpurascens	AF323195	Philadelphus confusus	KF202015.1	Philadelphus lewisii	AJ236231	Philadelphus lewisii	AJ235984	Philadelphus caucasicus	AY260037	Philadelphus caucasicus		Philadelphus lewisii	AJ236254	Philadelphus pekinensis	KY286583
23127	Hymenosporum	Pittosporaceae	Apiales	Magnoliophyta	Hymenosporum	550	688	NA	795	3301	NA	NA	529	Hymenosporum flavum	U50260	Hymenosporum flavum	U58623	Hymenosporum flavum		Hymenosporum flavum	L16009	Hymenosporum flavum	AY189079	Hymenosporum flavum		Hymenosporum flavum		Hymenosporum flavum	AY829026
23129	Pittosporum	Pittosporaceae	Apiales	Magnoliophyta	Pittosporum	1397	1473	1469	1723	3338	1778	2224	556	Pittosporum japonicum	L11202	Pittosporum undulatum	AJ429374	Pittosporum verrucosum	AF528857	Pittosporum japonicum	L28142	Pittosporum fairchildii	AF479192	Pittosporum tobira	DQ110355	Pittosporum tobira	AF130201	Pittosporum undulatum	HM116994
23136	Adenostoma	Rosaceae	Rosales	Magnoliophyta	Adenostoma	1427	1512	1509	1646	NA	NA	2179	441	Adenostoma fasciculatum	KY387915	Adenostoma fasciculatum	KY387915	Adenostoma fasciculatum	KY387915	Adenostoma fasciculatum	DQ886363	Adenostoma fasciculatum		Adenostoma fasciculatum		Adenostoma fasciculatum	KY387915	Adenostoma fasciculatum	DQ886358
23137	Agrimonia	Rosaceae	Rosales	Magnoliophyta	Agrimonia	702	1487	1504	NA	139	1537	2179	545	Agrimonia pilosa	KY419942	Agrimonia nipponica	AB073682	Agrimonia pilosa	KY419942	Agrimonia pilosa		Agrimonia procera	KX165893	Agrimonia pilosa	KX526416	Agrimonia pilosa	KY419942	Agrimonia pilosa	KX394602
23138	Alchemilla	Rosaceae	Rosales	Magnoliophyta	Alchemilla	1421	1502	1504	297	123	NA	2179	525	Alchemilla acutiloba	KY420009	Alchemilla japonica	AB073681	Alchemilla acutiloba	KY420009	Alchemilla dewildemanii	KT322005	Alchemilla filicaulis	KX165548	Alchemilla filicaulis		Alchemilla acutiloba	KY420009	Alchemilla haumanii	KT321988
23139	Amelanchier	Rosaceae	Rosales	Magnoliophyta	Amelanchier	1427	1512	1504	NA	NA	NA	2254	537	Amelanchier sinica	KY419998	Amelanchier ovalis	JQ390942.1	Amelanchier sinica	KY419998	Amelanchier sinica		Amelanchier sinica		Amelanchier sinica		Amelanchier alnifolia	KY419978	Amelanchier hybrid cultivar	KT861814
23143	Aruncus	Rosaceae	Rosales	Magnoliophyta	Aruncus	552	1512	1503	NA	NA	NA	1958	522	Aruncus sp. Vo85	MF349242	Aruncus aethusifolius	JQ041782	Aruncus dioicus	KY419926	Aruncus dioicus		Aruncus dioicus		Aruncus dioicus		Aruncus dioicus	KY419926	Aruncus aethusifolius	JQ041764
23146	Cercocarpus	Rosaceae	Rosales	Magnoliophyta	Cercocarpus	1427	1511	1504	1587	NA	NA	2194	446	Cercocarpus montanus	KY420024	Cercocarpus betuloides	AF288095	Cercocarpus montanus	KY420024	Cercocarpus betuloides	DQ886364	Cercocarpus betuloides		Cercocarpus betuloides		Cercocarpus montanus	KY420024	Cercocarpus betuloides	DQ886355
23149	Chamaebatiaria	Rosaceae	Rosales	Magnoliophyta	Chamaebatiaria	1427	1512	1504	1645	NA	NA	2179	442	Chamaebatiaria millefolium	KY420017	Chamaebatiaria millefolium	KY420017	Chamaebatiaria millefolium	KY420017	Chamaebatiaria millefolium	DQ886366	Chamaebatiaria millefolium		Chamaebatiaria millefolium		Chamaebatiaria millefolium	KY420017	Chamaebatiaria millefolium	DQ886359
23159	Crataegus	Rosaceae	Rosales	Magnoliophyta	Crataegus	1427	1532	1504	NA	138	NA	2275	586	Crataegus chungtienensis	KY419947	Crataegus monogyna	JQ391067	Crataegus chungtienensis	KY419947	Crataegus chungtienensis		Crataegus pinnatifida	GU363723	Crataegus pinnatifida		Crataegus chungtienensis	KY419947	Crataegus visenda	KC861910
23166	Eriobotrya	Rosaceae	Rosales	Magnoliophyta	Eriobotrya	753	1512	1504	1059	55	1623	2254	555	Eriobotrya prinoides	KJ735356.1	Eriobotrya deflexa	JQ391007	Eriobotrya japonica	KY085905	Eriobotrya japonica	KY054923	Eriobotrya henryi	KR532084	Eriobotrya deflexa	KX526418	Eriobotrya japonica	KY085905	Eriobotrya obovata	KJ170780
23168	Exochorda	Rosaceae	Rosales	Magnoliophyta	Exochorda	1427	1510	1504	1617	NA	1730	2185	529	Exochorda serratifolia	KY420012	Exochorda racemosa	AF288100	Exochorda serratifolia	KY420012	Exochorda racemosa	DQ886367	Exochorda racemosa		Exochorda racemosa	AF520159	Exochorda serratifolia	KY420012	Exochorda racemosa	AF318740
23169	Fallugia	Rosaceae	Rosales	Magnoliophyta	Fallugia	1427	1502	1504	NA	NA	NA	2179	428	Fallugia paradoxa	KY419999	Fallugia paradoxa	KY419999	Fallugia paradoxa	KY419999	Fallugia paradoxa		Fallugia paradoxa		Fallugia paradoxa		Fallugia paradoxa	KY419999	Fallugia paradoxa	AJ302345
23170	Filipendula	Rosaceae	Rosales	Magnoliophyta	Filipendula	1427	1502	1478	1154	3231	NA	2150	443	Filipendula vestita	KY387824	Filipendula multijuga	AB073684	Filipendula vestita	KY387876	Filipendula vulgaris	JF317368	Filipendula vulgaris	JF317387	Filipendula vulgaris		Filipendula vestita	KY387856	Filipendula tsuguwoi	KU294743
23176	Holodiscus	Rosaceae	Rosales	Magnoliophyta	Holodiscus	1427	1518	1504	1644	NA	NA	2181	528	Holodiscus argenteus	KY420013	Holodiscus argenteus	KY420013	Holodiscus argenteus	KY420013	Holodiscus discolor	DQ886370	Holodiscus discolor		Holodiscus discolor		Holodiscus argenteus	KY420013	Holodiscus discolor	EU669091
23180	Kageneckia	Rosaceae	Rosales	Magnoliophyta	Kageneckia	1427	1518	1504	NA	NA	NA	2242	428	Kageneckia crataegifolia	KY420027	Kageneckia angustifolia	JQ390923	Kageneckia crataegifolia	KY420027	Kageneckia crataegifolia		Kageneckia crataegifolia		Kageneckia crataegifolia		Kageneckia crataegifolia	KY420027	Kageneckia angustifolia	JQ392354
23184	Lindleya	Rosaceae	Rosales	Magnoliophyta	Lindleya	178	1523	NA	NA	NA	NA	1002	434	Lindleya mespiloides	JQ391263	Lindleya mespiloides	JQ390925	Lindleya mespiloides		Lindleya mespiloides		Lindleya mespiloides		Lindleya mespiloides		Lindleya mespiloides	DQ851528	Lindleya mespiloides	KX467718
23186	Lyonothamnus	Rosaceae	Rosales	Magnoliophyta	Lyonothamnus	1427	1512	1504	55	NA	NA	2181	533	Lyonothamnus floribundus	KY420005	Lyonothamnus floribundus	KY420005	Lyonothamnus floribundus	KY420005	Lyonothamnus floribundus	DQ886371	Lyonothamnus floribundus		Lyonothamnus floribundus		Lyonothamnus floribundus	KY420005	Lyonothamnus floribundus	AY177140
23191	Neillia	Rosaceae	Rosales	Magnoliophyta	Neillia	1427	1512	1504	55	2451	1638	2185	553	Neillia gracilis	KY420006	Neillia thyrsiflora	AF288108	Neillia serratisepala	KY419969	Neillia thyrsiflora	AY555304	Neillia thibetica	JF317391	Neillia incisa	KX526425	Neillia serratisepala	KY419969	Neillia incisa	JF980319
23192	Neviusia	Rosaceae	Rosales	Magnoliophyta	Neviusia	1427	1503	1504	1646	NA	NA	2182	529	Neviusia cliftonii	KY419980	Neviusia cliftonii	KY419980	Neviusia cliftonii	KY419980	Neviusia alabamensis	DQ886372	Neviusia alabamensis		Neviusia alabamensis		Neviusia cliftonii	KY419980	Neviusia cliftonii	MF963992
23199	Photinia	Rosaceae	Rosales	Magnoliophyta	Photinia	1427	1512	1504	1722	3366	NA	2242	551	Photinia integrifolia	KY419933	Photinia serratifolia	AF288111	Photinia integrifolia	KY419933	Photinia x fraseri	U42800	Photinia x fraseri	AF479101	Photinia x fraseri		Photinia prionophylla	KY419946	Photinia niitakayamensis	KY964733
23201	Physocarpus	Rosaceae	Rosales	Magnoliophyta	Physocarpus	1427	1512	1504	55	NA	NA	2185	533	Physocarpus sp. A SCZ-2017	KY419930	Physocarpus capitatus	AF288112	Physocarpus sp. A SCZ-2017	KY419930	Physocarpus opulifolius	DQ886373	Physocarpus opulifolius		Physocarpus opulifolius		Physocarpus sp. A SCZ-2017	KY419930	Physocarpus capitatus	AF318748
23204	Potentilla	Rosaceae	Rosales	Magnoliophyta	Potentilla	1448	1502	1504	95	977	NA	2240	534	Potentilla villosa	JX118107	Potentilla purpurea	KY419953	Potentilla parvifolia	KY420033	Potentilla baileyi	KT985784	Potentilla indica	AH001626	Potentilla indica		Potentilla lancinata	KY419968	Potentilla morefieldii	KT985731
23205	Prinsepia	Rosaceae	Rosales	Magnoliophyta	Prinsepia	1427	1509	1504	1646	134	1712	2185	549	Prinsepia utilis	KC571835	Prinsepia sinensis	KY419985	Prinsepia utilis	KC571835	Prinsepia uniflora	DQ886375	Prinsepia sinensis	GU363697	Prinsepia uniflora	AF520088	Prinsepia utilis	KC571835	Prinsepia uniflora	AF179559
23209	Purshia	Rosaceae	Rosales	Magnoliophyta	Purshia	1397	1511	1504	1587	NA	NA	2185	474	Purshia stansburyana	KY584353	Purshia tridentata	KY420000	Purshia tridentata	KY420000	Purshia tridentata	DQ886378	Purshia tridentata		Purshia tridentata		Purshia tridentata	KY420000	Purshia tridentata	DQ886357
23212	Quillaja	Quillajaceae	Fabales	Magnoliophyta	Quillaja	1397	1535	788	NA	NA	1618	2020	NA	Quillaja saponaria	U06822	Quillaja saponaria	KY293692	Quillaja saponaria	GQ497659	Quillaja saponaria		Quillaja saponaria		Quillaja saponaria	GU351287	Quillaja saponaria	EU002255	Quillaja saponaria
23214	Rhodotypos	Rosaceae	Rosales	Magnoliophyta	Rhodotypos	701	1518	1504	1645	NA	NA	2179	524	Rhodotypos scandens	KY419951	Rhodotypos scandens	KY419951	Rhodotypos scandens	KY419951	Rhodotypos scandens	DQ886379	Rhodotypos scandens		Rhodotypos scandens		Rhodotypos scandens	KY419951	Rhodotypos scandens	AY177141
23216	Rubus	Rosaceae	Rosales	Magnoliophyta	Rubus	1376	1511	1505	1645	160	NA	2179	569	Rubus canadensis	KY427303	Rubus plicatus	JN566091	Rubus corchorifolius	KY419958	Rubus idaeus	DQ886380	Rubus cochinchinensis	GU363746	Rubus cochinchinensis		Rubus fockeanus	KY420018	Rubus cf. sumatranus MR-2013	HG004845
23221	Sorbaria	Rosaceae	Rosales	Magnoliophyta	Sorbaria	701	1518	1504	NA	138	NA	2185	542	Sorbaria sorbifolia	KY419928	Sorbaria sorbifolia	KY419928	Sorbaria sorbifolia	KY419928	Sorbaria sorbifolia		Sorbaria sorbifolia	GU363747	Sorbaria sorbifolia		Sorbaria sorbifolia	KY419928	Sorbaria sorbifolia	JQ041772
23222	Sorbus	Rosaceae	Rosales	Magnoliophyta	Sorbus	1427	1512	1504	294	138	NA	2254	551	Sorbus rhamnoides	KY419962	Sorbus californica	AF288126	Sorbus torminalis	KY457242	Sorbus aucuparia	DQ849000	Sorbus torminalis	KX166269	Sorbus torminalis		Sorbus rhamnoides	KY419962	Sorbus randaiensis	KY964727
23224	Spiraea	Rosaceae	Rosales	Magnoliophyta	Spiraea	1427	1518	1503	1722	3370	1598	2179	601	Spiraea martini	KY419987	Spiraea martini	KY419987	Spiraea martini	KY419987	Spiraea x vanhouttei	U42801	Spiraea betulifolia	AF479103	Spiraea sp. Qiu 05008	GU351305	Spiraea martini	KY419987	Spiraea myrtilloides	GU444028
23231	Vauquelinia	Rosaceae	Rosales	Magnoliophyta	Vauquelinia	1397	1512	1504	55	NA	NA	2242	438	Vauquelinia corymbosa	U06829	Vauquelinia californica	KY419925	Vauquelinia californica	KY419925	Vauquelinia californica	DQ886382	Vauquelinia californica		Vauquelinia californica		Vauquelinia californica	KY419925	Vauquelinia californica	KX467728
23232	Waldsteinia	Rosaceae	Rosales	Magnoliophyta	Waldsteinia	1407	NA	NA	NA	NA	NA	NA	NA	Waldsteinia ternata	KM361036	Waldsteinia ternata		Waldsteinia ternata		Waldsteinia ternata		Waldsteinia ternata		Waldsteinia ternata		Waldsteinia ternata		Waldsteinia ternata
23234	Astilbe	Saxifragaceae	Saxifragales	Magnoliophyta	Astilbe	1427	1526	1496	99	1183	NA	NA	576	Astilbe taquetii	L11173	Astilbe x arendsii	GQ386956	Astilbe taquetii	AJ235401	Astilbe rubra	JX040539	Astilbe microphylla	AF374860	Astilbe microphylla		Astilbe microphylla		Astilbe chinensis	KC988278
23236	Astilboides	Saxifragaceae	Saxifragales	Magnoliophyta	Astilboides	1395	1053	NA	NA	1184	NA	NA	433	Astilboides tabularis	U06207	Astilboides tabularis	L34115	Astilboides tabularis		Astilboides tabularis		Astilboides tabularis	AF374843	Astilboides tabularis		Astilboides tabularis		Astilboides tabularis	JQ895221
23237	Bensoniella	Saxifragaceae	Saxifragales	Magnoliophyta	Bensoniella	1395	1520	NA	NA	NA	NA	NA	553	Bensoniella oregona	L34072	Bensoniella oregona	L34112	Bensoniella oregona		Bensoniella oregona		Bensoniella oregona		Bensoniella oregona		Bensoniella oregona		Bensoniella oregona	KJ959304
23238	Bergenia	Saxifragaceae	Saxifragales	Magnoliophyta	Bergenia	1427	1501	1496	NA	1183	NA	2170	554	Bergenia scopulosa	KY412195	Bergenia scopulosa	KY412195	Bergenia scopulosa	KY412195	Bergenia scopulosa		Bergenia crassifolia	AF374846	Bergenia crassifolia		Bergenia scopulosa	KY412195	Bergenia purpurascens	EU239674
23239	Bolandra	Saxifragaceae	Saxifragales	Magnoliophyta	Bolandra	1395	1053	NA	NA	1182	NA	NA	565	Bolandra oregana	U06209	Bolandra oregana	L34117	Bolandra oregana		Bolandra oregana		Bolandra oregana	AF374857	Bolandra oregana		Bolandra oregana		Bolandra californica	MF963794
23240	Boykinia	Saxifragaceae	Saxifragales	Magnoliophyta	Boykinia	1401	1053	1474	1719	3364	NA	NA	472	Boykinia occidentalis	AM183413	Boykinia rotundifolia	L34119	Boykinia rotundifolia	AJ235417	Boykinia intermedia	U42806	Boykinia rotundifolia	AF274638	Boykinia rotundifolia		Boykinia rotundifolia		Boykinia occidentalis	MG236583
23242	Chrysosplenium	Saxifragaceae	Saxifragales	Magnoliophyta	Chrysosplenium	1395	1529	1493	1740	3364	NA	NA	563	Chrysosplenium iowense	L19935	Chrysosplenium alternifolium	AM396496	Chrysosplenium iowense	AJ235432	Chrysosplenium iowense	L28136	Chrysosplenium iowense	AF274641	Chrysosplenium iowense		Chrysosplenium iowense		Chrysosplenium japonicum	JF980321
23245	Darmera	Saxifragaceae	Saxifragales	Magnoliophyta	Darmera	1395	1053	NA	NA	1184	NA	NA	432	Darmera peltata	L11180	Darmera peltata	L34123	Darmera peltata		Darmera peltata		Darmera peltata	AF374845	Darmera peltata		Darmera peltata		Darmera peltata	AB292041
23247	Elmera	Saxifragaceae	Saxifragales	Magnoliophyta	Elmera	546	1053	NA	NA	1183	NA	NA	464	Elmera racemosa	U06210	Elmera racemosa	L34124	Elmera racemosa		Elmera racemosa		Elmera racemosa	AF374853	Elmera racemosa		Elmera racemosa		Elmera racemosa	MG236962
23249	Francoa	Francoaceae	Geraniales	Magnoliophyta	Francoa	1427	1517	1496	1734	NA	1918	2158	518	Francoa sonchifolia	KJ916493	Francoa sonchifolia	KJ916371	Francoa sonchifolia	KJ916275	Francoa sonchifolia	L28137	Francoa sonchifolia		Francoa sonchifolia	KP962853	Francoa sonchifolia	JQ809470	Francoa sonchifolia	HE795060
23251	Jepsonia	Saxifragaceae	Saxifragales	Magnoliophyta	Jepsonia	1395	1053	NA	NA	3365	NA	NA	383	Jepsonia parryi	U06211	Jepsonia parryi	L34128	Jepsonia parryi		Jepsonia parryi		Jepsonia parryi	AF036497	Jepsonia parryi		Jepsonia parryi		Jepsonia parryi	U51262
23252	Leptarrhena	Saxifragaceae	Saxifragales	Magnoliophyta	Leptarrhena	546	1047	NA	NA	1184	NA	NA	462	Leptarrhena pyrolifolia	L11191	Leptarrhena pyrolifolia	L34129	Leptarrhena pyrolifolia		Leptarrhena pyrolifolia		Leptarrhena pyrolifolia	AF374858	Leptarrhena pyrolifolia		Leptarrhena pyrolifolia		Leptarrhena pyrolifolia	MG237631
23254	Lepuropetalon	Celastraceae	Celastrales	Magnoliophyta	Lepuropetalon	1397	1271	1101	1742	908	NA	NA	536	Lepuropetalon spathulatum	L11192	Lepuropetalon spathulatum	AY935905	Lepuropetalon spathulatum	AY935832	Lepuropetalon spathulatum	AY929347	Lepuropetalon spathulatum	AY935798	Lepuropetalon spathulatum		Lepuropetalon spathulatum		Lepuropetalon spathulatum	DQ217520
23258	Mukdenia	Saxifragaceae	Saxifragales	Magnoliophyta	Mukdenia	1427	1053	1496	NA	1184	NA	2170	419	Mukdenia rossii	NC_037495	Mukdenia rossii	NC_037495	Mukdenia rossii	NC_037495	Mukdenia rossii		Mukdenia rossii	AF374844	Mukdenia rossii		Mukdenia rossii	NC_037495	Mukdenia rossii	KY392710
23260	Peltoboykinia	Saxifragaceae	Saxifragales	Magnoliophyta	Peltoboykinia	1294	1298	1496	1740	3364	NA	NA	532	Peltoboykinia tellimoides	U06213	Peltoboykinia tellimoides	AB161144	Peltoboykinia tellimoides	AJ235554	Peltoboykinia tellimoides	U52215	Peltoboykinia tellimoides	AF036499	Peltoboykinia tellimoides		Peltoboykinia tellimoides		Peltoboykinia tellimoides	JQ895246
23261	Penthorum	Penthoraceae	Saxifragales	Magnoliophyta	Penthorum	1427	1499	1496	1760	3360	1634	2170	519	Penthorum chinense	JX436155	Penthorum chinense	KC988293	Penthorum chinense	JX436155	Penthorum sedoides	U42825	Penthorum sedoides	AF274661	Penthorum sedoides	EF370721	Penthorum chinense	JX436155	Penthorum sedoides	EF178789
23263	Rodgersia	Saxifragaceae	Saxifragales	Magnoliophyta	Rodgersia	1395	1298	NA	NA	1183	NA	NA	560	Rodgersia pinnata	U06214	Rodgersia podophylla	AB161145	Rodgersia podophylla		Rodgersia podophylla		Rodgersia pinnata	AF374841	Rodgersia pinnata		Rodgersia pinnata		Rodgersia pinnata	MH045317
23270	Sullivantia	Saxifragaceae	Saxifragales	Magnoliophyta	Sullivantia	1395	1520	1449	1733	3365	NA	NA	388	Sullivantia oregana	U06219	Sullivantia sullivantii	L20130	Sullivantia oregana	AF209682	Sullivantia oregana	U42812	Sullivantia oregana	AF479212.1	Sullivantia oregana		Sullivantia oregana		Sullivantia oregana	U51258
23272	Tanakaea	Saxifragaceae	Saxifragales	Magnoliophyta	Tanakaea	1395	1047	NA	NA	1180	NA	NA	348	Tanakaea radicans	U06220	Tanakaea radicans	L34147	Tanakaea radicans		Tanakaea radicans		Tanakaea radicans	AF374859	Tanakaea radicans		Tanakaea radicans		Tanakaea radicans	U51263
23273	Tellima	Saxifragaceae	Saxifragales	Magnoliophyta	Tellima	1407	1053	NA	NA	3367	NA	NA	463	Tellima grandiflora	KM361007	Tellima grandiflora	L34149	Tellima grandiflora		Tellima grandiflora		Tellima grandiflora	AF036500	Tellima grandiflora		Tellima grandiflora		Tellima grandiflora	AF158952
23276	Tolmiea	Saxifragaceae	Saxifragales	Magnoliophyta	Tolmiea	546	1298	NA	NA	1183	NA	NA	547	Tolmiea menziesii	U06223	Tolmiea menziesii	AB116693	Tolmiea menziesii		Tolmiea menziesii		Tolmiea menziesii	AF374852	Tolmiea menziesii		Tolmiea menziesii		Tolmiea menziesii	MF963936
23277	Vahlia	Vahliaceae	Vahliales	Magnoliophyta	Vahlia	1418	1419	1486	1712	3346	1618	2072	NA	Vahlia capensis	KT740861	Vahlia capensis	AJ429316	Vahlia capensis	AJ236217	Vahlia capensis	U42813	Vahlia capensis	AF479182	Vahlia capensis	HQ384792	Vahlia capensis	AJ236273	Vahlia capensis
23281	Greyia	Francoaceae	Geraniales	Magnoliophyta	Greyia	1397	999	1449	1709	3323	NA	NA	517	Greyia radlkoferi	L11185	Greyia radlkoferi	AF542592	Greyia radlkoferi	AF209594	Greyia radlkoferi	U43151	Greyia radlkoferi	AF479227	Greyia radlkoferi		Greyia radlkoferi		Greyia sutherlandii	HE795066
23412	Osyris	Santalaceae	Santalales	Magnoliophyta	Osyris	1427	1547	1411	1755	3337	1739	NA	486	Osyris alba	KT070882	Osyris alba	AM396499	Osyris lanceolata	AF209641	Osyris lanceolata	L24409	Osyris lanceolata	AF389274	Osyris wightiana	AF520155	Osyris wightiana		Osyris quadripartita	JQ229791
23461	Mangifera	Anacardiaceae	Sapindales	Magnoliophyta	Mangifera	631	1528	1496	1681	109	NA	2175	570	Mangifera sylvatica	KR529671	Mangifera indica	KY635882	Mangifera indica	KY635882	Mangifera indica	GU647220	Mangifera sylvatica	KR532342	Mangifera sylvatica		Mangifera indica	KY635882	Mangifera indica	KY433282
23550	Coleonema	Rutaceae	Sapindales	Magnoliophyta	Coleonema	1409	813	NA	NA	NA	NA	NA	NA	Coleonema pulchellum	L12567	Coleonema album	KP110026	Coleonema album		Coleonema album		Coleonema album		Coleonema album		Coleonema album		Coleonema album
23809	Ailanthus	Simaroubaceae	Sapindales	Magnoliophyta	Ailanthus	1379	1517	1496	1727	109	1735	1968	571	Ailanthus integrifolia	EU042981	Ailanthus giraldii	EF489112	Ailanthus triphysa	EU042774	Ailanthus altissima	AF206842	Ailanthus fordii	KR531693	Ailanthus altissima	AF520106	Ailanthus altissima	MG799542	Ailanthus altissima	KM051450
23870	Brillantaisia	Acanthaceae	Lamiales	Magnoliophyta	Brillantaisia	NA	NA	NA	NA	NA	NA	2099	678	Brillantaisia pubescens		Brillantaisia pubescens		Brillantaisia pubescens		Brillantaisia pubescens		Brillantaisia pubescens		Brillantaisia pubescens		Brillantaisia lamium	U12654	Brillantaisia pubescens	JX443754
23893	Crabbea	Acanthaceae	Lamiales	Magnoliophyta	Crabbea	NA	NA	NA	NA	NA	NA	2088	553	Crabbea sp. Balkwill et al. 11649		Crabbea sp. Balkwill et al. 11649		Crabbea sp. Balkwill et al. 11649		Crabbea sp. Balkwill et al. 11649		Crabbea sp. Balkwill et al. 11649		Crabbea sp. Balkwill et al. 11649		Crabbea reticulata	U12655	Crabbea sp. Balkwill et al. 11649	EU528885
23894	Crossandra	Acanthaceae	Lamiales	Magnoliophyta	Crossandra	1382	635	NA	NA	NA	NA	2047	703	Crossandra infundibuliformis	JQ933287	Crossandra massaica	KR734409	Crossandra massaica		Crossandra massaica		Crossandra massaica		Crossandra massaica		Crossandra nilotica	U12656	Crossandra greenstockii	KC420538
23915	Elytraria	Acanthaceae	Lamiales	Magnoliophyta	Elytraria	1387	1518	NA	NA	86	NA	2014	736	Elytraria crenata	AF188127	Elytraria imbricata	FN773540	Elytraria imbricata		Elytraria imbricata		Elytraria ivorensis	JQ691818	Elytraria ivorensis		Elytraria imbricata	JQ712673	Elytraria mexicana	JQ691814
23918	Eranthemum	Acanthaceae	Lamiales	Magnoliophyta	Eranthemum	679	NA	NA	NA	147	NA	1818	465	Eranthemum pulchellum	JQ933327	Eranthemum pulchellum		Eranthemum pulchellum		Eranthemum pulchellum		Eranthemum tetragonum	KT004478	Eranthemum tetragonum		Eranthemum pulchellum	U12658	Eranthemum tetragonum	KP744320
23945	Hygrophila	Acanthaceae	Lamiales	Magnoliophyta	Hygrophila	566	826	NA	NA	NA	NA	2090	713	Hygrophila polysperma	GU135241	Hygrophila polysperma	GU135078	Hygrophila polysperma		Hygrophila polysperma		Hygrophila polysperma		Hygrophila polysperma		Hygrophila corymbosa	U12661	Hygrophila costata	EF214419
24028	Sanchezia	Acanthaceae	Lamiales	Magnoliophyta	Sanchezia	1341	NA	NA	72	NA	NA	1842	729	Sanchezia sp. SH-2010	AB586162	Sanchezia sp. SH-2010		Sanchezia sp. SH-2010		Sanchezia skutchii	AY530732	Sanchezia skutchii		Sanchezia skutchii		Sanchezia speciosa	U12665	Sanchezia lutea	JX443802
24051	Strobilanthes	Acanthaceae	Lamiales	Magnoliophyta	Strobilanthes	1382	851	1496	140	150	NA	2151	733	Strobilanthes glutinosus	JQ933455	Strobilanthes cusia	MG874806	Strobilanthes cusia	MG874806	Strobilanthes forrestii	AB044410	Strobilanthes auriculata	KT004495	Strobilanthes auriculata		Strobilanthes cusia	MG874806	Strobilanthes formosana	EF108408
24208	Syringa	Oleaceae	Lamiales	Magnoliophyta	Syringa	784	1520	1496	1746	137	1798	2152	698	Syringa reticulata	LT671667	Syringa emodi	JN590995	Syringa vulgaris	MG255768	Syringa vulgaris	HQ384685	Syringa reticulata	JF421548	Syringa vulgaris	MG431573	Syringa vulgaris	JN591048	Syringa josikaea	KM496484
24234	Proboscidea	Martyniaceae	Lamiales	Magnoliophyta	Proboscidea	1396	1517	1442	1743	52	NA	2114	683	Proboscidea louisiana	L01946	Proboscidea fragrans	AJ429334	Proboscidea louisiana	AJ236161	Proboscidea louisiana	AJ236040	Proboscidea louisiana	JN686497	Proboscidea louisiana		Proboscidea louisiana	AJ236267	Proboscidea parviflora	JN686501
24570	Hydrolea	Hydroleaceae	Solanales	Magnoliophyta	Hydrolea	1401	1467	1476	1745	3329	1053	2038	573	Hydrolea ovata	L14293	Hydrolea ovata	AJ429356	Hydrolea ovata	AJ236184	Hydrolea ovata	AJ236014	Hydrolea ovata	AF479177	Hydrolea ovata	HQ384803	Hydrolea ovata	HQ384858	Hydrolea spinosa	AF091168
24581	Menyanthes	Menyanthaceae	Asterales	Magnoliophyta	Menyanthes	1430	1426	1496	1743	977	1614	2209	562	Menyanthes trifoliata	KM192096	Menyanthes trifoliata	KM192118	Menyanthes trifoliata	KM192020	Menyanthes trifoliata	AJ236009	Menyanthes trifoliata	GQ983588	Menyanthes trifoliata	GU351250	Menyanthes trifoliata	KM192107.1	Menyanthes trifoliata	EF173026
24605	Anthocercis	Solanaceae	Solanales	Magnoliophyta	Anthocercis	1391	1529	1007	NA	NA	NA	2091	549	Anthocercis viscosa	U08608	Anthocercis angustifolia	AJ585857	Anthocercis angustifolia	AM233282	Anthocercis angustifolia		Anthocercis angustifolia		Anthocercis angustifolia		Anthocercis angustifolia	AY098704	Anthocercis gracilis	AJ492457
24609	Atropa	Solanaceae	Solanales	Magnoliophyta	Atropa	1363	1529	1496	1391	483	NA	1990	453	Atropa komarovii	HQ216118.1	Atropa belladonna	AJ585882	Atropa belladonna	AJ316582	Atropa belladonna	KC881109	Atropa belladonna	KF492694	Atropa belladonna		Atropa komarovii	HQ216082.1	Atropa belladonna	KX166234
24641	Juanulloa	Solanaceae	Solanales	Magnoliophyta	Juanulloa	1391	1529	NA	NA	56	NA	2085	550	Juanulloa mexicana	U08612	Juanulloa ochracea	KP756853	Juanulloa ochracea		Juanulloa ochracea		Juanulloa speciosa	KT366080	Juanulloa speciosa		Juanulloa parasitica	KP756882	Juanulloa globifera	KT366079
24646	Lycium	Solanaceae	Solanales	Magnoliophyta	Lycium	1391	1513	1087	1761	630	NA	2085	552	Lycium cestroides	U08613	Lycium brevipes	KU729206	Lycium americanum	HQ215967	Lycium barbarum	JN835458	Lycium sp. UASWS1511	KU323944	Lycium sp. UASWS1511		Lycium barbarum	EU580907	Lycium ruthenicum	KR082782
24647	Mandragora	Solanaceae	Solanales	Magnoliophyta	Mandragora	1391	1535	1090	NA	NA	NA	2085	513	Mandragora officinarum	HQ216135	Mandragora officinarum	AJ585883	Mandragora officinarum	HQ215974	Mandragora officinarum		Mandragora officinarum		Mandragora officinarum		Mandragora officinarum	HQ216101	Mandragora caulescens	JX067498
24655	Nicandra	Solanaceae	Solanales	Magnoliophyta	Nicandra	1243	944	1027	NA	57	NA	2085	525	Nicandra physalodes	U08615	Nicandra physalodes	MF159410	Nicandra physalodes	AM233194	Nicandra physalodes		Nicandra physalodes	GQ478098.1	Nicandra physalodes		Nicandra physalodes	EU580916.1	Nicandra physalodes	KY968849
24663	Physalis	Solanaceae	Solanales	Magnoliophyta	Physalis	1433	1520	1496	1761	3390	NA	2158	535	Physalis virginiana	KT178121	Physalis virginiana	KT176601	Physalis heterophylla	KT176258	Physalis heterophylla	KT179698	Physalis heterophylla	KT179761	Physalis heterophylla		Physalis heterophylla	KT176840	Physalis peruviana	DQ314161
24672	Salpiglossis	Solanaceae	Solanales	Magnoliophyta	Salpiglossis	1401	1529	1005	NA	NA	NA	2110	533	Salpiglossis sinuata	U08618	Salpiglossis spinescens	KP756829	Salpiglossis sinuata	AM233297	Salpiglossis sinuata		Salpiglossis sinuata		Salpiglossis sinuata		Salpiglossis spinescens	KP756878	Salpiglossis sinuata	KP100299
24674	Schizanthus	Solanaceae	Solanales	Magnoliophyta	Schizanthus	1402	1541	1496	1746	3306	1889	2106	493	Schizanthus pinnatus	AY101063.1	Schizanthus pinnatus	HQ384564	Schizanthus pinnatus	HQ384773	Schizanthus pinnatus	AF207016	Schizanthus pinnatus	AF479173	Schizanthus pinnatus	HQ593763	Schizanthus pinnatus	KP756876	Schizanthus alpestris	DQ299455
24680	Solandra	Solanaceae	Solanales	Magnoliophyta	Solandra	1391	1528	NA	NA	51	1754	2085	548	Solandra grandiflora	U08620	Solandra longiflora	KP756842	Solandra longiflora		Solandra longiflora		Solandra maxima	KT366098	Solandra maxima	DQ110359	Solandra grandiflora	EU580947.1	Solandra maxima	KT366098
24735	Ulmus	Ulmaceae	Rosales	Magnoliophyta	Ulmus	1427	1515	1496	1722	3225	1489	1940	538	Ulmus changii	KY419973	Ulmus procera	AF400591	Ulmus davidiana	KY244082	Ulmus macrocarpa	JF317377	Ulmus macrocarpa	JF317396	Ulmus americana	AY453107	Ulmus macrocarpa	KY244085	Ulmus alata	KC539576
24775	Pilea	Urticaceae	Rosales	Magnoliophyta	Pilea	1408	1001	1124	1703	3222	1709	2011	592	Pilea depressa	AF500359	Pilea cadierei	JF317431	Pilea cadierei	JF317412	Pilea angulata	KF137783	Pilea cadierei	JF317392	Pilea longipedunculata	KF138093	Pilea fontana	AY289253	Pilea dauciodora	DQ175564
24952	Myriophyllum	Haloragaceae	Saxifragales	Magnoliophyta	Myriophyllum1	1311	1505	NA	NA	285	NA	NA	782	Myriophyllum propinquum	KT626746	Myriophyllum heterophyllum	EF179007	Myriophyllum heterophyllum		Myriophyllum heterophyllum		Myriophyllum heterophyllum	EF526366	Myriophyllum heterophyllum		Myriophyllum heterophyllum		Myriophyllum humile	EF526393
24956	Gunnera	Gunneraceae	Gunnerales	Magnoliophyta	Gunnera	1427	1516	1502	1717	3334	1789	2234	567	Gunnera magellanica	AF307917	Gunnera manicata	KC737250	Gunnera manicata	EU002162	Gunnera manicata	U43787	Gunnera manicata	AF389250.1	Gunnera monoica	DQ401383	Gunnera manicata	EU002226	Gunnera dentata	AF447733
24959	Callistachys	Fabaceae	Fabales	Magnoliophyta	Callistachys	NA	139	NA	827	654	NA	NA	434	Callistachys lanceolata		Callistachys lanceolata	KX792890	Callistachys lanceolata		Callistachys lanceolata	X66687	Callistachys lanceolata	X66756	Callistachys lanceolata		Callistachys lanceolata		Callistachys lanceolata	AF287687
24961	Castanospermum	Fabaceae	Fabales	Magnoliophyta	Castanospermum	550	1520	NA	1056	656	NA	NA	434	Castanospermum australe	U74202	Castanospermum australe	JX295891	Castanospermum australe		Castanospermum australe	X66688	Castanospermum australe	X66757	Castanospermum australe		Castanospermum australe		Castanospermum australe	MF444193
24963	Platylobium	Fabaceae	Fabales	Magnoliophyta	Platylobium	NA	1523	NA	935	773	NA	747	538	Platylobium formosum		Platylobium montanum	KX792894	Platylobium montanum		Platylobium obtusangulum	X66690	Platylobium obtusangulum	X66763	Platylobium obtusangulum		Platylobium triangulare	KM876688	Platylobium formosum	KM876922
25003	Asperula	Rubiaceae	Gentianales	Magnoliophyta	Asperula	609	730	NA	NA	170	NA	NA	685	Asperula purpurea	HE963339	Asperula cynanchica	KJ204443	Asperula cynanchica		Asperula cynanchica		Asperula borbasiana	LM997542	Asperula borbasiana		Asperula borbasiana		Asperula cynanchica	LM997550
25027	Bouvardia	Rubiaceae	Gentianales	Magnoliophyta	Bouvardia	160	NA	1465	NA	82	NA	1343	565	Bouvardia ternifolia	X81093	Bouvardia ternifolia		Bouvardia ternifolia	AJ235416	Bouvardia ternifolia		Bouvardia ternifolia	KF736987	Bouvardia ternifolia		Bouvardia ternifolia	FJ695292	Bouvardia ternifolia	KF736987
25066	Chiococca	Rubiaceae	Gentianales	Magnoliophyta	Chiococca	551	1517	NA	NA	NA	NA	2202	534	Chiococca sp. A.Guadamuz	JQ593627	Chiococca alba	AY538378	Chiococca alba		Chiococca alba		Chiococca alba		Chiococca alba		Chiococca alba	AJ130835	Chiococca belizensis	KT333345
25103	Crucianella	Rubiaceae	Gentianales	Magnoliophyta	Crucianella	526	NA	NA	NA	NA	NA	NA	NA	Crucianella membranacea	KX282678	Crucianella membranacea		Crucianella membranacea		Crucianella membranacea		Crucianella membranacea		Crucianella membranacea		Crucianella membranacea		Crucianella membranacea
25104	Cruciata	Rubiaceae	Gentianales	Magnoliophyta	Cruciata	539	851	NA	NA	NA	NA	NA	115	Cruciata laevipes	KF602136	Cruciata laevipes	JN894637	Cruciata laevipes		Cruciata laevipes		Cruciata laevipes		Cruciata laevipes		Cruciata laevipes		Cruciata glabra	KU974044
25168	Galium	Rubiaceae	Gentianales	Magnoliophyta	Galium	1429	1056	1490	1763	3390	1753	2208	565	Galium anisophyllum	KF602232	Galium pusillosetosum	KX911116	Galium mollugo	KY562588	Galium aparine	KT179717	Galium aparine	KT179780	Galium aparine	DQ110340	Galium aparine	KY562587	Galium circaezans	KY584378
25215	Hydnophytum	Rubiaceae	Gentianales	Magnoliophyta	Hydnophytum	809	NA	NA	NA	53	NA	2042	536	Hydnophytum grandiflorum	KJ805670	Hydnophytum grandiflorum		Hydnophytum grandiflorum		Hydnophytum grandiflorum		Hydnophytum formicarum	AF034912	Hydnophytum formicarum		Hydnophytum cf. longistylum McPherson 19437	JX155123	Hydnophytum sp. GC-2017d	KX944395
25227	Ixora	Rubiaceae	Gentianales	Magnoliophyta	Ixora	1401	1529	NA	1741	140	1907	2196	551	Ixora valetoniana	AJ286713	Ixora coccinea	KJ815671	Ixora coccinea		Ixora coccinea	AJ236022	Ixora finlaysoniana	KC878574	Ixora parviflora	KY637539	Ixora coccinea	HM164376	Ixora sp. Chavez 13-336	HG964395
25384	Pentas	Rubiaceae	Gentianales	Magnoliophyta	Pentas	1235	1314	1374	1740	NA	1915	2196	599	Pentas sp. yangRuY012	KX910890	Pentas lanceolata	AB247151	Pentas sp. yangRuY012	KX911003	Pentas lanceolata	AJ236027	Pentas lanceolata		Pentas lanceolata	KY637514	Pentas lanceolata	AJ236304	Pentas caffensis	AM267040
25443	Psychotria	Rubiaceae	Gentianales	Magnoliophyta	Psychotria	1427	1502	1399	NA	57	1916	2205	552	Psychotria cf. hollandiae PYB 01	FJ976165	Psychotria lantzii	LN680347	Psychotria serpens	KX525809	Psychotria serpens		Psychotria correae	KC480525	Psychotria kirkii	KY637510	Psychotria kirkii	AJ236307	Psychotria submontana	KF675988
25473	Rubia	Rubiaceae	Gentianales	Magnoliophyta	Rubia	1362	1063	1439	151	NA	1915	2110	590	Rubia agostinhoi	HM850312	Rubia wallichiana	KX911120	Rubia tinctorum	AJ235587	Rubia cordifolia	HQ730915	Rubia cordifolia		Rubia horrida	KY637548	Rubia tinctorum	DQ359167	Rubia tinctorum	KY411903
25503	Sherardia	Rubiaceae	Gentianales	Magnoliophyta	Sherardia	582	742	NA	NA	136	NA	2105	387	Sherardia arvensis	HM850351	Sherardia arvensis	JN894494	Sherardia arvensis		Sherardia arvensis		Sherardia arvensis	KX166122	Sherardia arvensis		Sherardia arvensis	FJ695337	Sherardia arvensis	KX167221
25568	Valantia	Rubiaceae	Gentianales	Magnoliophyta	Valantia	917	NA	NA	NA	NA	NA	1373	384	Valantia hispida	FJ695251	Valantia hispida		Valantia hispida		Valantia hispida		Valantia hispida		Valantia hispida		Valantia hispida	FJ695342	Valantia hispida	FJ695471
25607	Athrotaxis	Cupressaceae	Cupressales	Acrogymnospermae	Athrotaxis	1277	1443	NA	671	891	NA	NA	1026	Athrotaxis laxifolia	L25754	Athrotaxis laxifolia	JF725822	Athrotaxis laxifolia		Athrotaxis selaginoides	JF725734	Athrotaxis cupressoides	JF725743	Athrotaxis cupressoides		Athrotaxis cupressoides		Athrotaxis selaginoides	AF387537
25608	Cunninghamia	Cupressaceae	Cupressales	Acrogymnospermae	Cunninghamia	50	450	118	1698	2836	NA	768	767	Cunninghamia lanceolata	L25757	Cunninghamia lanceolata	AF152185	Cunninghamia lanceolata	KC427270	Cunninghamia lanceolata	EU273292	Cunninghamia lanceolata	EU161345	Cunninghamia lanceolata		Cunninghamia lanceolata	KC427270	Cunninghamia lanceolata	KP093072
25609	Glyptostrobus	Cupressaceae	Cupressales	Acrogymnospermae	Glyptostrobus	571	1413	1467	1662	2806	NA	2199	815	Glyptostrobus pensilis	KU302768	Glyptostrobus pensilis	KU302768	Glyptostrobus pensilis	KU302768	Glyptostrobus pensilis	EF053177	Glyptostrobus pensilis	EU161357	Glyptostrobus pensilis		Glyptostrobus pensilis	KU302768	Glyptostrobus pensilis	KF977876
25610	Sciadopitys	Sciadopityaceae	Cupressales	Acrogymnospermae	Sciadopitys	1427	1439	1461	1732	2831	NA	684	291	Sciadopitys verticillata	AP017299	Sciadopitys verticillata	AP017299	Sciadopitys verticillata	AP017299	Sciadopitys verticillata	D85292	Sciadopitys verticillata	EU161318	Sciadopitys verticillata		Sciadopitys verticillata	AP017299	Sciadopitys verticillata	AB023993
25611	Sequoia	Cupressaceae	Cupressales	Acrogymnospermae	Sequoia	1277	1431	965	999	2829	NA	2195	729	Sequoia sempervirens	L25755	Sequoia sempervirens	AF152209	Sequoia sempervirens	KR075871	Sequoia sempervirens	EF053171	Sequoia sempervirens	EU161355	Sequoia sempervirens		Sequoia sempervirens	KR075871	Sequoia sempervirens	HQ414199
25613	Taiwania	Cupressaceae	Cupressales	Acrogymnospermae	Taiwania	1427	1527	1424	1761	2809	NA	2233	713	Taiwania cryptomerioides	MG963174	Taiwania cryptomerioides	AF152211	Taiwania cryptomerioides	MG963174	Taiwania cryptomerioides	FJ009673	Taiwania cryptomerioides	EU161343	Taiwania cryptomerioides		Taiwania cryptomerioides	MG963174	Taiwania cryptomerioides	AY916931
25624	Amentotaxus	Taxaceae	Cupressales	Acrogymnospermae	Amentotaxus	1427	1529	1467	1731	2834	NA	2233	239	Amentotaxus formosana	AP014574	Amentotaxus argotaenia	AF152219	Amentotaxus argotaenia	KR780582	Amentotaxus formosana	D38248	Amentotaxus argotaenia	EU161466	Amentotaxus argotaenia		Amentotaxus argotaenia	KR780582	Amentotaxus argotaenia	KU534174
25628	Taxus	Taxaceae	Cupressales	Acrogymnospermae	Taxus	1337	1513	1471	1770	2832	NA	2210	154	Taxus cuspidata	JQ512608	Taxus globosa	EF660647	Taxus mairei	AP014575	Taxus wallichiana	AY679156	Taxus wallichiana	EU161464	Taxus wallichiana		Taxus mairei	AP014575	Taxus mairei	KM886875
25641	Aloe	Asphodelaceae	Asparagales	Magnoliophyta	Aloe1	1418	1556	1496	1746	429	NA	2192	680	Aloe vera	KX377524	Aloe bulbillifera	AJ511385	Aloe maculata	KX377523	Aloe vera	JQ283935	Aloe vera	JQ283851	Aloe vera		Aloe vera	KX377524	Aloe forbesii	AF234342
25645	Haworthia	Asphodelaceae	Asparagales	Magnoliophyta	Haworthia158	1418	1556	1496	1745	459	NA	2189	528	Haworthia cymbiformis	JQ273909	Haworthia aristata	AJ511375	Haworthia cymbiformis	JQ273614	Haworthia cymbiformis	JQ283936	Haworthia cymbiformis	JQ283861	Haworthia cymbiformis		Haworthia cymbiformis	JQ276791	Haworthia reticulata	KF013341
25666	Araucaria	Araucariaceae	Araucariales	Acrogymnospermae	Araucaria	1344	1529	1436	1747	2838	1842	2240	346	Araucaria araucana	AF249664	Araucaria heterophylla	AF456374	Araucaria heterophylla	KM067155	Araucaria columnaris	AF051794	Araucaria heterophylla	EU165006	Araucaria heterophylla	KM672350	Araucaria heterophylla	KM067155	Araucaria heterophylla	JN564939
25674	Balanophora	Balanophoraceae	Santalales	Magnoliophyta	Balanophora	NA	NA	NA	1763	671	1484	NA	383	Balanophora harlandii		Balanophora harlandii		Balanophora harlandii		Balanophora fungosa	JN392868	Balanophora fungosa	KP263238	Balanophora fungosa	JQ613244	Balanophora fungosa		Balanophora harlandii	EF608460
25733	Bretschneidera	Akaniaceae	Brassicales	Magnoliophyta	Bretschneidera	1427	1292	1150	NA	NA	1742	973	444	Bretschneidera sinensis	MG189708	Bretschneidera sinensis	MG189708	Bretschneidera sinensis	MG189708	Bretschneidera sinensis		Bretschneidera sinensis		Bretschneidera sinensis	KU739639	Bretschneidera sinensis	MG189708	Bretschneidera sinensis	AF254758
25738	Berzelia	Bruniaceae	Bruniales	Magnoliophyta	Berzelia	1380	1513	1379	1710	NA	1581	2089	482	Berzelia abrotanoides	AY490987	Berzelia incurva	AY490949	Berzelia lanuginosa	AF095731	Berzelia lanuginosa	U42508	Berzelia lanuginosa		Berzelia lanuginosa	GU351160	Berzelia lanuginosa	AJ236241	Berzelia stokoei	AY494008
25782	Cleome	Cleomaceae	Brassicales	Magnoliophyta	Cleome	1399	1616	NA	124	NA	1748	2067	615	Cleome brachycarpa	KU739617	Cleome oxyphylla	EU371800	Cleome oxyphylla		Cleome houtteana	LC144536	Cleome houtteana		Cleome brachycarpa	KU739686	Cleome rutidosperma	DQ288755	Cleome anomala	DQ455782
25791	Koeberlinia	Koeberliniaceae	Brassicales	Magnoliophyta	Koeberlinia	1393	1520	1430	1709	NA	1578	883	NA	Koeberlinia spinosa	L14600	Koeberlinia spinosa	AY483222	Koeberlinia spinosa	AF209612	Koeberlinia spinosa	U42512	Koeberlinia spinosa		Koeberlinia spinosa	KU739700	Koeberlinia spinosa	AY483249	Koeberlinia spinosa
25894	Connarus	Connaraceae	Oxalidales	Magnoliophyta	Connarus	1409	821	1438	1725	937	1616	707	378	Connarus conchocarpus	U06798	Connarus cochinchinensis	AB924783	Connarus championii	AY935852	Connarus championii	AY929368	Connarus championii	AY935810	Connarus championii	GU351187	Connarus conchocarpus	EU002213	Connarus punctatus	MF785362
25921	Ludovia	Cyclanthaceae	Pandanales	Magnoliophyta	Ludovia	1322	NA	NA	1686	NA	1739	NA	NA	Ludovia integrifolia	L10251	Ludovia integrifolia		Ludovia integrifolia		Ludovia lancifolia	KF264482	Ludovia lancifolia		Ludovia lancifolia	KF258202	Ludovia lancifolia		Ludovia lancifolia
25929	Syringodium	Cymodoceaceae	Alismatales	Magnoliophyta	Syringodium	1189	862	NA	1745	NA	NA	NA	NA	Syringodium filiforme	KF488496	Syringodium filiforme	KF488511	Syringodium filiforme		Syringodium filiforme	AF168876	Syringodium filiforme		Syringodium filiforme		Syringodium filiforme		Syringodium filiforme
25932	Datisca	Datiscaceae	Cucurbitales	Magnoliophyta	Datisca	1223	1193	1473	1761	574	1621	1832	527	Datisca cannabina	L21939	Datisca glomerata	AY968449	Datisca cannabina	AJ235450	Datisca glomerata	U42426	Datisca cannabina	AY968410	Datisca cannabina	GU351197	Datisca cannabina	AY968498	Datisca glomerata	AF485250
25933	Octomeles	Tetramelaceae	Cucurbitales	Magnoliophyta	Octomeles	523	1189	1466	1758	935	1543	603	223	Octomeles sumatrana	L21942	Octomeles sumatrana	AY968455	Octomeles sumatrana	AY968441	Octomeles sumatrana	AF008953	Octomeles sumatrana	AY968419	Octomeles sumatrana	HM600775	Octomeles sumatrana	AY968508	Octomeles sumatrana	AF025786
25934	Tetrameles	Tetramelaceae	Cucurbitales	Magnoliophyta	Tetrameles	1401	1193	1443	1759	926	1742	603	507	Tetrameles nudiflora	AF206828.1	Tetrameles nudiflora	AY968458	Tetrameles nudiflora	AF209689	Tetrameles nudiflora	U41502	Tetrameles nudiflora	AY968422	Tetrameles nudiflora	AF520172	Tetrameles nudiflora	AY968511	Tetrameles nudiflora	KR532665
26001	Aceratium	Elaeocarpaceae	Oxalidales	Magnoliophyta	Aceratium	1369	NA	NA	NA	NA	NA	NA	511	Aceratium oppositifolium	FJ976116.1	Aceratium oppositifolium		Aceratium oppositifolium		Aceratium oppositifolium		Aceratium oppositifolium		Aceratium oppositifolium		Aceratium oppositifolium		Aceratium ledermannii	DQ448683
26005	Elaeocarpus	Elaeocarpaceae	Oxalidales	Magnoliophyta	Elaeocarpus	1347	1061	1466	1742	1832	1742	2016	519	Elaeocarpus reticulatus	AF291941	Elaeocarpus reticulatus	AY935931	Elaeocarpus reticulatus	AY935854	Elaeocarpus sphaericus	AF206906	Elaeocarpus sphaericus	AY177422	Elaeocarpus apiculatus	AF520197	Elaeocarpus angustifolius	EU002222	Elaeocarpus largiflorens	KJ675681
26021	Eriocaulon	Eriocaulaceae	Poales	Magnoliophyta	Eriocaulon	1325	1442	1428	1748	1119	NA	2067	837	Eriocaulon microcephalum	L10252	Eriocaulon aquaticum	AY952430	Eriocaulon compressum	EU832854	Eriocaulon aquaticum	AY952402	Eriocaulon schimperi	KM103500	Eriocaulon schimperi		Eriocaulon compressum	EU832890	Eriocaulon humboldtii	KT175794
26254	Streptocarpus	Gesneriaceae	Lamiales	Magnoliophyta	Streptocarpus1	1424	1526	1496	1744	1186	1892	2163	803	Streptocarpus teitensis	NC_037184	Streptocarpus holstii	HQ384539	Streptocarpus teitensis	NC_037184	Streptocarpus holstii	AJ236038	Streptocarpus holstii	AY423099	Streptocarpus holstii	HQ593755	Streptocarpus teitensis	NC_037184	Streptocarpus formosus	HQ719065
26282	Gyrostemon	Gyrostemonaceae	Brassicales	Magnoliophyta	Gyrostemon	1419	1526	1345	1707	NA	NA	1016	499	Gyrostemon tepperi	L22440	Gyrostemon tepperi	AY483237	Gyrostemon racemigerus	GQ497646	Gyrostemon tepperi	AF070971	Gyrostemon tepperi		Gyrostemon tepperi		Gyrostemon sp. Cranfield 02068672	AY483252	Gyrostemon thesioides	DQ987075
26283	Tersonia	Gyrostemonaceae	Brassicales	Magnoliophyta	Tersonia	1419	1507	NA	NA	NA	NA	964	NA	Tersonia cyathiflora	L22441	Tersonia cyathiflora	AY483238	Tersonia cyathiflora		Tersonia cyathiflora		Tersonia cyathiflora		Tersonia cyathiflora		Tersonia cyathiflora	AY122404	Tersonia cyathiflora
26318	Prosopanche	Aristolochiaceae	Piperales	Magnoliophyta	Prosopanche	NA	NA	NA	1758	3298	1611	NA	NA	Prosopanche americana		Prosopanche americana		Prosopanche americana		Prosopanche americana	L24047	Prosopanche americana	AF503355	Prosopanche americana	AF503359	Prosopanche americana		Prosopanche americana
26324	Elodea	Hydrocharitaceae	Alismatales	Magnoliophyta	Elodea	1192	1514	973	1718	289	NA	2090	1050	Elodea canadensis	JQ310743	Elodea canadensis	JQ310743	Elodea canadensis	JQ310743	Elodea canadensis	AF168841	Elodea nuttallii	EF526378	Elodea nuttallii		Elodea canadensis	HQ901544	Elodea nuttallii	EF526379
26336	Vallisneria	Hydrocharitaceae	Alismatales	Magnoliophyta	Vallisneria	1192	1313	845	1714	1222	NA	NA	934	Vallisneria sp. C1139	DQ859177	Vallisneria asiatica	AB002578	Vallisneria sp. Chase 6018	AF209694	Vallisneria sp. Chase 6018	AF207050.1	Vallisneria asiatica	KM103419	Vallisneria asiatica		Vallisneria asiatica		Vallisneria americana	EF526407
26378	Iris	Iridaceae	Asparagales	Magnoliophyta	Iris	1451	1667	1496	1737	484	1780	2207	797	Iris virginica	HQ182432	Iris innominata	FJ197284	Iris sanguinea	KT626943	Iris tenax	JQ283937	Iris tenax	JQ283879	Iris sp. Qiu 95091	DQ401386	Iris gatesii	KM014691	Iris prismatica	KC118891
26470	Anthocleista	Gentianaceae	Gentianales	Magnoliophyta	Anthocleista	551	772	NA	1740	NA	NA	2072	551	Anthocleista grandiflora	L14389	Anthocleista grandiflora	JX518238	Anthocleista grandiflora		Anthocleista grandiflora	AJ236026	Anthocleista grandiflora		Anthocleista grandiflora		Anthocleista grandiflora	AJ236250	Anthocleista scandens	DQ449917
26473	Buddleja	Scrophulariaceae	Lamiales	Magnoliophyta	Buddleja1	1395	1535	1436	1742	NA	NA	2167	683	Buddleja asiatica	AJ001758	Buddleja alternifolia	AF531772	Buddleja davidii	HQ384734	Buddleja davidii	AF107581	Buddleja davidii		Buddleja davidii		Buddleja davidii	HQ384835	Buddleja asiatica	KP092846
26474	Desfontainia	Columelliaceae	Bruniales	Magnoliophyta	Desfontainia	1392	1446	1468	1724	3313	1625	1952	NA	Desfontainia spinosa	Z29670	Desfontainia spinosa	AJ429363	Desfontainia spinosa	AJ419677	Desfontainia spinosa	GQ983565	Desfontainia spinosa	GQ983582	Desfontainia spinosa	GU351199	Desfontainia spinosa	AJ011988	Desfontainia spinosa
26476	Fagraea	Gentianaceae	Gentianales	Magnoliophyta	Fagraea	1401	848	NA	NA	NA	NA	2161	530	Fagraea sp.	L14396	Fagraea fragrans	AB925025	Fagraea fragrans		Fagraea fragrans		Fagraea fragrans		Fagraea fragrans		Fagraea sp. Bremer 900109	AJ235830	Fagraea auriculata	JX283363
26478	Gelsemium	Gelsemiaceae	Gentianales	Magnoliophyta	Gelsemium	1401	1517	1467	1744	68	1798	2187	575	Gelsemium sempervirens	HQ384909	Gelsemium rankinii	EF077195	Gelsemium sempervirens	AJ236193	Gelsemium sempervirens	AJ236025	Gelsemium elegans	HG004870	Gelsemium sempervirens	HQ384790	Gelsemium sempervirens	AF130170	Gelsemium elegans	HG004870
26485	Mostuea	Gelsemiaceae	Gentianales	Magnoliophyta	Mostuea	191	1523	1425	NA	NA	1915	2187	NA	Mostuea brunonis	HQ384910	Mostuea brunonis	HQ384557	Mostuea brunonis	HQ384766	Mostuea brunonis		Mostuea brunonis		Mostuea sp. NW-2017	KY637498	Mostuea brunonis	AJ235828	Mostuea brunonis
26493	Retzia	Stilbaceae	Lamiales	Magnoliophyta	Retzia	551	NA	NA	NA	NA	NA	2167	673	Retzia capensis	Z29669	Retzia capensis		Retzia capensis		Retzia capensis		Retzia capensis		Retzia capensis		Retzia capensis	AF147716	Retzia capensis	AJ616329
26495	Spigelia	Loganiaceae	Gentianales	Magnoliophyta	Spigelia	1384	1060	1478	1744	NA	NA	2190	506	Spigelia humboldtiana	HQ384912	Spigelia humboldtiana	HQ384559	Spigelia marilandica	AF209679	Spigelia marilandica	AJ236024	Spigelia marilandica		Spigelia marilandica		Spigelia anthelmia	AJ235840	Spigelia scabrella	JN005885
26496	Strychnos	Loganiaceae	Gentianales	Magnoliophyta	Strychnos	1398	1535	1436	NA	140	1618	2202	560	Strychnos decussata	AM235020	Strychnos axillaris	AB636276	Strychnos nux-vomica	HQ384768	Strychnos nux-vomica		Strychnos angustiflora	KC878580	Strychnos spinosa	GU351309	Strychnos potatorum	AJ235841	Strychnos cathayensis	KP092775
26768	Comptonia	Myricaceae	Fagales	Magnoliophyta	Comptonia	1427	684	1349	1443	NA	1705	NA	545	Comptonia peregrina	DQ310505.1	Comptonia peregrina	U92856	Comptonia peregrina	AY263948	Comptonia peregrina	AY263904	Comptonia peregrina		Comptonia peregrina	AY147115	Comptonia peregrina		Comptonia peregrina	DQ310501
26774	Neurada	Neuradaceae	Malvales	Magnoliophyta	Neurada	574	NA	1437	1728	3049	NA	1777	346	Neurada procumbens	U06814	Neurada procumbens		Neurada procumbens	AF209637	Neurada procumbens	AF206970	Neurada procumbens	AF479225	Neurada procumbens		Neurada procumbens	EU002245	Neurada procumbens	KX282287
26777	Nolana	Solanaceae	Solanales	Magnoliophyta	Nolana	1391	1177	1442	1741	977	NA	2085	514	Nolana spathulata	U08616	Nolana albescens	AB036647	Nolana humifusa	AF209638	Nolana humifusa	AJ236017	Nolana humifusa	AF148272	Nolana humifusa		Nolana spathulata	FJ914007.1	Nolana coelestis	FJ439763
26779	Nothofagus	Nothofagaceae	Fagales	Magnoliophyta	Nothofagus	1427	1013	1417	1456	70	1742	NA	568	Nothofagus procera	MF044992	Nothofagus antarctica	AY263924	Nothofagus antarctica	AY147106	Nothofagus antarctica	AY147111	Nothofagus x leonii	KP698827	Nothofagus dombeyi	AF520085	Nothofagus dombeyi		Nothofagus pumilio	GQ863231
26847	Pentaphragma	Pentaphragmataceae	Asterales	Magnoliophyta	Pentaphragma	1423	1441	1468	1724	NA	1588	2090	NA	Pentaphragma ellipticum	AJ419699	Pentaphragma ellipticum	AJ429387	Pentaphragma ellipticum	AJ318980	Pentaphragma sp. Duangjai 49	GQ983574	Pentaphragma sp. Duangjai 49		Pentaphragma sp. Duangjai 49	GU351273	Pentaphragma ellipticum	AF130183	Pentaphragma ellipticum
26867	Plantago	Plantaginaceae	Lamiales	Magnoliophyta	Plantago1	1427	1524	1502	1761	3361	1865	2151	712	Plantago patagonica	KT178134	Plantago argentea	AJ429344	Plantago patagonica	KT176267	Plantago patagonica	KT179716	Plantago patagonica	KT179779	Plantago lanceolata	HQ593747	Plantago lanceolata	AF130151	Plantago lanceolata	KY968842
26955	Rafflesia	Rafflesiaceae	Malpighiales	Magnoliophyta	Rafflesia	NA	NA	NA	1767	78	1598	NA	458	Rafflesia cantleyi		Rafflesia cantleyi		Rafflesia cantleyi		Rafflesia keithii	AY739084	Rafflesia keithii	EF135615	Rafflesia pricei	AY739008	Rafflesia pricei		Rafflesia cantleyi	EU882295
26956	Rhizanthes	Rafflesiaceae	Malpighiales	Magnoliophyta	Rhizanthes	NA	NA	NA	1762	3311	1431	NA	433	Rhizanthes lowii		Rhizanthes lowii		Rhizanthes lowii		Rhizanthes infanticida	L24048	Rhizanthes zippelii	EF135616	Rhizanthes infanticida	AY739010	Rhizanthes infanticida		Rhizanthes lowii	EU882302
26963	Reseda	Resedaceae	Brassicales	Magnoliophyta	Reseda	1393	1336	654	1706	129	1618	979	481	Reseda alba	GQ891228	Reseda lutea	FM179932	Reseda alba	AF209665	Reseda alba	AF070973	Reseda luteola	KX167533	Reseda alba	GU351290	Reseda lutea	EU002256	Reseda barrelieri	DQ987211
27006	Scheuchzeria	Scheuchzeriaceae	Alismatales	Magnoliophyta	Scheuchzeria	551	881	1415	1732	120	NA	2090	791	Scheuchzeria palustris	U03728	Scheuchzeria palustris	KF632816	Scheuchzeria palustris	AY147594	Scheuchzeria palustris	AF069202	Scheuchzeria palustris	KX165759	Scheuchzeria palustris		Scheuchzeria palustris	AF547007	Scheuchzeria palustris	KJ941156
27021	Sphenoclea	Sphenocleaceae	Solanales	Magnoliophyta	Sphenoclea	1427	1473	1433	1757	NA	1614	1709	NA	Sphenoclea zeylanica	KT740859	Sphenoclea zeylanica	AJ429360	Sphenoclea zeylanica	KT737965	Sphenoclea zeylanica	GQ497585	Sphenoclea zeylanica		Sphenoclea zeylanica	GU351303	Sphenoclea zeylanica	AJ429119	Sphenoclea zeylanica
27029	Stangeria	Zamiaceae	Cycadales	Acrogymnospermae	Stangeria	1349	1472	1275	1664	2839	NA	1016	259	Stangeria eriopus	LC049067	Stangeria eriopus	LC049067	Stangeria eriopus	LC049067	Stangeria eriopus	DQ629433	Stangeria eriopus	EU161309	Stangeria eriopus		Stangeria eriopus	LC049067	Stangeria eriopus	GQ204010
27045	Stylidium	Stylidiaceae	Asterales	Magnoliophyta	Stylidium	1418	1415	1486	1746	1786	NA	2229	572	Stylidium graminifolium	L18790	Stylidium bulbiferum	AJ429390	Stylidium graminifolium	AJ236201	Stylidium graminifolium	AJ236011	Stylidium graminifolium	GQ983592	Stylidium graminifolium		Stylidium calcaratum	AJ225079	Stylidium emarginatum	AF451612
27047	Cadellia	Surianaceae	Fabales	Magnoliophyta	Cadellia	1427	394	NA	NA	NA	NA	NA	NA	Cadellia pentastylis	L29491	Cadellia pentastylis	KM894648	Cadellia pentastylis		Cadellia pentastylis		Cadellia pentastylis		Cadellia pentastylis		Cadellia pentastylis		Cadellia pentastylis
27048	Guilfoylia	Surianaceae	Fabales	Magnoliophyta	Guilfoylia	552	1505	NA	NA	NA	NA	NA	NA	Guilfoylia monostylis	L29494	Guilfoylia monostylis	EU604031	Guilfoylia monostylis		Guilfoylia monostylis		Guilfoylia monostylis		Guilfoylia monostylis		Guilfoylia monostylis		Guilfoylia monostylis
27049	Stylobasium	Surianaceae	Fabales	Magnoliophyta	Stylobasium	1408	1505	1496	1740	NA	1619	2002	NA	Stylobasium australe	U07679	Stylobasium spathulatum	EU604032	Stylobasium spathulatum	AF209681	Stylobasium spathulatum	AF207030	Stylobasium spathulatum		Stylobasium spathulatum	GU351310	Stylobasium spathulatum	EU002263	Stylobasium spathulatum
27050	Suriana	Surianaceae	Fabales	Magnoliophyta	Suriana	551	1514	NA	NA	NA	NA	2020	NA	Suriana maritima	U07680	Suriana maritima	AY386950	Suriana maritima		Suriana maritima		Suriana maritima		Suriana maritima		Suriana maritima	EU002264	Suriana maritima
27191	Tovaria	Tovariaceae	Brassicales	Magnoliophyta	Tovaria	1397	1496	NA	NA	NA	NA	971	502	Tovaria pendula	FJ212209	Tovaria pendula	AY483242	Tovaria pendula		Tovaria pendula		Tovaria pendula		Tovaria pendula		Tovaria pendula	AY122407	Tovaria pendula	FJ212196
27219	Arceuthobium	Santalaceae	Santalales	Magnoliophyta	Arceuthobium	1422	NA	NA	1758	902	NA	NA	432	Arceuthobium verticilliflorum	L26067	Arceuthobium verticilliflorum		Arceuthobium verticilliflorum		Arceuthobium pendens	L24082	Arceuthobium verticilliflorum	EF464470	Arceuthobium verticilliflorum		Arceuthobium verticilliflorum		Arceuthobium campylopodum	MF963792
27228	Qualea	Vochysiaceae	Myrtales	Magnoliophyta	Qualea	1200	1500	1490	1662	NA	1547	2069	NA	Qualea sp. Anderson 13660	U02730	Qualea grandiflora	AF368216	Qualea sp. Anderson 13660	AF209662	Qualea sp. Anderson 13660	AF207002	Qualea sp. Anderson 13660		Qualea sp. Chase 168	GU351285	Qualea parviflora	EU002253	Qualea parviflora
27239	Lomandra	Asparagaceae	Asparagales	Magnoliophyta	Lomandra	1430	1553	1496	1747	459	1779	2180	449	Lomandra longifolia	HQ182437	Lomandra longifolia	JQ435555	Lomandra ordii	AJ417591	Lomandra longifolia	JQ283905	Lomandra longifolia	JQ283856	Lomandra obliqua	DQ401380	Lomandra longifolia	HQ181121	Lomandra hystrix	KY908609
27253	Zannichellia	Potamogetonaceae	Alismatales	Magnoliophyta	Zannichellia	1321	770	90	1743	284	NA	2039	999	Zannichellia major	LC054890	Zannichellia palustris	AB818877	Zannichellia palustris	HQ901522	Zannichellia palustris	AF168883	Zannichellia palustris	EF526374	Zannichellia palustris		Zannichellia palustris	HQ901547	Zannichellia palustris	EF526374
27257	Zostera	Zosteraceae	Alismatales	Magnoliophyta	Zostera	1372	1487	1447	1743	57	1310	1773	259	Zostera caespitosa	AB125351	Zostera capricorni	AB096167	Zostera marina	MF370229	Zostera noltei	AF207058	Zostera marina	KM103424	Zostera noltei	KX808272	Zostera angustifolia	AF547022	Zostera japonica	KM657372
28499	Nicodemia	Scrophulariaceae	Lamiales	Magnoliophyta	Nicodemia	1398	NA	NA	NA	NA	NA	2094	NA	Nicodemia diversifolia	L14413	Nicodemia diversifolia		Nicodemia diversifolia		Nicodemia diversifolia		Nicodemia diversifolia		Nicodemia diversifolia		Nicodemia diversifolia	L36405	Nicodemia diversifolia
28537	Orthrosanthus	Iridaceae	Asparagales	Magnoliophyta	Orthrosanthus	1357	1568	1496	NA	55	NA	NA	702	Orthrosanthus monadelphus	JQ670556	Orthrosanthus chimboracensis	AJ579976	Orthrosanthus polystachyus	AJ417589	Orthrosanthus polystachyus		Orthrosanthus multiflorus	KX432917	Orthrosanthus multiflorus		Orthrosanthus multiflorus		Orthrosanthus multiflorus	KX432917
28924	Osmadenia	Asteraceae	Asterales	Magnoliophyta	Osmadenia	NA	NA	NA	NA	NA	NA	NA	502	Osmadenia tenella		Osmadenia tenella		Osmadenia tenella		Osmadenia tenella		Osmadenia tenella		Osmadenia tenella		Osmadenia tenella		Osmadenia tenella	U04266
29778	Telesonix	Saxifragaceae	Saxifragales	Magnoliophyta	Telesonix	546	1053	NA	NA	1184	NA	NA	374	Telesonix heucheriformis	U06221	Telesonix heucheriformis	L34148	Telesonix heucheriformis		Telesonix heucheriformis		Telesonix heucheriformis	AF374855	Telesonix heucheriformis		Telesonix heucheriformis		Telesonix heucheriformis	MG235280
32071	Asplenium			Fern										Asplenium pekinense	KY427331.1	Asplenium pekinense	KY427331.1	Asplenium pekinense	KY427331.1	Asplenium nidus	HQ157257.1	Asplenium wrightii	EU161361.1	Asplenium pekinense		Asplenium pekinense	KY427331.1	Asplenium ceterach	AY165486.1
32194	Echinops	Asteraceae	Asterales	Magnoliophyta	Echinops	1421	1520	1486	NA	53	NA	2210	550	Echinops exaltatus	L13650	Echinops ritro	EU385350	Echinops bannaticus	AJ318973	Echinops bannaticus		Echinops spinosissimus	KC816560	Echinops spinosissimus		Echinops exaltatus	L39411	Echinops sp. EM369	HE687336
34268	Hemigraphis	Acanthaceae	Lamiales	Magnoliophyta	Hemigraphis1	552	788	NA	NA	NA	NA	1937	656	Hemigraphis alternata	MF349495	Hemigraphis alternata	MF350007	Hemigraphis alternata		Hemigraphis alternata		Hemigraphis alternata		Hemigraphis alternata		Hemigraphis alternata	U12660	Hemigraphis rhytiphylla	AY489320
35627	Stylosanthes	Fabaceae	Fabales	Magnoliophyta	Stylosanthes	1261	1500	NA	NA	55	NA	NA	549	Stylosanthes biflora	KJ773936	Stylosanthes hamata	AF203594	Stylosanthes hamata		Stylosanthes hamata		Stylosanthes guianensis	Y13481	Stylosanthes guianensis		Stylosanthes guianensis		Stylosanthes guianensis	Y13481
35707	Arundo	Poaceae	Poales	Magnoliophyta	Arundo	1343	1496	1496	NA	NA	NA	2233	590	Arundo donax	NC_037077	Arundo donaciformis	MF543160	Arundo donax	NC_037077	Arundo donax		Arundo donax		Arundo donax		Arundo donax	MF543184	Arundo plinii	HE602424
35709	Chusquea	Poaceae	Poales	Magnoliophyta	Chusquea	1428	1522	1496	NA	122	NA	2219	768	Chusquea sp. PFM-2015	KP319242	Chusquea spectabilis	KJ870990	Chusquea sp. PFM-2015	KP319242	Chusquea sp. PFM-2015		Chusquea costaricensis	KF945228	Chusquea costaricensis		Chusquea sp. PFM-2015	KP319242	Chusquea sp. Ferreira 2065	KU532888
35711	Leersia	Poaceae	Poales	Magnoliophyta	Leersia	1433	1516	1496	NA	NA	NA	2204	629	Leersia tisserantii	JN415112	Leersia japonica	KF359922	Leersia japonica	KF359922	Leersia japonica		Leersia japonica		Leersia japonica		Leersia japonica	KF359922	Leersia oryzoides	AF169236
35713	Lithachne	Poaceae	Poales	Magnoliophyta	Lithachne	1319	1478	1496	NA	NA	NA	2118	657	Lithachne humilis	U13231	Lithachne pauciflora	KJ871002	Lithachne pauciflora	KJ871002	Lithachne pauciflora		Lithachne pauciflora		Lithachne pauciflora		Lithachne humilis	U21977	Lithachne horizontalis	KC990706
35715	Prosopis	Fabaceae	Fabales	Magnoliophyta	Prosopis3	1445	1508	1496	NA	NA	NA	2231	418	Prosopis glandulosa	KJ468101	Prosopis glandulosa	KJ468101	Prosopis glandulosa	KJ468101	Prosopis glandulosa		Prosopis glandulosa		Prosopis glandulosa		Prosopis glandulosa	KJ468101	Prosopis glandulosa	AF174630
35887	Gilia	Polemoniaceae	Ericales	Magnoliophyta	Gilia1	551	1073	NA	NA	NA	NA	NA	543	Gilia sinuata	MG222501	Gilia leptantha	L34197	Gilia leptantha		Gilia leptantha		Gilia leptantha		Gilia leptantha		Gilia leptantha		Gilia latiflora	KJ159390
35903	Coccocypselum	Rubiaceae	Gentianales	Magnoliophyta	Coccocypselum	1404	739	NA	NA	NA	NA	2129	408	Coccocypselum hirsutum	X87145	Coccocypselum herbaceum	JQ588926	Coccocypselum herbaceum		Coccocypselum herbaceum		Coccocypselum herbaceum		Coccocypselum herbaceum		Coccocypselum hirsutum	EU145421	Coccocypselum hirsutum	EU145359
35905	Coprosma	Rubiaceae	Gentianales	Magnoliophyta	Coprosma	1410	NA	NA	1598	660	NA	2105	532	Coprosma pumila	X87146	Coprosma pumila		Coprosma pumila		Coprosma tenuifolia	GU476400.1	Coprosma montana	GU256425	Coprosma montana		Coprosma pumila	FJ695294	Coprosma montana	GQ885143
35908	Hillia	Rubiaceae	Gentianales	Magnoliophyta	Hillia	1401	1517	NA	NA	NA	1915	2193	482	Hillia triflora	X83642	Hillia triflora	LN680361	Hillia triflora		Hillia triflora		Hillia triflora		Hillia triflora	KY637532	Hillia triflora	AJ236298	Hillia triflora	GQ852137
35910	Hoffmannia	Rubiaceae	Gentianales	Magnoliophyta	Hoffmannia	1403	785	NA	NA	NA	NA	2064	536	Hoffmannia refulgens x Hoffmannia ghiesbreghtii	X83644	Hoffmannia discolor	KX783688	Hoffmannia discolor		Hoffmannia discolor		Hoffmannia discolor		Hoffmannia discolor		Hoffmannia ghiesbreghtii	GQ852223	Hoffmannia areolata	KM495199
35912	Ophiorrhiza	Rubiaceae	Gentianales	Magnoliophyta	Ophiorrhiza	1401	1517	1374	1763	51	1915	2174	550	Ophiorrhiza mungos	FJ209082	Ophiorrhiza pumila	AB247150	Ophiorrhiza rugosa	KX910999	Ophiorrhiza pumila	KM588596	Ophiorrhiza brunonis	KX761378	Ophiorrhiza mungos	KY637504	Ophiorrhiza mungos	AJ130838	Ophiorrhiza longiflora	AB559536
35916	Spermacoce	Rubiaceae	Gentianales	Magnoliophyta	Spermacoce	1401	1063	1372	NA	82	NA	2086	566	Spermacoce ocymifolia	AJ288607	Spermacoce hispida	KX911134	Spermacoce hispida	KX911018	Spermacoce hispida		Spermacoce alata	KF736994	Spermacoce alata		Spermacoce tenuior	AJ236309	Spermacoce prostrata	KF736996
35918	Theligonum	Rubiaceae	Gentianales	Magnoliophyta	Theligonum	1401	1514	NA	NA	NA	1915	2106	398	Theligonum cynocrambe	FJ695248	Theligonum cynocrambe	LN680379	Theligonum cynocrambe		Theligonum cynocrambe		Theligonum cynocrambe		Theligonum cynocrambe	KY637554	Theligonum cynocrambe	FJ695339	Theligonum cynocrambe	FJ695470
35920	Phuopsis	Rubiaceae	Gentianales	Magnoliophyta	Phuopsis	191	NA	NA	NA	NA	NA	NA	NA	Phuopsis stylosa	X81103	Phuopsis stylosa		Phuopsis stylosa		Phuopsis stylosa		Phuopsis stylosa		Phuopsis stylosa		Phuopsis stylosa		Phuopsis stylosa
35932	Podophyllum	Berberidaceae	Ranunculales	Magnoliophyta	Podophyllum	1415	1229	1480	1761	3233	1743	2175	464	Podophyllum peltatum	AF197591	Podophyllum peltatum	AB069843	Podophyllum peltatum	AF197612	Podophyllum peltatum	L24413	Podophyllum peltatum	DQ008614	Podophyllum peltatum	AF197762	Podophyllum peltatum	AY145155	Podophyllum peltatum	KC494686
35934	Parthenium	Asteraceae	Asterales	Magnoliophyta	Parthenium	1429	1514	1496	889	NA	NA	2207	553	Parthenium argentatum	GU120098	Parthenium hysterophorus	AY215837	Parthenium argentatum	GU120098	Parthenium hysterophorus	LN879033	Parthenium hysterophorus		Parthenium hysterophorus		Parthenium hysterophorus	AF384759	Parthenium argentatum	KY397499
35937	Robinia	Fabaceae	Fabales	Magnoliophyta	Robinia	1334	1523	1496	689	715	NA	2181	550	Robinia sp. SH-2010	AB586328	Robinia neomexicana	AF543856	Robinia pseudoacacia	KJ468102	Robinia pseudoacacia	KJ587747	Robinia pseudoacacia	EU340885	Robinia pseudoacacia		Robinia pseudoacacia	KJ468102	Robinia pseudoacacia	EF494737
35939	Impatiens	Balsaminaceae	Ericales	Magnoliophyta	Impatiens	1427	1512	1496	NA	3363	1701	2148	605	Impatiens piufanensis	NC_037401	Impatiens capensis	KT176615	Impatiens piufanensis	NC_037401	Impatiens piufanensis		Impatiens capensis	KT179778	Impatiens auriculata	AF520117	Impatiens piufanensis	NC_037401	Impatiens radicans	AB175953
35943	Knightia	Proteaceae	Proteales	Magnoliophyta	Knightia	1398	1529	1472	1755	NA	NA	NA	543	Knightia excelsa	DQ875840	Knightia excelsa	EU169638	Knightia excelsa	AF060409	Knightia excelsa	L24155	Knightia excelsa		Knightia excelsa		Knightia excelsa		Knightia excelsa	EU676102
35959	Aichryson	Crassulaceae	Saxifragales	Magnoliophyta	Aichryson	664	1132	NA	NA	NA	NA	NA	509	Aichryson villosum	HM849749	Aichryson punctatum	AF115587	Aichryson punctatum		Aichryson punctatum		Aichryson punctatum		Aichryson punctatum		Aichryson punctatum		Aichryson palmense	AY082104
35966	Greenovia	Crassulaceae	Saxifragales	Magnoliophyta	Greenovia	621	1124	NA	NA	NA	NA	NA	510	Greenovia diplocycla	KJ595667	Greenovia dodrantalis	AF115612	Greenovia dodrantalis		Greenovia dodrantalis		Greenovia dodrantalis		Greenovia dodrantalis		Greenovia dodrantalis		Greenovia aizoon	AY082112
35971	Gaiadendron	Loranthaceae	Santalales	Magnoliophyta	Gaiadendron	1367	1349	NA	1746	876	1740	NA	482	Gaiadendron punctatum	L26072	Gaiadendron punctatum	DQ787445	Gaiadendron punctatum		Gaiadendron punctatum	L24143	Gaiadendron punctatum	DQ790209	Gaiadendron punctatum	DQ110339	Gaiadendron punctatum		Gaiadendron punctatum	LT599664
35973	Santalum	Santalaceae	Santalales	Magnoliophyta	Santalum	1407	1098	1407	1759	627	1671	NA	533	Santalum macgregorii	EF584607	Santalum macgregorii	EF584631	Santalum album	AJ235592	Santalum album	JQ613224	Santalum haleakalae	GU256431	Santalum album	JQ613250	Santalum album		Santalum album	KY563220
35997	Ginalloa	Santalaceae	Santalales	Magnoliophyta	Ginalloa	1418	1125	NA	1759	NA	NA	NA	NA	Ginalloa arnottiana	L26070	Ginalloa arnottiana	EF584637	Ginalloa arnottiana		Ginalloa arnottiana	L24144	Ginalloa arnottiana		Ginalloa arnottiana		Ginalloa arnottiana		Ginalloa arnottiana
35999	Korthalsella	Santalaceae	Santalales	Magnoliophyta	Korthalsella	1424	NA	NA	1764	845	NA	NA	433	Korthalsella lindsayi	L26073	Korthalsella lindsayi		Korthalsella lindsayi		Korthalsella latissima	L24149	Korthalsella lindsayi	KP263248	Korthalsella lindsayi		Korthalsella lindsayi		Korthalsella lindsayi	AF051958
36001	Notothixos	Santalaceae	Santalales	Magnoliophyta	Notothixos	1398	NA	NA	1760	451	NA	NA	278	Notothixos leiophyllus	EF584612	Notothixos leiophyllus		Notothixos leiophyllus		Notothixos leiophyllus	L24402	Notothixos subaureus	KP263252	Notothixos subaureus		Notothixos subaureus		Notothixos leiophyllus	LT599667
36003	Antidaphne	Santalaceae	Santalales	Magnoliophyta	Antidaphne	1420	1155	NA	1762	3305	NA	NA	258	Antidaphne viscoidea	L26068	Antidaphne viscoidea	EF464500	Antidaphne viscoidea		Antidaphne viscoidea	L24080	Antidaphne viscoidea	AY957453	Antidaphne viscoidea		Antidaphne viscoidea		Antidaphne andina	LT599658
36005	Eubrachion	Santalaceae	Santalales	Magnoliophyta	Eubrachion	1424	1096	1118	1754	3338	NA	NA	NA	Eubrachion ambiguum	L26071	Eubrachion ambiguum	EF464498	Eubrachion ambiguum	AF209583	Eubrachion ambiguum	L24141	Eubrachion ambiguum	AF389273	Eubrachion ambiguum		Eubrachion ambiguum		Eubrachion ambiguum
36007	Misodendrum	Misodendraceae	Santalales	Magnoliophyta	Misodendrum	1420	1448	NA	1756	1769	1664	NA	525	Misodendrum linearifolium	L26074	Misodendrum punctulatum	DQ787443	Misodendrum punctulatum		Misodendrum linearifolium	L24397	Misodendrum punctulatum	KP263250	Misodendrum punctulatum	KP263274	Misodendrum punctulatum		Misodendrum oblongifolium	DQ788701
36009	Opilia	Opiliaceae	Santalales	Magnoliophyta	Opilia	1422	843	1367	1754	3350	NA	NA	NA	Opilia sp. Chase 1902	AJ131773	Opilia sp. Chase 1903	AY042621	Opilia sp. Chase 1902	AJ235550	Opilia amentacea	L24407	Opilia amentacea	AF479095	Opilia amentacea		Opilia amentacea		Opilia amentacea
36011	Nageia	Podocarpaceae	Araucariales	Acrogymnospermae	Nageia	1338	1522	1478	1732	2826	NA	2237	308	Nageia nankoensis	HM593615	Nageia nagi	AF228112	Nageia nagi	AB830885	Nageia nagi	D16447	Nageia nagi	EU161315	Nageia nagi		Nageia nagi	AB830885	Nageia fleuryi	KP093070
36459	Phalaenopsis	Orchidaceae	Asparagales	Magnoliophyta	Phalaenopsis1	702	1543	NA	141	144	NA	NA	832	Phalaenopsis japonica	KC704856	Phalaenopsis fasciata	AB217750	Phalaenopsis fasciata		Phalaenopsis japonica	KC286487	Phalaenopsis japonica	EF670378	Phalaenopsis japonica		Phalaenopsis japonica		Phalaenopsis japonica	EF670378
36590	Xanthium	Asteraceae	Asterales	Magnoliophyta	Xanthium	1362	784	NA	NA	137	NA	NA	549	Xanthium spinosum	HM850472	Xanthium sibiricum	HM989738	Xanthium sibiricum		Xanthium sibiricum		Xanthium strumarium	KF454449	Xanthium strumarium		Xanthium strumarium		Xanthium ambrosioides	KY215719
36601	Aria	Rosaceae	Rosales	Magnoliophyta	Aria	784	749	NA	NA	138	NA	NA	439	Aria sp. BOP010044	KP088476	Aria nivea	KX230006	Aria nivea		Aria nivea		Aria nivea	KX166077	Aria nivea		Aria nivea		Aria nivea	KX166077
36603	Chaenomeles	Rosaceae	Rosales	Magnoliophyta	Chaenomeles	784	1512	1504	NA	138	NA	2254	527	Chaenomeles sp. BOP010031	KP088531	Chaenomeles japonica	KT932966	Chaenomeles speciosa	KT932965	Chaenomeles speciosa		Chaenomeles speciosa	GU363717	Chaenomeles speciosa		Chaenomeles speciosa	KT932965	Chaenomeles japonica	KX670800
36605	Cormus	Rosaceae	Rosales	Magnoliophyta	Cormus	178	1512	1504	NA	NA	NA	2254	448	Cormus domestica	KY419956	Cormus domestica	KY419956	Cormus domestica	KY419956	Cormus domestica		Cormus domestica		Cormus domestica		Cormus domestica	KY419956	Cormus domestica	FJ810017
36607	Cotoneaster	Rosaceae	Rosales	Magnoliophyta	Cotoneaster	1382	1512	1504	NA	138	NA	2254	455	Cotoneaster sp. CHSL-2012	JQ933279	Cotoneaster ambiguus	JQ390976	Cotoneaster franchetii	KY419994	Cotoneaster franchetii		Cotoneaster cambricus	KX165656	Cotoneaster cambricus		Cotoneaster franchetii	KY419994	Cotoneaster atropurpureus	JQ392384
36609	Cydonia	Rosaceae	Rosales	Magnoliophyta	Cydonia	784	741	1504	NA	159	NA	2254	435	Cydonia sp. BOP010351	KP088563.1	Cydonia sp. BOP010351	KP089041	Cydonia oblonga	KX499857	Cydonia oblonga		Cydonia oblonga	KF861967	Cydonia oblonga		Cydonia oblonga	KX499857	Cydonia oblonga	KF861968
36611	Heteromeles	Rosaceae	Rosales	Magnoliophyta	Heteromeles	178	1512	1504	NA	NA	NA	2254	442	Heteromeles arbutifolia	KY419965	Heteromeles arbutifolia	KY419965	Heteromeles arbutifolia	KY419965	Heteromeles arbutifolia		Heteromeles arbutifolia		Heteromeles arbutifolia		Heteromeles arbutifolia	KY419965	Heteromeles arbutifolia	JQ392439
36613	Malacomeles	Rosaceae	Rosales	Magnoliophyta	Malacomeles	178	1512	1504	NA	NA	NA	2254	430	Malacomeles denticulata	KY419982	Malacomeles denticulata	KY419982	Malacomeles denticulata	KY419982	Malacomeles denticulata		Malacomeles denticulata		Malacomeles denticulata		Malacomeles denticulata	KY419982	Malacomeles denticulata	JQ392441
36615	Mespilus	Rosaceae	Rosales	Magnoliophyta	Mespilus	1427	1512	1504	NA	NA	NA	2254	532	Mespilus canescens	KY420022	Mespilus canescens	KY420022	Mespilus canescens	KY420022	Mespilus canescens		Mespilus canescens		Mespilus canescens		Mespilus canescens	KY420022	Mespilus germanica	EF127040
36617	Osteomeles	Rosaceae	Rosales	Magnoliophyta	Osteomeles	551	1518	1504	NA	NA	1680	2254	516	Osteomeles schwerinae	KX527056	Osteomeles anthyllidifolia	KY419940	Osteomeles anthyllidifolia	KY419940	Osteomeles anthyllidifolia		Osteomeles anthyllidifolia		Osteomeles schwerinae	KX526420	Osteomeles anthyllidifolia	KY419940	Osteomeles anthyllidifolia	AY864895
36619	Peraphyllum	Rosaceae	Rosales	Magnoliophyta	Peraphyllum	178	1512	1504	NA	NA	NA	2242	535	Peraphyllum ramosissimum	KY420011	Peraphyllum ramosissimum	KY420011	Peraphyllum ramosissimum	KY420011	Peraphyllum ramosissimum		Peraphyllum ramosissimum		Peraphyllum ramosissimum		Peraphyllum ramosissimum	KY420011	Peraphyllum ramosissimum	KT833942
36623	Rhaphiolepis	Rosaceae	Rosales	Magnoliophyta	Rhaphiolepis	1427	968	1504	NA	NA	NA	2254	531	Rhaphiolepis umbellata	KY419931	Rhaphiolepis sp. FU-1636	AB936019	Rhaphiolepis indica	KY419927	Rhaphiolepis indica		Rhaphiolepis indica		Rhaphiolepis indica		Rhaphiolepis indica	KY419927	Rhaphiolepis indica	KP093147
36747	Orobanche	Orobanchaceae	Lamiales	Magnoliophyta	Orobanche2	1376	1526	1508	1673	344	NA	NA	809	Orobanche hederae	AF078682	Orobanche boninsimae	KU647699	Orobanche gracilis	HG803179	Orobanche coerulescens	KC588406	Orobanche cernua	AY337262	Orobanche cernua		Orobanche cernua		Orobanche pancicii	JN796923
36776	Elaeagnus	Elaeagnaceae	Rosales	Magnoliophyta	Elaeagnus	1420	1523	1496	1748	3236	NA	2143	568	Elaeagnus sp. SCZ-2017	KY420020	Elaeagnus sp. SCZ-2017	KY420020	Elaeagnus mollis	KY511611	Elaeagnus umbellata	L24090	Elaeagnus bockii	JF317385	Elaeagnus bockii		Elaeagnus mollis	KY511611	Elaeagnus conferta	HG004840
36904	Shepherdia	Elaeagnaceae	Rosales	Magnoliophyta	Shepherdia	1390	704	1428	1736	3335	NA	NA	515	Shepherdia argentea	AJ225787	Shepherdia canadensis	KC475872	Shepherdia canadensis	AF209675	Shepherdia canadensis	AF207020	Shepherdia canadensis	AF479100	Shepherdia canadensis		Shepherdia canadensis		Shepherdia argentea	KF620593
37491	Eranthis	Ranunculaceae	Ranunculales	Magnoliophyta	Eranthis	1408	1523	1432	NA	1046	NA	1756	477	Eranthis hyemalis	KM360767	Eranthis stellata	AY515248	Eranthis hyemalis	EU053882	Eranthis hyemalis		Eranthis hyemalis	U52633	Eranthis hyemalis		Eranthis cilicica	KU196940	Eranthis byunsanensis	JF505768
37493	Consolida	Ranunculaceae	Ranunculales	Magnoliophyta	Consolida	1394	1214	1412	NA	1321	NA	2150	382	Consolida ajacis	FJ626582	Consolida ajacis	FJ626496	Consolida ajacis	KU662838	Consolida ajacis		Consolida ajacis	FJ626443	Consolida ajacis		Consolida regalis	KU196935	Consolida flava	JF331887
37496	Adriana	Euphorbiaceae	Malpighiales	Magnoliophyta	Adriana	1427	1517	1444	1735	NA	NA	NA	NA	Adriana tomentosa	AY794917	Adriana tomentosa	LK021372	Adriana quadripartita	AB233647	Adriana quadripartita	AB233543	Adriana quadripartita		Adriana quadripartita		Adriana quadripartita		Adriana quadripartita
37498	Petrocoptis	Caryophyllaceae	Caryophyllales	Magnoliophyta	Petrocoptis	NA	729	NA	NA	815	NA	NA	790	Petrocoptis sp. 'Oxelman 2276'		Petrocoptis pyrenaica	FJ589508	Petrocoptis pyrenaica		Petrocoptis pyrenaica		Petrocoptis sp. 'Oxelman 2276'	X86875	Petrocoptis sp. 'Oxelman 2276'		Petrocoptis sp. 'Oxelman 2276'		Petrocoptis sp. 'Oxelman 2276'	X86875
37500	Maackia	Fabaceae	Fabales	Magnoliophyta	Maackia	1367	1520	1496	NA	NA	NA	2216	281	Maackia amurensis	AB127041	Maackia amurensis	AY386944	Maackia floribunda	KX388160	Maackia floribunda		Maackia floribunda		Maackia floribunda		Maackia floribunda	KX388160	Maackia amurensis	MF444195
37562	Urochloa	Poaceae	Poales	Magnoliophyta	Urochloa	1428	1502	1496	NA	NA	NA	2216	730	Urochloa reptans	KU291486	Urochloa xantholeuca	HE586101	Urochloa reptans	KU291486	Urochloa reptans		Urochloa reptans		Urochloa reptans		Urochloa reptans	KU291486	Urochloa oligotricha	HM347027
37564	Ruta	Rutaceae	Sapindales	Magnoliophyta	Ruta	1301	1523	1368	NA	871	NA	NA	523	Ruta sp. SH-2010	AB586560	Ruta oreojasme	FJ716727	Ruta graveolens	AF035913	Ruta graveolens		Ruta graveolens	AY128176	Ruta graveolens		Ruta graveolens		Ruta montana	HE687352
37793	Eremomastax	Acanthaceae	Lamiales	Magnoliophyta	Eremomastax	NA	NA	NA	NA	NA	NA	2024	509	Eremomastax speciosa		Eremomastax speciosa		Eremomastax speciosa		Eremomastax speciosa		Eremomastax speciosa		Eremomastax speciosa		Eremomastax speciosa	U12659	Eremomastax speciosa	JX443761
37818	Dendrobium	Orchidaceae	Asparagales	Magnoliophyta	Dendrobium3	1418	1548	1502	1765	523	NA	1263	875	Dendrobium candidum	KY887994	Dendrobium acerosum	AB847678	Dendrobium chrysotoxum	LC193517	Dendrobium nobile	AB027309	Dendrobium hybrid cultivar	AB671742	Dendrobium hybrid cultivar		Dendrobium strongylanthum	KR673323	Dendrobium somae	HM590380
37820	Hydrostachys	Hydrostachyaceae	Cornales	Magnoliophyta	Hydrostachys	1401	1478	1482	1747	3389	NA	2025	NA	Hydrostachys sp. 'Bremer 3089'	Y10708	Hydrostachys plumosa	AB038180	Hydrostachys polymorpha	JF298843	Hydrostachys imbricata	AJ235983	Hydrostachys imbricata	AY260023	Hydrostachys imbricata		Hydrostachys angustisecta	JF321075	Hydrostachys angustisecta
37823	Caiophora	Loasaceae	Cornales	Magnoliophyta	Caiophora	1375	1501	1491	NA	3338	NA	2112	544	Caiophora lateritia	U17872	Caiophora cernua	KY286703	Caiophora acuminata	AF209550	Caiophora acuminata		Caiophora lateritia	JF321121	Caiophora lateritia		Caiophora acuminata	AJ236259	Caiophora stenocarpa	KY286626
37825	Cevallia	Loasaceae	Cornales	Magnoliophyta	Cevallia	1392	1501	NA	NA	NA	NA	NA	146	Cevallia sinuata	U17873	Cevallia sinuata	AF503301	Cevallia sinuata		Cevallia sinuata		Cevallia sinuata		Cevallia sinuata		Cevallia sinuata		Cevallia sinuata	AF503200
37827	Eucnide	Loasaceae	Cornales	Magnoliophyta	Eucnide	1368	1501	1458	1740	3374	NA	2221	NA	Eucnide urens	JF308666	Eucnide aurea	AF503314	Eucnide urens	JF298866	Eucnide bartonioides	AJ235988	Eucnide urens	AY260031	Eucnide urens		Eucnide rupestris	AF130219	Eucnide rupestris
37829	Gronovia	Loasaceae	Cornales	Magnoliophyta	Gronovia	551	1487	NA	NA	NA	NA	NA	535	Gronovia scandens	U17875	Gronovia scandens	KY286727	Gronovia scandens		Gronovia scandens		Gronovia scandens		Gronovia scandens		Gronovia scandens		Gronovia scandens	KY286640
37831	Loasa	Loasaceae	Cornales	Magnoliophyta	Loasa	NA	1507	NA	NA	NA	NA	88	562	Loasa pallida		Loasa sessiliflora	KY286676	Loasa sessiliflora		Loasa sessiliflora		Loasa sessiliflora		Loasa sessiliflora		Loasa tricolor	LN830505	Loasa pallida	KY286637
37833	Mentzelia	Loasaceae	Cornales	Magnoliophyta	Mentzelia	1371	1502	1473	1740	3360	1554	2133	578	Mentzelia lindleyi	JF308669	Mentzelia torreyi	AF503302	Mentzelia lindleyi	AJ236235	Mentzelia lindleyi	AJ235987	Mentzelia decapetala	AY260030	Mentzelia floridana	GU351249	Mentzelia lindleyi	AJ236261	Mentzelia reflexa	HM357439
37835	Schismocarpus	Loasaceae	Cornales	Magnoliophyta	Schismocarpus	1178	1489	NA	NA	NA	NA	NA	NA	Schismocarpus matudae	U17878	Schismocarpus pachypus	AF503313	Schismocarpus pachypus		Schismocarpus pachypus		Schismocarpus pachypus		Schismocarpus pachypus		Schismocarpus pachypus		Schismocarpus pachypus
37868	Achnatherum	Poaceae	Poales	Magnoliophyta	Achnatherum	1331	553	1400	NA	NA	NA	2167	683	Achnatherum calamagrostis	JQ933203	Achnatherum acutum	JF697791.1	Achnatherum duthiei	KX525867	Achnatherum duthiei		Achnatherum duthiei		Achnatherum duthiei		Achnatherum occidentale	GU222739	Achnatherum nevadense	KC129481
37870	Eremopyrum	Poaceae	Poales	Magnoliophyta	Eremopyrum	1419	1496	1496	293	NA	NA	2219	592	Eremopyrum orientale	FJ346562	Eremopyrum orientale	KM487282	Eremopyrum bonaepartis	KY636089	Eremopyrum triticeum	AJ315032	Eremopyrum triticeum		Eremopyrum triticeum		Eremopyrum bonaepartis	KX592109	Eremopyrum distans	JQ360122
37871	Glyceria	Poaceae	Poales	Magnoliophyta	Glyceria	1321	1487	NA	NA	141	NA	2147	679	Glyceria fluitans	KM360807.1	Glyceria obtusa	HF558505	Glyceria obtusa		Glyceria obtusa		Glyceria fluitans	KX165987	Glyceria fluitans		Glyceria grandis	AY622314	Glyceria fluitans	KU883453
37872	Henrardia	Poaceae	Poales	Magnoliophyta	Henrardia	1419	1487	1496	NA	NA	NA	2219	NA	Henrardia persica	KY636097	Henrardia persica	KY636097	Henrardia persica	KY636097	Henrardia persica		Henrardia persica		Henrardia persica		Henrardia persica	KX592105	Henrardia persica
37873	Heteranthelium	Poaceae	Poales	Magnoliophyta	Heteranthelium	1419	1499	1496	NA	NA	NA	2219	NA	Heteranthelium piliferum	KY636101	Heteranthelium piliferum	KY636103	Heteranthelium piliferum	KY636101	Heteranthelium piliferum		Heteranthelium piliferum		Heteranthelium piliferum		Heteranthelium piliferum	KX592141	Heteranthelium piliferum
37874	Nassella	Poaceae	Poales	Magnoliophyta	Nassella	1379	1487	1496	NA	57	NA	2168	710	Nassella viridula	JX848504	Nassella tenuis	AF164406	Nassella hyalina	MF480753	Nassella hyalina		Nassella trichotoma	KX281081	Nassella trichotoma		Nassella viridula	HE573457	Nassella trichotoma	KX281081
37876	Peridictyon	Poaceae	Poales	Magnoliophyta	Peridictyon	1428	816	NA	NA	NA	NA	776	NA	Peridictyon sanctum	AY836176	Peridictyon sanctum	HM770828	Peridictyon sanctum		Peridictyon sanctum		Peridictyon sanctum		Peridictyon sanctum		Peridictyon sanctum	DQ247894	Peridictyon sanctum
37877	Piptochaetium	Poaceae	Poales	Magnoliophyta	Piptochaetium	1223	1487	1496	NA	NA	NA	1863	680	Piptochaetium bicolor	FN870900	Piptochaetium bicolor	EF137509	Piptochaetium avenaceum	KM974748	Piptochaetium avenaceum		Piptochaetium avenaceum		Piptochaetium avenaceum		Piptochaetium napostaense	KX601267	Piptochaetium uruguense	KC129477
37878	Pseudoroegneria	Poaceae	Poales	Magnoliophyta	Pseudoroegneria128	598	1499	669	NA	57	NA	2219	702	Pseudoroegneria spicata	KY636118	Pseudoroegneria spicata	KY636118	Pseudoroegneria spicata	KY636118	Pseudoroegneria spicata		Pseudoroegneria spicata	AY740793	Pseudoroegneria spicata		Pseudoroegneria spicata	KX592068.1	Pseudoroegneria spicata	EU617065
37879	Taeniatherum	Poaceae	Poales	Magnoliophyta	Taeniatherum	1419	1499	1496	NA	NA	NA	2219	596	Taeniatherum caput-medusae	NC_037160	Taeniatherum caput-medusae	KY636143	Taeniatherum caput-medusae	NC_037160	Taeniatherum caput-medusae		Taeniatherum caput-medusae		Taeniatherum caput-medusae		Taeniatherum caput-medusae	KX592098	Taeniatherum caput-medusae	AJ608153
37880	Crithopsis	Poaceae	Poales	Magnoliophyta	Crithopsis	1419	816	NA	NA	NA	NA	774	235	Crithopsis delileana	EF125161	Crithopsis delileana	KP210651	Crithopsis delileana		Crithopsis delileana		Crithopsis delileana		Crithopsis delileana		Crithopsis delileana	DQ247895	Crithopsis delileana	EU883117
38147	Pleurothallis	Orchidaceae	Asparagales	Magnoliophyta	Pleurothallis242	1340	1543	NA	NA	92	NA	NA	761	Pleurothallis ruscifolia	AF518042.1	Pleurothallis cardiantha	AF265462	Pleurothallis cardiantha		Pleurothallis cardiantha		Pleurothallis fantastica	KC425761	Pleurothallis fantastica		Pleurothallis fantastica		Pleurothallis sijmii	JQ995335
38180	Arpophyllum	Orchidaceae	Asparagales	Magnoliophyta	Arpophyllum	1357	1530	NA	NA	NA	NA	1121	277	Arpophyllum giganteum	AF074110	Arpophyllum giganteum	AF263625	Arpophyllum giganteum		Arpophyllum giganteum		Arpophyllum giganteum		Arpophyllum giganteum		Arpophyllum giganteum	U20533	Arpophyllum spicatum	AY008487
38182	Octomeria	Orchidaceae	Asparagales	Magnoliophyta	Octomeria	1360	1543	NA	NA	NA	NA	1121	529	Octomeria sp. SH-2010	AB586471	Octomeria gracilis	AF265484	Octomeria gracilis		Octomeria gracilis		Octomeria gracilis		Octomeria gracilis		Octomeria grandiflora	U20538	Octomeria gracilis	AF262911
38184	Brassavola	Orchidaceae	Asparagales	Magnoliophyta	Brassavola	NA	1544	NA	NA	NA	NA	503	314	Brassavola grandiflora		Brassavola nodosa	AF263820	Brassavola nodosa		Brassavola nodosa		Brassavola nodosa		Brassavola nodosa		Brassavola nodosa	U20540	Brassavola grandiflora	AY008591
38186	Restrepia	Orchidaceae	Asparagales	Magnoliophyta	Restrepia	1316	1668	NA	NA	NA	NA	2191	433	Restrepia xanthophthalma	AY370653	Restrepia xanthophthalma	AY370654	Restrepia xanthophthalma		Restrepia xanthophthalma		Restrepia xanthophthalma		Restrepia xanthophthalma		Restrepia muscifera	U20549	Restrepia antennifera	AF262906
38188	Meiracyllium	Orchidaceae	Asparagales	Magnoliophyta	Meiracyllium	1287	1543	NA	NA	NA	NA	503	729	Meiracyllium trinasutum	AF074192	Meiracyllium gemma	AY121749	Meiracyllium gemma		Meiracyllium gemma		Meiracyllium gemma		Meiracyllium gemma		Meiracyllium trinasutum	U20562	Meiracyllium trinasutum	EF079372
38190	Cypripedium	Orchidaceae	Asparagales	Magnoliophyta	Cypripedium	1418	1543	1496	1731	981	1771	2196	762	Cypripedium formosanum	KJ501998	Cypripedium formosanum	KJ501998	Cypripedium japonicum	LC086593	Cypripedium calceolus	HM640778	Cypripedium kentuckiense	AF205119	Cypripedium calceolus	DQ110336	Cypripedium macranthos	KF925434	Cypripedium plectrochilum	JN018077
38192	Maxillaria	Orchidaceae	Asparagales	Magnoliophyta	Maxillaria	1363	1547	NA	1060	89	NA	1120	806	Maxillaria kellyana	AY368363	Maxillaria synsepala	DQ210619	Maxillaria synsepala		Maxillaria marginata	AJ271231	Maxillaria violaceopunctata	AF239332	Maxillaria violaceopunctata		Maxillaria porrecta	U20597	Maxillaria infausta	LN831431
38194	Thunia	Orchidaceae	Asparagales	Magnoliophyta	Thunia	586	1543	NA	NA	NA	1688	1121	187	Thunia alba	AF074233	Thunia alba	AY121731.1	Thunia alba		Thunia alba		Thunia alba		Thunia alba	KX526378	Thunia alba	U20598	Thunia bensoniae	KY966676
38196	Polystachya	Orchidaceae	Asparagales	Magnoliophyta	Polystachya	1297	1543	NA	NA	75	NA	1121	743	Polystachya pubescens	AF074222	Polystachya galeata	GU556928	Polystachya galeata		Polystachya galeata		Polystachya bennettiana	HM018547	Polystachya bennettiana		Polystachya concreta	U20599	Polystachya caloglossa	GU556639
38198	Vanda	Orchidaceae	Asparagales	Magnoliophyta	Vanda5	650	1547	NA	141	160	NA	1121	847	Vanda miniata	KP772708	Vanda hindsii	KC822982	Vanda hindsii		Vanda flabellata	EF670368	Vanda flabellata	EF670368	Vanda flabellata		Vanda lamellata	U20600	Vanda flabellata	EF670370
38200	Eria	Orchidaceae	Asparagales	Magnoliophyta	Eria1	623	754	NA	NA	NA	NA	NA	183	Eria andamanica	JN005448	Eria andamanica	JN004427	Eria andamanica		Eria andamanica		Eria andamanica		Eria andamanica		Eria andamanica		Eria andamanica	JN114500
38202	Chysis	Orchidaceae	Asparagales	Magnoliophyta	Chysis	1346	1543	NA	NA	NA	NA	1121	729	Chysis bractescens	AF074126	Chysis bractescens	EF079351	Chysis bractescens		Chysis bractescens		Chysis bractescens		Chysis bractescens		Chysis laevis	U20602	Chysis bractescens	EF079363
38204	Habenaria	Orchidaceae	Asparagales	Magnoliophyta	Habenaria	1418	1544	1496	1600	845	NA	2192	738	Habenaria pantlingiana	KJ524104	Habenaria pentadactyla	KJ021380	Habenaria pantlingiana	KJ524104	Habenaria josephensis	JX912770	Habenaria josephensis	JX912819	Habenaria josephensis		Habenaria pantlingiana	KJ524104	Habenaria sp. Yu SX 561	MF944321
38206	Calanthe	Orchidaceae	Asparagales	Magnoliophyta	Calanthe3	1418	1549	1496	1732	NA	NA	2192	718	Calanthe triplicata	KF753635	Calanthe tricarinata	KF673820	Calanthe triplicata	KF753635	Calanthe discolor	HM640776	Calanthe discolor		Calanthe discolor		Calanthe triplicata	KF753635	Calanthe discolor	KP159328
38208	Bulbophyllum	Orchidaceae	Asparagales	Magnoliophyta	Bulbophyllum3	1328	1543	967	NA	NA	1680	NA	736	Bulbophyllum lobbii	AF074115	Bulbophyllum disciflorum	KM924453	Bulbophyllum disciflorum	KX525988	Bulbophyllum disciflorum		Bulbophyllum disciflorum		Bulbophyllum disciflorum	KX526379	Bulbophyllum disciflorum		Bulbophyllum newportii	JF706720
38210	Spathoglottis	Orchidaceae	Asparagales	Magnoliophyta	Spathoglottis	1337	1525	NA	NA	151	NA	1118	274	Spathoglottis plicata	AF264175	Spathoglottis vieillardii	AJ310071	Spathoglottis vieillardii		Spathoglottis vieillardii		Spathoglottis pubescens	KP751403	Spathoglottis pubescens		Spathoglottis plicata	U20607	Spathoglottis pubescens	KM025162
38212	Tipularia	Orchidaceae	Asparagales	Magnoliophyta	Tipularia	1296	1538	NA	NA	NA	NA	1082	177	Tipularia discolor	AF074234	Tipularia szechuanica	LC176627	Tipularia szechuanica		Tipularia szechuanica		Tipularia szechuanica		Tipularia szechuanica		Tipularia discolor	U20628	Tipularia japonica	KT338783
38214	Spiranthes	Orchidaceae	Asparagales	Magnoliophyta	Spiranthes1	1333	1535	1465	1748	147	NA	1056	250	Spiranthes sinensis	JF972913	Spiranthes sinensis	LT600870	Spiranthes spiralis	FJ571204	Spiranthes cernua	AF135195	Spiranthes sinensis	LC085882	Spiranthes sinensis		Spiranthes cernua	AJ535761	Spiranthes sinensis	KT338781
38216	Stanhopea	Orchidaceae	Asparagales	Magnoliophyta	Stanhopea	1343	1543	NA	NA	88	NA	458	749	Stanhopea ecornuta	AF074230	Stanhopea jenischiana	FJ565129	Stanhopea jenischiana		Stanhopea jenischiana		Stanhopea annulata	AF239348	Stanhopea annulata		Stanhopea frymirei	U20630	Stanhopea cirrhata	AF239368
38218	Ceratostylis	Orchidaceae	Asparagales	Magnoliophyta	Ceratostylis	1314	1513	NA	NA	NA	NA	1088	439	Ceratostylis rubra	AY368353	Ceratostylis longisegmenta	KY239526	Ceratostylis longisegmenta		Ceratostylis longisegmenta		Ceratostylis longisegmenta		Ceratostylis longisegmenta		Ceratostylis retisquama	U20631	Ceratostylis radiata	KY239265
38220	Coelogyne	Orchidaceae	Asparagales	Magnoliophyta	Coelogyne3	638	1538	NA	NA	NA	NA	NA	262	Coelogyne trinervis	KU219962	Coelogyne trinervis	AF302709	Coelogyne trinervis		Coelogyne trinervis		Coelogyne trinervis		Coelogyne trinervis		Coelogyne trinervis		Coelogyne fuscescens	JN114450
38222	Neuwiedia	Orchidaceae	Asparagales	Magnoliophyta	Neuwiedia	1392	1553	1496	1652	123	NA	2210	849	Neuwiedia veratrifolia	AF074200	Neuwiedia borneensis	AY557209	Neuwiedia zollingeri	LC199503	Neuwiedia veratrifolia	AF168863.1	Neuwiedia borneensis	AY557225	Neuwiedia borneensis		Neuwiedia zollingeri	LC199503	Neuwiedia borneensis	AY557225
38224	Sobralia	Orchidaceae	Asparagales	Magnoliophyta	Sobralia	1418	1543	1496	NA	66	NA	2192	744	Sobralia callosa	KM032623	Sobralia callosa	KM032623	Sobralia callosa	KM032623	Sobralia callosa		Sobralia sp. SRR-2011	JF691945	Sobralia sp. SRR-2011		Sobralia callosa	KM032623	Sobralia sp. SRR-2011	JF691945
38226	Zootrophion	Orchidaceae	Asparagales	Magnoliophyta	Zootrophion	NA	1543	NA	NA	NA	NA	1127	526	Zootrophion hypodiscus		Zootrophion dayanum	AF265452	Zootrophion dayanum		Zootrophion dayanum		Zootrophion dayanum		Zootrophion dayanum		Zootrophion hirtzii	U20651	Zootrophion hypodiscus	KY988997
38228	Angraecum	Orchidaceae	Asparagales	Magnoliophyta	Angraecum2	NA	1538	NA	NA	NA	NA	NA	498	Angraecum florulentum		Angraecum arachnites	KF557990	Angraecum arachnites		Angraecum arachnites		Angraecum arachnites		Angraecum arachnites		Angraecum arachnites		Angraecum florulentum	DQ091741
38230	Encyclia	Orchidaceae	Asparagales	Magnoliophyta	Encyclia4	1335	1543	NA	NA	NA	NA	502	723	Encyclia oncidioides	AF518062.1	Encyclia oncidioides	AF263788	Encyclia oncidioides		Encyclia oncidioides		Encyclia oncidioides		Encyclia oncidioides		Encyclia tampensis	U20663	Encyclia tampensis	KT825473
38232	Aerangis	Orchidaceae	Asparagales	Magnoliophyta	Aerangis	1329	1538	NA	NA	NA	NA	1121	712	Aerangis articulata	AF074103	Aerangis sp. CM-2013	KF557979	Aerangis sp. CM-2013		Aerangis sp. CM-2013		Aerangis sp. CM-2013		Aerangis sp. CM-2013		Aerangis graminifolia	U20664	Aerangis articulata	EF079444
38234	Epidendrum	Orchidaceae	Asparagales	Magnoliophyta	Epidendrum	1288	1544	NA	NA	62	1515	502	742	Epidendrum armeniacum	AF518058	Epidendrum centropetalum	AF263782	Epidendrum centropetalum		Epidendrum centropetalum		Epidendrum secundum	MF769381	Epidendrum sp. CWD 94.10	EU281113	Epidendrum conopseum	U20665	Epidendrum denticulatum	MF769386
38236	Cattleya	Orchidaceae	Asparagales	Magnoliophyta	Cattleya	1418	1592	1508	NA	NA	NA	497	716	Cattleya crispata	KP168671	Cattleya esalqueana	AF263751	Cattleya crispata	KP168671	Cattleya crispata		Cattleya crispata		Cattleya crispata		Cattleya tigrina	U20544	Cattleya cernua	EF079377
38411	Cladrastis	Fabaceae	Fabales	Magnoliophyta	Cladrastis	1419	1520	NA	NA	NA	NA	NA	435	Cladrastis sinensis	Z95551	Cladrastis delavayi	AY386861	Cladrastis delavayi		Cladrastis delavayi		Cladrastis delavayi		Cladrastis delavayi		Cladrastis delavayi		Cladrastis kentukea	JQ676972
38413	Eragrostis	Poaceae	Poales	Magnoliophyta	Eragrostis	1396	1516	1496	418	111	NA	2222	805	Eragrostis obtusiflora	JN681666	Eragrostis walteri	MF035982	Eragrostis walteri	MF035982	Eragrostis tef	AJ279199	Eragrostis walteri	HQ329791	Eragrostis walteri		Eragrostis walteri	MF035982	Eragrostis walteri	HQ329791
38489	Oryzopsis	Poaceae	Poales	Magnoliophyta	Oryzopsis	1292	720	1496	NA	NA	NA	2219	582	Oryzopsis lessoniana	FN870888	Oryzopsis lessoniana	FR832801	Oryzopsis asperifolia	KM974744	Oryzopsis asperifolia		Oryzopsis asperifolia		Oryzopsis asperifolia		Oryzopsis asperifolia	KM974744	Oryzopsis asperifolia	GU254653
38593	Distichlis	Poaceae	Poales	Magnoliophyta	Distichlis	1419	1516	1496	NA	53	NA	2219	650	Distichlis bajaensis	KT168394	Distichlis littoralis	AF312349	Distichlis bajaensis	KT168394	Distichlis bajaensis		Distichlis eludens	KP873345	Distichlis eludens		Distichlis bajaensis	KT168394	Distichlis spicata	KX582349
38595	Ajuga	Lamiaceae	Lamiales	Magnoliophyta	Ajuga	1405	1340	1496	NA	221	1912	2164	863	Ajuga bracteosa	KP172044	Ajuga ciliata	AF477756	Ajuga reptans	KF709391	Ajuga reptans		Ajuga taiwanensis	HQ688669	Ajuga reptans	KF709392	Ajuga reptans	KF709391	Ajuga nipponensis	HQ840773
38650	Lomatium	Apiaceae	Apiales	Magnoliophyta	Lomatium4	550	646	NA	1735	50	NA	NA	523	Lomatium geyeri	KX677824	Lomatium grayi	KF620055	Lomatium grayi		Lomatium triternatum	U42498	Lomatium bicolor	KF619629	Lomatium bicolor		Lomatium bicolor		Lomatium bicolor	KF619629
38681	Danthoniopsis	Poaceae	Poales	Magnoliophyta	Danthoniopsis	1348	1516	1496	NA	NA	NA	2113	387	Danthoniopsis pruinosa	HE575839	Danthoniopsis dinteri	MF035977	Danthoniopsis dinteri	MF035977	Danthoniopsis dinteri		Danthoniopsis dinteri		Danthoniopsis dinteri		Danthoniopsis petiolata	AF117419	Danthoniopsis dinteri	GQ870157
38683	Anomochloa	Poaceae	Poales	Magnoliophyta	Anomochloa	1335	1496	1496	NA	1181	NA	2201	NA	Anomochloa marantoidea	GQ329703	Anomochloa marantoidea	GQ329703	Anomochloa marantoidea	GQ329703	Anomochloa marantoidea		Anomochloa marantoidea	KM103507	Anomochloa marantoidea		Anomochloa marantoidea	EF422917	Anomochloa marantoidea
38685	Pharus	Poaceae	Poales	Magnoliophyta	Pharus	1427	1516	1496	NA	101	NA	2204	546	Pharus lappulaceus	KC311467	Pharus lappulaceus	KC311467	Pharus latifolius	JN032131	Pharus latifolius		Pharus latifolius	JX995999	Pharus latifolius		Pharus latifolius	JN032131	Pharus latifolius	AF019786
38688	Molinia	Poaceae	Poales	Magnoliophyta	Molinia	375	1496	1496	NA	139	NA	2219	448	Molinia caerulea	MF035988	Molinia caerulea	MF035988	Molinia caerulea	MF035988	Molinia caerulea		Molinia caerulea	KX167579	Molinia caerulea		Molinia caerulea	KX463053	Molinia caerulea	AF019857
38690	Diarrhena	Poaceae	Poales	Magnoliophyta	Diarrhena	1338	1487	1496	NA	NA	NA	2219	600	Diarrhena obovata	KM974739	Diarrhena obovata	KM974739	Diarrhena obovata	KM974739	Diarrhena obovata		Diarrhena obovata		Diarrhena obovata		Diarrhena obovata	KM974739	Diarrhena americana	FM179400
38692	Guadua	Poaceae	Poales	Magnoliophyta	Guadua	1428	1497	1496	NA	NA	NA	2103	631	Guadua weberbaueri	KP793062	Guadua chacoensis	KT373814	Guadua weberbaueri	KP793062	Guadua weberbaueri		Guadua weberbaueri		Guadua weberbaueri		Guadua paniculata	U22002	Guadua angustifolia	AY993946
38697	Eustachys	Poaceae	Poales	Magnoliophyta	Eustachys	1396	1496	1496	NA	53	NA	2219	533	Eustachys distichophylla	JN681670	Eustachys distichophylla	AF144586	Eustachys glauca	KY432777	Eustachys glauca		Eustachys distichophylla	KP873391	Eustachys distichophylla		Eustachys glauca	KY432777	Eustachys paspaloides	KY302303
38699	Brachyelytrum	Poaceae	Poales	Magnoliophyta	Brachyelytrum	1175	1516	1360	NA	NA	NA	2095	499	Brachyelytrum aristosum	KM974735	Brachyelytrum erectum	LN554425	Brachyelytrum aristosum	KM974735	Brachyelytrum aristosum		Brachyelytrum aristosum		Brachyelytrum aristosum		Brachyelytrum aristosum	KM974735	Brachyelytrum erectum	AF019794
38701	Phaenosperma	Poaceae	Poales	Magnoliophyta	Phaenosperma	1419	1496	1496	NA	NA	NA	2219	590	Phaenosperma globosum	KM974745	Phaenosperma globosum	KM974745	Phaenosperma globosum	KM974745	Phaenosperma globosum		Phaenosperma globosum		Phaenosperma globosum		Phaenosperma globosum	KM974745	Phaenosperma globosum	FJ766171
38703	Raddia	Poaceae	Poales	Magnoliophyta	Raddia	1428	1493	1496	NA	NA	NA	2111	669	Raddia brasiliensis	KJ870998	Raddia brasiliensis	KJ870998	Raddia brasiliensis	KJ870998	Raddia brasiliensis		Raddia brasiliensis		Raddia brasiliensis		Raddia distichophylla	U22007	Raddia portoi	KC990721
38707	Streptogyna	Poaceae	Poales	Magnoliophyta	Streptogyna	1303	1499	1487	NA	NA	NA	2219	NA	Streptogyna americana	KY432812	Streptogyna americana	KY432812	Streptogyna americana	KY432812	Streptogyna americana		Streptogyna americana		Streptogyna americana		Streptogyna americana	KY432812	Streptogyna americana
38709	Aristida	Poaceae	Poales	Magnoliophyta	Aristida	1419	1516	1496	NA	NA	NA	2216	742	Aristida rufescens	MF563384	Aristida calycina	HE573940	Aristida rufescens	MF563384	Aristida rufescens		Aristida rufescens		Aristida rufescens		Aristida ternipes	FR821352	Aristida junciformis	HM347006
38711	Cephalostachyum	Poaceae	Poales	Magnoliophyta	Cephalostachyum	644	1496	NA	NA	NA	NA	2113	585	Cephalostachyum capitatum	KX034230	Cephalostachyum pergracile	EU434274	Cephalostachyum pergracile		Cephalostachyum pergracile		Cephalostachyum pergracile		Cephalostachyum pergracile		Cephalostachyum pergracile	KC020495	Cephalostachyum pallidum	DQ131526
38713	Chimonobambusa	Poaceae	Poales	Magnoliophyta	Chimonobambusa	1428	1496	1496	NA	NA	NA	2219	591	Chimonobambusa tumidissinoda	MF066244	Chimonobambusa quadrangularis	EU434238	Chimonobambusa tumidissinoda	MF066244	Chimonobambusa tumidissinoda		Chimonobambusa tumidissinoda		Chimonobambusa tumidissinoda		Chimonobambusa tumidissinoda	MF066244	Chimonobambusa brevinoda	AF196573
38715	Olyra	Poaceae	Poales	Magnoliophyta	Olyra	1352	1493	1496	NA	NA	NA	2100	648	Olyra obliquifolia	MF998438	Olyra latifolia	KF515509	Olyra latifolia	KF515509	Olyra latifolia		Olyra latifolia		Olyra latifolia		Olyra sp. Hodkinson s.n.	AM849172	Olyra glaberrima	KC990702
38717	Micraira	Poaceae	Poales	Magnoliophyta	Micraira	1419	1481	1496	NA	NA	NA	2222	511	Micraira sp. JLC-2014	KJ920234	Micraira sp. JLC-2014	KJ920234	Micraira sp. JLC-2014	KJ920234	Micraira sp. JLC-2014		Micraira sp. JLC-2014		Micraira sp. JLC-2014		Micraira sp. JLC-2014	KJ920234	Micraira subulifolia	AF019859
38721	Zoysia	Poaceae	Poales	Magnoliophyta	Zoysia	1419	1516	1496	NA	NA	NA	2219	647	Zoysia macrantha	KT168390	Zoysia macrostachya	AF164426	Zoysia macrantha	KT168390	Zoysia macrantha		Zoysia macrantha		Zoysia macrantha		Zoysia matrella	AP014937	Zoysia macrantha	GU359197
38725	Zeugites	Poaceae	Poales	Magnoliophyta	Zeugites	1348	1487	1496	NA	NA	NA	2216	796	Zeugites capillaris	HE575841	Zeugites pittieri	KU291488	Zeugites pittieri	KU291488	Zeugites pittieri		Zeugites pittieri		Zeugites pittieri		Zeugites pittieri	KU291488	Zeugites capillaris	AM404335
38728	Thysanolaena	Poaceae	Poales	Magnoliophyta	Thysanolaena	479	1278	1496	NA	NA	NA	2106	588	Thysanolaena latifolia	KJ920236	Thysanolaena latifolia	KJ920236	Thysanolaena latifolia	KJ920236	Thysanolaena latifolia		Thysanolaena latifolia		Thysanolaena latifolia		Thysanolaena latifolia	KJ920236	Thysanolaena latifolia	AF019854
38730	Sporobolus	Poaceae	Poales	Magnoliophyta	Sporobolus	1419	1516	1496	188	3390	NA	2219	973	Sporobolus helvolus	KY860687	Sporobolus indicus	LN906782	Sporobolus heterolepis	KT168389	Sporobolus alterniflorus	GU204992	Sporobolus maritimus	KT874468	Sporobolus maritimus		Sporobolus maritimus	KP176438	Sporobolus maritimus	KT874483
38732	Streptochaeta	Poaceae	Poales	Magnoliophyta	Streptochaeta	1427	1499	1493	NA	NA	NA	2198	331	Streptochaeta angustifolia	HQ182451	Streptochaeta spicata	KU666544	Streptochaeta angustifolia	HQ180480	Streptochaeta angustifolia		Streptochaeta angustifolia		Streptochaeta angustifolia		Streptochaeta spicata	KU666544	Streptochaeta sodiroana	AF019785
38734	Chasmanthium	Poaceae	Poales	Magnoliophyta	Chasmanthium	1222	1496	1496	NA	NA	NA	2165	685	Chasmanthium nitidum	KJ773381	Chasmanthium latifolium	HG794003	Chasmanthium laxum	MF035973	Chasmanthium laxum		Chasmanthium laxum		Chasmanthium laxum		Chasmanthium nitidum	GU222699	Chasmanthium latifolium	DQ006028
38871	Fraxinus	Oleaceae	Lamiales	Magnoliophyta	Fraxinus	1427	983	1496	NA	137	1915	2152	707	Fraxinus chiisanensis	NC_037171	Fraxinus chinensis	HM751207	Fraxinus excelsior	NC_037446	Fraxinus excelsior		Fraxinus excelsior	KX165423	Fraxinus ornus	MG431568	Fraxinus excelsior	JN591031	Fraxinus americana	JX862625
38923	Sarcocapnos	Papaveraceae	Ranunculales	Magnoliophyta	Sarcocapnos	1225	1523	1461	NA	1753	NA	NA	371	Sarcocapnos enneaphylla	KM364765	Sarcocapnos integrifolia	LN610963	Sarcocapnos enneaphylla	KM364737	Sarcocapnos enneaphylla		Sarcocapnos speciosa	LN610883	Sarcocapnos speciosa		Sarcocapnos speciosa		Sarcocapnos pulcherrima	AJ250627
38926	Hypecoum	Papaveraceae	Ranunculales	Magnoliophyta	Hypecoum	1361	1523	1477	1680	3332	1607	NA	469	Hypecoum imberbe	U86628	Hypecoum pendulum	LN610949	Hypecoum imberbe	AF209601	Hypecoum imberbe	AF094553	Hypecoum imberbe	AF389263	Hypecoum imberbe	GU351231	Hypecoum imberbe		Hypecoum pendulum	KP764760
39018	Geissoloma	Geissolomataceae	Crossosomatales	Magnoliophyta	Geissoloma	421	1063	858	NA	889	NA	NA	NA	Geissoloma marginatum	AJ403022	Geissoloma marginatum	HQ680697	Geissoloma marginatum	HQ680710	Geissoloma marginatum		Geissoloma marginatum	AF222378	Geissoloma marginatum		Geissoloma marginatum		Geissoloma marginatum
39021	Roussea	Rousseaceae	Asterales	Magnoliophyta	Roussea	1409	1359	1429	1734	3328	1590	2187	NA	Roussea simplex	AF084477	Roussea simplex	AJ429389	Roussea simplex	AJ235586	Roussea simplex	U42548	Roussea simplex	AF479243	Roussea simplex	GU351294	Roussea simplex	AJ277384	Roussea simplex
39105	Glaucidium	Ranunculaceae	Ranunculales	Magnoliophyta	Glaucidium	1414	1217	1476	1680	3336	1619	2195	461	Glaucidium palmatum	AF093723	Glaucidium palmatum	AB627930	Glaucidium palmatum	KU662848	Glaucidium palmatum	AF094545	Glaucidium palmatum	AF389267	Glaucidium palmatum	GU351217	Glaucidium palmatum	KU196943	Glaucidium palmatum	X83837
39127	Aextoxicon	Aextoxicaceae	Berberidopsidales	Magnoliophyta	Aextoxicon	1347	1412	1463	1740	3334	1547	NA	NA	Aextoxicon punctatum	X83986	Aextoxicon punctatum	DQ182342	Aextoxicon punctatum	AJ235384	Aextoxicon punctatum	AF206839	Aextoxicon punctatum	AF389239	Aextoxicon punctatum	GU351143	Aextoxicon punctatum		Aextoxicon punctatum
39130	Agastache	Lamiaceae	Lamiales	Magnoliophyta	Agastache	1419	1515	NA	NA	NA	NA	NA	726	Agastache mexicana	Z37382	Agastache foeniculum	AY840146	Agastache foeniculum		Agastache foeniculum		Agastache foeniculum		Agastache foeniculum		Agastache foeniculum		Agastache pallida	AJ421001
39153	Bongardia	Berberidaceae	Ranunculales	Magnoliophyta	Bongardia	1401	1216	NA	NA	763	NA	2183	208	Bongardia chrysogonum	L75870	Bongardia chrysogonum	AB069840	Bongardia chrysogonum		Bongardia chrysogonum		Bongardia chrysogonum	X83830	Bongardia chrysogonum		Bongardia chrysogonum	AY145157	Bongardia chrysogonum	L75876
39162	Circaeaster	Circaeasteraceae	Ranunculales	Magnoliophyta	Circaeaster	1427	1208	1496	1679	3331	NA	2146	503	Circaeaster agrestis	KY908400	Circaeaster agrestis	KY908400	Circaeaster agrestis	KY908400	Circaeaster agrestis	AF094538	Circaeaster agrestis	AF389246	Circaeaster agrestis		Circaeaster agrestis	KY908400	Circaeaster agrestis	X83835
39163	Kingdonia	Circaeasteraceae	Ranunculales	Magnoliophyta	Kingdonia	1427	360	1496	1680	3335	NA	NA	486	Kingdonia uniflora	KY908401	Kingdonia uniflora	KY908401	Kingdonia uniflora	KY908401	Kingdonia uniflora	AF094537	Kingdonia uniflora	AF389245	Kingdonia uniflora		Kingdonia uniflora		Kingdonia uniflora	X83844
39165	Collinsonia	Lamiaceae	Lamiales	Magnoliophyta	Collinsonia	1001	1527	NA	NA	NA	NA	2005	584	Collinsonia sp. SH-2010	AB586353	Collinsonia canadensis	AY840148	Collinsonia canadensis		Collinsonia canadensis		Collinsonia canadensis		Collinsonia canadensis		Collinsonia punctata	KT210252	Collinsonia canadensis	JQ669087
39166	Dracocephalum	Lamiaceae	Lamiales	Magnoliophyta	Dracocephalum	1424	1505	1496	NA	147	NA	2158	710	Dracocephalum palmatum	KU958581	Dracocephalum palmatum	KU958581	Dracocephalum palmatum	KU958581	Dracocephalum palmatum		Dracocephalum moldavica	KP231363	Dracocephalum moldavica		Dracocephalum palmatum	KU958581	Dracocephalum kotschyi	AJ420998
39167	Horminum	Lamiaceae	Lamiales	Magnoliophyta	Horminum	1419	1512	NA	NA	NA	NA	NA	652	Horminum pyrenaicum	AY570385	Horminum pyrenaicum	AY840177	Horminum pyrenaicum		Horminum pyrenaicum		Horminum pyrenaicum		Horminum pyrenaicum		Horminum pyrenaicum		Horminum pyrenaicum	KJ584247
39168	Hyssopus	Lamiaceae	Lamiales	Magnoliophyta	Hyssopus	536	812	NA	NA	137	NA	NA	649	Hyssopus officinalis	Z37394	Hyssopus officinalis	MF349902	Hyssopus officinalis		Hyssopus officinalis		Hyssopus cuspidatus	KF454216	Hyssopus cuspidatus		Hyssopus cuspidatus		Hyssopus officinalis	JQ669106
39169	Lavandula	Lamiaceae	Lamiales	Magnoliophyta	Lavandula	1419	1512	1496	NA	147	NA	2146	695	Lavandula lanata	Z37405	Lavandula angustifolia	KT948988	Lavandula angustifolia	KT948988	Lavandula angustifolia		Lavandula angustifolia	KM210331	Lavandula angustifolia		Lavandula angustifolia	KT948988	Lavandula dentata	LC373552
39170	Melissa	Lamiaceae	Lamiales	Magnoliophyta	Melissa	579	719	NA	NA	56	NA	NA	710	Melissa officinalis	KM360879	Melissa officinalis	KP172051	Melissa officinalis		Melissa officinalis		Melissa officinalis	DQ189090	Melissa officinalis		Melissa officinalis		Melissa officinalis	DQ667291
39171	Monarda	Lamiaceae	Lamiales	Magnoliophyta	Monarda1	530	1518	1490	1762	3361	NA	2158	688	Monarda fistulosa	KT178125	Monarda bradburiana	AY840163	Monarda fistulosa	KT176249	Monarda fistulosa	KT179704	Monarda fistulosa	KT179767	Monarda fistulosa		Monarda fistulosa	KT176845	Monarda fistulosa	DQ667318
39172	Nepeta	Lamiaceae	Lamiales	Magnoliophyta	Nepeta	1419	1512	1496	1762	137	NA	2158	714	Nepeta x faassenii	KM360894	Nepeta supina	AY840164	Nepeta cataria	KT176250	Nepeta cataria	KT179706	Nepeta cataria	KT179769	Nepeta cataria		Nepeta cataria	KT176846	Nepeta laxiflora	AJ420995
39173	Ocimum	Lamiaceae	Lamiales	Magnoliophyta	Ocimum	641	894	1496	391	148	NA	2090	659	Ocimum basilicum	KY623639	Ocimum filamentosum	KX096051	Ocimum basilicum	KY623639	Ocimum americanum	JX974578	Ocimum basilicum	KX534371	Ocimum basilicum		Ocimum americanum	JN686623	Ocimum selloi	JF301405
39174	Origanum	Lamiaceae	Lamiales	Magnoliophyta	Origanum	628	1524	1490	NA	137	NA	2158	643	Origanum syriacum	KY794576	Origanum dayi	GU381800	Origanum vulgare	JX880022	Origanum vulgare		Origanum vulgare	KX166047	Origanum vulgare		Origanum vulgare	JX880022	Origanum syriacum	JX163024
39176	Prunella	Lamiaceae	Lamiales	Magnoliophyta	Prunella	1419	710	NA	NA	137	NA	NA	507	Prunella hyssopifolia	Z37432	Prunella vulgaris	FJ395426	Prunella vulgaris		Prunella vulgaris		Prunella vulgaris	JF421537	Prunella vulgaris		Prunella vulgaris		Prunella asiatica	AY947422
39178	Westringia	Lamiaceae	Lamiales	Magnoliophyta	Westringia	1419	NA	NA	NA	NA	NA	1201	601	Westringia rosmariniformis	Z37474	Westringia rosmariniformis		Westringia rosmariniformis		Westringia rosmariniformis		Westringia rosmariniformis		Westringia rosmariniformis		Westringia fruticosa	GQ381196	Westringia sericea	GQ381131
39192	Siphonodon	Celastraceae	Celastrales	Magnoliophyta	Siphonodon	1202	1282	1425	1742	934	1742	772	545	Siphonodon celastrineus	FJ670183	Siphonodon celastrineus	JF410081.1	Siphonodon celastrineus	AF209676	Siphonodon celastrineus	AF207021	Siphonodon australis	JF409932.1	Siphonodon celastrineus	FJ670400	Siphonodon celastrineus	FJ670151	Siphonodon celastrineus	EU328719
39197	Heisteria	Erythropalaceae	Santalales	Magnoliophyta	Heisteria	1404	1170	1461	1746	901	1618	NA	NA	Heisteria parvifolia	DQ790163	Heisteria cauliflora	DQ790196	Heisteria parvifolia	AJ235492	Heisteria concinna	L24146	Heisteria parvifolia	DQ790232	Heisteria parvifolia	GU351220	Heisteria parvifolia		Heisteria parvifolia
39200	Hippuris	Plantaginaceae	Lamiales	Magnoliophyta	Hippuris	1374	786	1399	NA	NA	1434	1824	437	Hippuris vulgaris	KM360818	Hippuris vulgaris	KX526742	Hippuris vulgaris	KX526061	Hippuris vulgaris		Hippuris vulgaris		Hippuris vulgaris	KX526396	Hippuris vulgaris	L36401	Hippuris x lanceolata	MG217848
39203	Kirengeshoma	Hydrangeaceae	Cornales	Magnoliophyta	Kirengeshoma	1420	1493	1383	NA	3341	NA	2032	NA	Kirengeshoma palmata	JQ399975.1	Kirengeshoma palmata	JF308698	Kirengeshoma koreana	JQ399960	Kirengeshoma koreana		Kirengeshoma palmata	JF321119	Kirengeshoma palmata		Kirengeshoma palmata	AJ400896	Kirengeshoma palmata
39207	Leea	Vitaceae	Vitales	Magnoliophyta	Leea	1401	1505	1476	1737	3363	1739	2114	589	Leea guineensis	KX951090	Leea coccinea	AM396497	Leea guineensis	AJ235520	Leea guineensis	AF206951	Leea guineensis	AF274653	Leea indica	AF520165	Leea guineensis	EU002238	Leea spinea	JN160910
39230	Pteridophyllum	Papaveraceae	Ranunculales	Magnoliophyta	Pteridophyllum	1360	1208	1157	1679	3336	NA	2026	419	Pteridophyllum racemosum	U86631	Pteridophyllum racemosum	LN610957	Pteridophyllum racemosum	U86400	Pteridophyllum racemosum	AF094560	Pteridophyllum racemosum	AF389264.1	Pteridophyllum racemosum		Pteridophyllum racemosum	JN051736	Pteridophyllum racemosum	X83832
39241	Swertia	Gentianaceae	Gentianales	Magnoliophyta	Swertia	1426	1046	1502	NA	79	NA	2191	599	Swertia mussotii	KU641021	Swertia graciliflora	KX911139	Swertia mussotii	KU641021	Swertia mussotii		Swertia racemosa	GU444025	Swertia racemosa		Swertia mussotii	KU641021	Swertia perennis	AJ580550
39245	Trollius	Ranunculaceae	Ranunculales	Magnoliophyta	Trollius	1427	1526	1496	NA	1325	NA	2161	504	Trollius chinensis	KX752098	Trollius europaeus	AY515236	Trollius chinensis	KX752098	Trollius chinensis		Trollius laxus	AY954471	Trollius laxus		Trollius chinensis	KX752098	Trollius ranunculoides	X83849
39249	Scrophularia	Scrophulariaceae	Lamiales	Magnoliophyta	Scrophularia1	1424	1536	1496	1761	3361	1780	2167	943	Scrophularia buergeriana	KP718626	Scrophularia peregrina	AF375185	Scrophularia buergeriana	KP718626	Scrophularia buergeriana	KP718627	Scrophularia buergeriana	KP718627	Scrophularia californica	HQ384796	Scrophularia buergeriana	KP718626	Scrophularia buergeriana	KP718627
39250	Martinella	Bignoniaceae	Lamiales	Magnoliophyta	Martinella	1398	NA	NA	NA	NA	NA	2100	NA	Martinella obovata	L36444	Martinella obovata		Martinella obovata		Martinella obovata		Martinella obovata		Martinella obovata		Martinella iquitoensis	DQ222605	Martinella iquitoensis
39251	Paulownia	Paulowniaceae	Lamiales	Magnoliophyta	Paulownia	1424	1524	1496	1761	3361	NA	2167	945	Paulownia coreana	KP718622	Paulownia coreana	KP718622	Paulownia coreana	KP718622	Paulownia coreana	KP718623	Paulownia coreana	KP718623	Paulownia coreana		Paulownia coreana	KP718622	Paulownia coreana	KP718623
39252	Rhaphithamnus	Verbenaceae	Lamiales	Magnoliophyta	Rhaphithamnus	1398	1155	NA	NA	NA	NA	2102	601	Rhaphithamnus spinosus	U32160	Rhaphithamnus venustus	HM853876	Rhaphithamnus venustus		Rhaphithamnus venustus		Rhaphithamnus venustus		Rhaphithamnus venustus		Rhaphithamnus spinosus	JN686635	Rhaphithamnus spinosus	DQ070743
39253	Schlegelia	Schlegeliaceae	Lamiales	Magnoliophyta	Schlegelia	1376	1518	1436	1757	NA	NA	2100	NA	Schlegelia fuscata	HQ384880	Schlegelia fuscata	HQ384514	Schlegelia fuscata	HQ384718	Schlegelia violacea	GQ497587	Schlegelia violacea		Schlegelia violacea		Schlegelia parviflora	L36410	Schlegelia parviflora
39254	Selago	Scrophulariaceae	Lamiales	Magnoliophyta	Selago3	NA	NA	NA	NA	NA	NA	NA	713	Selago dolichonema		Selago dolichonema		Selago dolichonema		Selago dolichonema		Selago dolichonema		Selago dolichonema		Selago dolichonema		Selago dolichonema	AJ584760
39255	Stachytarpheta	Verbenaceae	Lamiales	Magnoliophyta	Stachytarpheta	1354	815	1436	NA	NA	NA	2096	565	Stachytarpheta sp. SH-2010	AB586636	Stachytarpheta mutabilis	MF349915	Stachytarpheta cayennensis	HQ384713	Stachytarpheta cayennensis		Stachytarpheta cayennensis		Stachytarpheta cayennensis		Stachytarpheta cayennensis	HM216776	Stachytarpheta cayennensis	DQ070736
39256	Tabebuia	Bignoniaceae	Lamiales	Magnoliophyta	Tabebuia	1322	1524	1436	NA	139	NA	2100	594	Tabebuia sp. B1 KGD-2012	JQ626096	Tabebuia heterophylla	HQ384521	Tabebuia heterophylla	HQ384726	Tabebuia heterophylla		Tabebuia pallida	KX689347	Tabebuia pallida		Tabebuia heterophylla	L36416	Tabebuia rosea	JX856517
39257	Verbascum	Scrophulariaceae	Lamiales	Magnoliophyta	Verbascum	1401	1530	1496	1761	1819	NA	2167	736	Verbascum virgatum	KM361030	Verbascum thapsus	KT176609	Verbascum thapsus	KT176254	Verbascum thapsus	KT179709	Verbascum thapsus	KT179772	Verbascum thapsus		Verbascum thapsus	KT176849	Verbascum macrocarpum	KP738154
39258	Cyrtosperma	Araceae	Alismatales	Magnoliophyta	Cyrtosperma	1390	1492	NA	NA	NA	NA	NA	NA	Cyrtosperma macrotum	AM905750	Cyrtosperma macrotum	AM920572	Cyrtosperma macrotum		Cyrtosperma macrotum		Cyrtosperma macrotum		Cyrtosperma macrotum		Cyrtosperma macrotum		Cyrtosperma macrotum
39500	Cordyline	Asparagaceae	Asparagales	Magnoliophyta	Cordyline	1418	1592	1485	1747	462	NA	2186	622	Cordyline australis	JQ273919	Cordyline cf. stricta	AB088784	Cordyline australis	JQ273624	Cordyline australis	JQ283903	Cordyline australis	JQ283863	Cordyline australis		Cordyline australis	JQ276801	Cordyline obtecta	KY908608
39502	Dracaena	Asparagaceae	Asparagales	Magnoliophyta	Dracaena1	645	1556	1450	1730	124	NA	2064	755	Dracaena laxissima	KC628588	Dracaena angustifolia	AB029802	Dracaena deremensis	JX903715	Dracaena aubryana	HM640699	Dracaena angustifolia	KC878566	Dracaena angustifolia		Dracaena aubryana	AY191186	Dracaena cambodiana	JN377591
39504	Dasylirion	Asparagaceae	Asparagales	Magnoliophyta	Dasylirion	1396	1559	1485	1740	459	NA	2058	731	Dasylirion serratifolium	AB029847	Dasylirion serratifolium	HM640587	Dasylirion wheeleri	JX903725	Dasylirion wheeleri	JQ283916	Dasylirion wheeleri	JQ283857	Dasylirion wheeleri		Dasylirion wheeleri	JQ276804	Dasylirion glaucophyllum	KC798470
39509	Agave	Asparagaceae	Asparagales	Magnoliophyta	Agave1	1333	1565	1485	1740	1198	NA	2195	518	Agave ghiesbreghtii	HM640478	Agave ghiesbreghtii	HM640592	Agave americana	KX519714	Agave ghiesbreghtii	HM640709	Agave ghiesbreghtii	KM103426	Agave ghiesbreghtii		Agave americana	KX519714	Agave petrophila	AM884823
39515	Beschorneria	Asparagaceae	Asparagales	Magnoliophyta	Beschorneria	1418	1565	1485	NA	NA	NA	2195	235	Beschorneria septentrionalis	KX931451	Beschorneria septentrionalis	KX931451	Beschorneria septentrionalis	KX931451	Beschorneria septentrionalis		Beschorneria septentrionalis		Beschorneria septentrionalis		Beschorneria septentrionalis	KX931451	Beschorneria albiflora	U24025
39517	Beaucarnea	Asparagaceae	Asparagales	Magnoliophyta	Beaucarnea	1369	1563	1485	1746	459	1726	2060	729	Beaucarnea gracilis	AB089639	Beaucarnea hookeri	JQ276416	Beaucarnea recurvata	JX903723	Beaucarnea hookeri	JQ283912	Beaucarnea hookeri	JQ283875	Beaucarnea recurvata	DQ401405	Beaucarnea hookeri	JQ276803	Beaucarnea sp. 'congesta'	KC798437
39523	Camassia	Asparagaceae	Asparagales	Magnoliophyta	Camassia	1418	1565	1485	1730	NA	NA	2191	706	Camassia scilloides	KX931452	Camassia scilloides	KX931452	Camassia scilloides	KX931452	Camassia cusickii	HM640710	Camassia cusickii		Camassia cusickii		Camassia scilloides	KX931452	Camassia quamash	KP008316
39525	Aspidistra	Asparagaceae	Asparagales	Magnoliophyta	Aspidistra	1369	1562	1496	1730	NA	NA	2060	201	Aspidistra longifolia	AB089632	Aspidistra daibuensis	AB029779	Aspidistra elatior	JX903683	Aspidistra elatior	HM640676	Aspidistra elatior		Aspidistra elatior		Aspidistra elatior	JX903264	Aspidistra elatior	U24023
39528	Liriope	Asparagaceae	Asparagales	Magnoliophyta	Liriope	1134	1562	1485	1746	56	NA	2180	710	Liriope graminifolia	KF671512	Liriope minor	AB029783	Liriope spicata	JX903692	Liriope spicata	JQ283914	Liriope muscari	EU930855	Liriope muscari		Liriope spicata	JQ276806	Liriope muscari	KP058320
39536	Xanthorrhoea	Asphodelaceae	Asparagales	Magnoliophyta	Xanthorrhoea	1411	1556	1496	1745	1168	1780	2082	423	Xanthorrhoea preissii	KX822774	Xanthorrhoea media	JX903650	Xanthorrhoea preissii	KX822774	Xanthorrhoea preissii	JQ283930	Xanthorrhoea resinosa	KM103452	Xanthorrhoea quadrangulata	DQ401384	Xanthorrhoea resinosa	AY147785	Xanthorrhoea australis	AB933498
39538	Furcraea	Asparagaceae	Asparagales	Magnoliophyta	Furcraea	NA	910	NA	NA	NA	NA	1952	522	Furcraea guatemalensis		Furcraea longaeva	AM884175	Furcraea longaeva		Furcraea longaeva		Furcraea longaeva		Furcraea longaeva		Furcraea cahum	DQ071898	Furcraea guatemalensis	AM884840
39540	Hesperaloe	Asparagaceae	Asparagales	Magnoliophyta	Hesperaloe	1451	1565	1485	NA	NA	NA	1982	734	Hesperaloe parviflora	KX931457	Hesperaloe campanulata	KX931456	Hesperaloe campanulata	KX931456	Hesperaloe campanulata		Hesperaloe campanulata		Hesperaloe campanulata		Hesperaloe engelmannii	KP008275	Hesperaloe campanulata	KP008346
39543	Manfreda	Asparagaceae	Asparagales	Magnoliophyta	Manfreda	1418	1565	1485	1746	989	NA	2195	500	Manfreda virginica	KX931461	Manfreda virginica	KX931461	Manfreda virginica	KX931461	Manfreda virginica	JQ283921	Manfreda virginica	AF203682	Manfreda virginica		Manfreda virginica	KX931461	Manfreda hauniensis	AM884842
39546	Polianthes	Asparagaceae	Asparagales	Magnoliophyta	Polianthes	1418	1565	1485	1746	459	NA	2195	531	Polianthes sp. Pires 2011-05	JQ273894	Polianthes sp. Pires 2011-05	JQ276389	Polianthes sp. Pires 2011-05	JQ273599	Polianthes sp. Pires 2011-05	JQ283922	Polianthes sp. Pires 2011-05	JQ283872	Polianthes sp. Pires 2011-05		Polianthes sp. Pires 2011-05	JQ276777	Polianthes tuberosa	JN115043
39548	Prochnyanthes	Asparagaceae	Asparagales	Magnoliophyta	Prochnyanthes	NA	NA	NA	NA	NA	NA	1952	102	Prochnyanthes mexicana		Prochnyanthes mexicana		Prochnyanthes mexicana		Prochnyanthes mexicana		Prochnyanthes mexicana		Prochnyanthes mexicana		Prochnyanthes mexicana	DQ071903	Prochnyanthes mexicana	U23991
39550	Yucca	Asparagaceae	Asparagales	Magnoliophyta	Yucca	1418	1565	1485	1745	NA	NA	2195	694	Yucca brevifolia	KX931466	Yucca brevifolia	KX931466	Yucca brevifolia	KX931466	Yucca brevifolia	AF168882	Yucca brevifolia		Yucca brevifolia		Yucca brevifolia	KX931466	Yucca brevifolia	MF964125
39613	Loeseneriella	Celastraceae	Celastrales	Magnoliophyta	Loeseneriella	1404	1291	1433	1738	931	NA	NA	550	Loeseneriella sp. Chase 2095	AJ402996	Loeseneriella urceolus	HM230177	Loeseneriella barbata	AJ235494	Loeseneriella barbata	AF206928	Loeseneriella africana	AF222414	Loeseneriella africana		Loeseneriella africana		Loeseneriella sp. Chase 2095	HM230132
39847	Agrostemma	Caryophyllaceae	Caryophyllales	Magnoliophyta	Agrostemma	541	842	1496	NA	814	NA	2181	782	Agrostemma githago	KM360618	Agrostemma githago	KF527884	Agrostemma githago	KF527884	Agrostemma githago		Agrostemma githago	X86895	Agrostemma githago		Agrostemma githago	KF527884	Agrostemma githago	X86895
39851	Drypis	Caryophyllaceae	Caryophyllales	Magnoliophyta	Drypis	NA	716	NA	NA	714	NA	NA	781	Drypis spinosa		Drypis spinosa	AY936293	Drypis spinosa		Drypis spinosa		Drypis spinosa	X86900	Drypis spinosa		Drypis spinosa		Drypis spinosa	X86900
39859	Psammosilene	Caryophyllaceae	Caryophyllales	Magnoliophyta	Psammosilene	612	740	NA	NA	775	NA	NA	517	Psammosilene tunicoides	KP768994	Psammosilene tunicoides	KP769137	Psammosilene tunicoides		Psammosilene tunicoides		Psammosilene tunicoides	X86897	Psammosilene tunicoides		Psammosilene tunicoides		Psammosilene tunicoides	X86897
39968	Haemanthus	Amaryllidaceae	Asparagales	Magnoliophyta	Haemanthus1	551	1562	NA	NA	NA	NA	NA	720	Haemanthus coccineus	JX572662	Haemanthus sanguineus	JX464559	Haemanthus sanguineus		Haemanthus sanguineus		Haemanthus sanguineus		Haemanthus sanguineus		Haemanthus sanguineus		Haemanthus coccineus	HM140805
39975	Backhousia	Myrtaceae	Myrtales	Magnoliophyta	Backhousia	598	1493	NA	82	NA	NA	1098	533	Backhousia citriodora	U26318	Backhousia myrtifolia	AF368200	Backhousia myrtifolia		Backhousia citriodora	KM064763	Backhousia citriodora		Backhousia citriodora		Backhousia citriodora	AY498768	Backhousia citriodora	KM064898
39977	Baeckea	Myrtaceae	Myrtales	Magnoliophyta	Baeckea	530	1499	NA	96	NA	NA	996	564	Baeckea frutescens	AB925662	Baeckea pentagonantha	EF581207	Baeckea pentagonantha		Baeckea pentagonantha	EF581192	Baeckea pentagonantha		Baeckea pentagonantha		Baeckea frutescens	AY498770	Baeckea linifolia	KM064974
39979	Myrcianthes	Myrtaceae	Myrtales	Magnoliophyta	Myrcianthes	1401	782	NA	70	63	NA	1047	525	Myrcianthes fragrans	U26328	Myrcianthes roncesvallensis	KX462192	Myrcianthes roncesvallensis		Myrcianthes cisplatensis	JN660864	Myrcianthes pungens	KJ187656	Myrcianthes pungens		Myrcianthes fragrans	AY498803	Myrcianthes fragrans	KJ187655
39981	Alzatea	Alzateaceae	Myrtales	Magnoliophyta	Alzatea	145	726	NA	1627	953	NA	987	516	Alzatea verticillata	U26316	Alzatea verticillata	AY151567	Alzatea verticillata		Alzatea verticillata	AM235484	Alzatea verticillata	AM235556	Alzatea verticillata		Alzatea verticillata	AF215591	Alzatea verticillata	AM235849
39983	Bruguiera	Rhizophoraceae	Malpighiales	Magnoliophyta	Bruguiera	1400	1514	1468	1736	54	1740	684	547	Bruguiera cylindrica	AF127694	Bruguiera cylindrica	AF329464	Bruguiera gymnorhiza	AB233719	Bruguiera gymnorhiza	DQ856321	Bruguiera cylindrica	KU876894	Bruguiera gymnorhiza	AY674483	Bruguiera gymnorhiza	EU002204	Bruguiera sexangula	HM366135
39985	Bucida	Combretaceae	Myrtales	Magnoliophyta	Bucida	1407	NA	NA	NA	NA	NA	1066	NA	Bucida macrostachya	U26321	Bucida macrostachya		Bucida macrostachya		Bucida macrostachya		Bucida macrostachya		Bucida macrostachya		Bucida macrostachya	AY498839	Bucida macrostachya
39988	Dirca	Thymelaeaceae	Malvales	Magnoliophyta	Dirca	1289	773	NA	NA	NA	NA	NA	558	Dirca occidentalis	MF963193	Dirca palustris	MG220614	Dirca palustris		Dirca palustris		Dirca palustris		Dirca palustris		Dirca palustris		Dirca palustris	GQ471043
39990	Phaleria	Thymelaeaceae	Malvales	Magnoliophyta	Phaleria	1411	684	1431	NA	NA	NA	NA	572	Phaleria macrocarpa	FJ976156	Phaleria chermsideana	KM894762	Phaleria capitata	AJ233096	Phaleria capitata		Phaleria capitata		Phaleria capitata		Phaleria capitata		Phaleria macrocarpa	KT779126
39992	Terminalia	Combretaceae	Myrtales	Magnoliophyta	Terminalia	1409	842	1438	1336	3327	NA	1088	580	Terminalia catappa	FJ381811	Terminalia nigrovenulosa	AB924920	Terminalia catappa	AF209686	Terminalia catappa	AF207037	Terminalia boivinii	AF479147	Terminalia boivinii		Terminalia catappa	KU761944	Terminalia tomentosa	KR425506
39994	Vochysia	Vochysiaceae	Myrtales	Magnoliophyta	Vochysia	1408	1184	1469	1628	953	NA	1085	340	Vochysia hondurensis	U26340	Vochysia hondurensis	AY572446	Vochysia rufescens	AJ235644	Vochysia tucanorum	AM235540	Vochysia tucanorum	AM235612	Vochysia tucanorum		Vochysia hondurensis	AY498832	Vochysia tucanorum	DQ787415
39996	Erisma	Vochysiaceae	Myrtales	Magnoliophyta	Erisma	1322	837	NA	NA	NA	NA	1100	NA	Erisma floribundum	U26324	Erisma floribundum	AH013847	Erisma floribundum		Erisma floribundum		Erisma floribundum		Erisma floribundum		Erisma floribundum	AY498827	Erisma floribundum
39999	Dissotis	Melastomataceae	Myrtales	Magnoliophyta	Dissotis	524	821	NA	NA	237	NA	979	757	Dissotis canescens	KF147468	Dissotis princeps	KF147392	Dissotis princeps		Dissotis princeps		Dissotis multiflora	JQ730078	Dissotis multiflora		Dissotis grandiflora	AF272803	Dissotis grandiflora	KX889243
40002	Rhexia	Melastomataceae	Myrtales	Magnoliophyta	Rhexia	1427	647	1496	1626	951	NA	976	755	Rhexia virginica	KX826830	Rhexia mariana	KJ773073	Rhexia virginica	KX826830	Rhexia virginica	AM235523	Rhexia virginica	AM235595	Rhexia virginica		Rhexia mariana	AF272819	Rhexia virginica	JQ730136
40006	Osbeckia	Melastomataceae	Myrtales	Magnoliophyta	Osbeckia	1397	NA	NA	1745	237	1640	979	750	Osbeckia chinensis	AF215525	Osbeckia chinensis		Osbeckia chinensis		Osbeckia stellata	AF206977	Osbeckia australiana	JQ730116	Osbeckia nepalensis	KX526344	Osbeckia stellata	AF272818	Osbeckia australiana	JQ730116
40008	Tibouchina	Melastomataceae	Myrtales	Magnoliophyta	Tibouchina	1408	1504	1496	1626	953	NA	997	760	Tibouchina urvilleana	HM850399	Tibouchina longifolia	KX826833	Tibouchina longifolia	KX826833	Tibouchina urvilleana	AM235524	Tibouchina urvilleana	AM235596	Tibouchina urvilleana		Tibouchina urvilleana	AF272820	Tibouchina geitneriana	JQ730188
40010	Haloragis	Haloragaceae	Saxifragales	Magnoliophyta	Haloragis	1407	1499	1470	1714	3359	1696	2069	518	Haloragis serra	U26325	Haloragis serra	EF179020	Haloragis erecta	AF093376	Haloragis erecta	AF094547	Haloragis erecta	AF274648	Haloragis erecta	EF370714	Haloragis aspera	EF207466	Haloragis aspera	KC988282
40014	Heteropyxis	Myrtaceae	Myrtales	Magnoliophyta	Heteropyxis	1420	1498	1336	1740	953	NA	772	539	Heteropyxis natalensis	AF206775	Heteropyxis natalensis	AF368208	Heteropyxis natalensis	AF209597	Heteropyxis natalensis	AF206927	Heteropyxis natalensis	AM235609	Heteropyxis natalensis		Heteropyxis natalensis	AY498824	Heteropyxis natalensis	KM064805
40017	Mouriri	Melastomataceae	Myrtales	Magnoliophyta	Mouriri	1422	761	1147	1747	NA	NA	961	541	Mouriri cyphocarpa	AF206796	Mouriri myrtilloides	JQ588330	Mouriri cyphocarpa	AF209634	Mouriri cyphocarpa	AF206965	Mouriri cyphocarpa		Mouriri cyphocarpa		Mouriri guianensis	AF215575	Mouriri helleri	FJ792970
40020	Olinia	Penaeaceae	Myrtales	Magnoliophyta	Olinia	1366	755	816	1628	956	1593	986	554	Olinia ventosa	AF215546	Olinia emarginata	JX970901	Olinia emarginata	GQ497640	Olinia capensis	AM235486	Olinia capensis	AM235558	Olinia emarginata	GU351265	Olinia emarginata	AJ605102	Olinia radiata	AM235853
40023	Penaea	Penaeaceae	Myrtales	Magnoliophyta	Penaea	1340	720	NA	1628	949	NA	988	535	Penaea mucronata	AY078155	Penaea acutifolia	AY151582	Penaea acutifolia		Penaea cneorum	AM235500	Penaea acutifolia	AM235571	Penaea acutifolia		Penaea mucronata	AF270756	Penaea cneorum	AM235869
40026	Psiloxylon	Myrtaceae	Myrtales	Magnoliophyta	Psiloxylon	1143	1495	NA	1626	953	NA	781	427	Psiloxylon mauritianum	U26333	Psiloxylon mauritianum	AF368215	Psiloxylon mauritianum		Psiloxylon mauritianum	AM235538	Psiloxylon mauritianum	AM235610	Psiloxylon mauritianum		Psiloxylon mauritianum	AY498825	Psiloxylon mauritianum	EF026606
40030	Rhizophora	Rhizophoraceae	Malpighiales	Magnoliophyta	Rhizophora	1419	1751	1502	1631	440	1709	2462	541	Rhizophora mangle	JX664070	Rhizophora mangle	JX661962	Rhizophora mangle	JX663822	Rhizophora stylosa	AY289627	Rhizophora racemosa	AF224693	Rhizophora stylosa	AY289653	Rhizophora mangle	JX662773	Rhizophora mucronata	KX231338
40033	Rhynchocalyx	Penaeaceae	Myrtales	Magnoliophyta	Rhynchocalyx	1407	1504	NA	1627	954	NA	987	401	Rhynchocalyx lawsonioides	AF215547	Rhynchocalyx lawsonioides	AF368218	Rhynchocalyx lawsonioides		Rhynchocalyx lawsonioides	AM235485	Rhynchocalyx lawsonioides	AM235557	Rhynchocalyx lawsonioides		Rhynchocalyx lawsonioides	AF270757	Rhynchocalyx lawsonioides	AM235850
40044	Sarcolaena	Sarcolaenaceae	Malvales	Magnoliophyta	Sarcolaena	1407	1520	1410	1737	NA	NA	1977	524	Sarcolaena oblongifolia	KX588772	Sarcolaena sp. JH-2017	KY972968	Sarcolaena sp. Chase 903	AJ233070	Sarcolaena sp. Chase 903	EF116224	Sarcolaena sp. Chase 903		Sarcolaena sp. Chase 903		Sarcolaena eriophora	EU081848	Sarcolaena multiflora	KX588827
40336	Mucuna	Fabaceae	Fabales	Magnoliophyta	Mucuna	1397	1517	1410	1735	706	NA	NA	569	Mucuna macrocarpa	AB045811	Mucuna pruriens	AB627857	Mucuna sp. Doyle et al. s.n.	EU717523	Mucuna pruriens	AF525695	Mucuna sempervirens	GU129911	Mucuna sempervirens		Mucuna sempervirens		Mucuna pruriens	KX057890
40564	Perezia	Asteraceae	Asterales	Magnoliophyta	Perezia	1421	1520	1496	NA	NA	NA	2210	647	Perezia purpurata	EU385007	Perezia purpurata	EU385385	Perezia recurvata	KM192026	Perezia recurvata		Perezia recurvata		Perezia recurvata		Perezia microcephala	L39407	Perezia carthamoides	EU841171
40568	Campanula	Campanulaceae	Asterales	Magnoliophyta	Campanula	1427	1535	1496	1762	3349	1614	2198	641	Campanula rotundifolia	KY562619	Campanula lourica	LT706694	Campanula erinus	EU437626	Campanula rotundifolia	KT179691	Campanula trachelium	AF479191	Campanula rotundifolia	GU351170	Campanula americana	KJ920507	Campanula medium	HQ823432
40573	Dipsacus	Caprifoliaceae	Dipsacales	Magnoliophyta	Dipsacus	1427	1480	763	1762	3329	1511	2152	523	Dipsacus mitis	AF446947.1	Dipsacus mitis	AF446917	Dipsacus sativus	AF209577	Dipsacus asperoides	GQ906563	Dipsacus sativus	AF479231	Dipsacus fullonum	AY453093	Dipsacus sativus	AF130190	Dipsacus fullonum	FJ745390
40589	Dryobalanops	Dipterocarpaceae	Malvales	Magnoliophyta	Dryobalanops	696	1517	NA	NA	NA	NA	NA	389	Dryobalanops rappa	KY973131	Dryobalanops beccarii	KY972932	Dryobalanops beccarii		Dryobalanops beccarii		Dryobalanops beccarii		Dryobalanops beccarii		Dryobalanops beccarii		Dryobalanops lanceolata	AY026698
40591	Femeniasia	Asteraceae	Asterales	Magnoliophyta	Femeniasia	1416	973	NA	NA	NA	NA	1263	501	Femeniasia balearica	KC589851	Femeniasia balearica	AY013509	Femeniasia balearica		Femeniasia balearica		Femeniasia balearica		Femeniasia balearica		Femeniasia balearica	KC589971	Femeniasia balearica	AY826284
40685	Salix	Salicaceae	Malpighiales	Magnoliophyta	Salix	1436	1523	1496	1761	3357	1894	2224	567	Salix viminalis x Salix schwerinii	HE610665	Salix rehderiana	NC_037427	Salix rehderiana	NC_037427	Salix interior	KT459210	Salix interior	KT459252	Salix suchowensis	KU056812	Salix suchowensis	KM983390	Salix gilashanica	GU444023
40688	Heteromorpha	Apiaceae	Apiales	Magnoliophyta	Heteromorpha	1414	1269	1438	NA	3294	NA	2084	500	Heteromorpha arborescens	DQ133811	Heteromorpha arborescens	DQ133790	Heteromorpha arborescens	GQ983611	Heteromorpha arborescens		Heteromorpha arborescens	AY189074	Heteromorpha arborescens		Heteromorpha arborescens	GQ983664	Heteromorpha papillosa	DQ368854
40726	Warionia	Asteraceae	Asterales	Magnoliophyta	Warionia	1428	1520	NA	NA	NA	NA	2201	493	Warionia saharae	EU385027	Warionia saharae	EU385407	Warionia saharae		Warionia saharae		Warionia saharae		Warionia saharae		Warionia saharae	EU385216	Warionia saharae	AY190608
40739	Allophyllum	Polemoniaceae	Ericales	Magnoliophyta	Allophyllum	NA	1093	NA	NA	NA	NA	911	527	Allophyllum violaceum		Allophyllum gilioides	HQ116934	Allophyllum gilioides		Allophyllum gilioides		Allophyllum gilioides		Allophyllum gilioides		Allophyllum divaricatum	AF207965	Allophyllum violaceum	KJ159365
40741	Ipomopsis	Polemoniaceae	Ericales	Magnoliophyta	Ipomopsis1	1322	1073	NA	NA	NA	NA	943	495	Ipomopsis rubra	KJ773597	Ipomopsis aggregata	L34193	Ipomopsis aggregata		Ipomopsis aggregata		Ipomopsis aggregata		Ipomopsis aggregata		Ipomopsis aggregata	AF207977	Ipomopsis aggregata	EU339809
40744	Langloisia	Polemoniaceae	Ericales	Magnoliophyta	Langloisia1	NA	1075	NA	NA	NA	NA	917	485	Langloisia matthewsii		Langloisia matthewsii	EU628533	Langloisia matthewsii		Langloisia matthewsii		Langloisia matthewsii		Langloisia matthewsii		Langloisia matthewsii	AF207983	Langloisia matthewsii	EU339763
40747	Navarretia	Polemoniaceae	Ericales	Magnoliophyta	Navarretia	551	1087	NA	NA	NA	NA	941	552	Navarretia squarrosa	MG223202	Navarretia sp. LAJ-2012	HQ912010	Navarretia sp. LAJ-2012		Navarretia sp. LAJ-2012		Navarretia sp. LAJ-2012		Navarretia sp. LAJ-2012		Navarretia intertexta	AF207985	Navarretia mitracarpa	KJ159426
40749	Phlox	Polemoniaceae	Ericales	Magnoliophyta	Phlox2	1374	1073	1454	NA	975	NA	2176	530	Phlox hoodii	JX848508	Phlox glaberrima	EU628515	Phlox longifolia	AJ236221	Phlox longifolia		Phlox divaricata	AF148281	Phlox divaricata		Phlox drummondii	AF130211	Phlox woodhousei	KJ159448
40756	Bonplandia	Polemoniaceae	Ericales	Magnoliophyta	Bonplandia	NA	1064	NA	NA	NA	NA	910	501	Bonplandia geminiflora		Bonplandia geminiflora	L34179	Bonplandia geminiflora		Bonplandia geminiflora		Bonplandia geminiflora		Bonplandia geminiflora		Bonplandia geminiflora	AF207966	Bonplandia geminiflora	GU905092
40757	Cantua	Polemoniaceae	Ericales	Magnoliophyta	Cantua	1406	1076	NA	NA	3259	1468	937	532	Cantua buxifolia	AY725864	Cantua pyrifolia	L34180	Cantua pyrifolia		Cantua pyrifolia		Cantua buxifolia	AY727943	Cantua buxifolia	AY725889	Cantua volcanica	GU905104	Cantua dendritica	KJ159366
40760	Collomia	Polemoniaceae	Ericales	Magnoliophyta	Collomia	551	1088	NA	NA	NA	NA	909	498	Collomia tenella	MG222251	Collomia biflora	HQ911925.1	Collomia biflora		Collomia biflora		Collomia biflora		Collomia biflora		Collomia linearis	AF207969	Collomia biflora	HQ911837
40762	Eriastrum	Polemoniaceae	Ericales	Magnoliophyta	Eriastrum	NA	1076	NA	NA	NA	NA	972	533	Eriastrum sparsiflorum		Eriastrum wilcoxii	L48575	Eriastrum wilcoxii		Eriastrum wilcoxii		Eriastrum wilcoxii		Eriastrum wilcoxii		Eriastrum sapphirinum	AF207970	Eriastrum sparsiflorum	KJ159376
40785	Conimitella	Saxifragaceae	Saxifragales	Magnoliophyta	Conimitella	546	1047	NA	NA	NA	NA	NA	464	Conimitella williamsii	MG245892	Conimitella williamsii	L34122	Conimitella williamsii		Conimitella williamsii		Conimitella williamsii		Conimitella williamsii		Conimitella williamsii		Conimitella williamsii	KJ959284
40787	Tiarella	Saxifragaceae	Saxifragales	Magnoliophyta	Tiarella	1303	1298	1403	NA	NA	NA	NA	465	Tiarella polyphylla	AB003276	Tiarella polyphylla	AB116692	Tiarella cordifolia	AM183399	Tiarella cordifolia		Tiarella cordifolia		Tiarella cordifolia		Tiarella cordifolia		Tiarella unifoliata	MG235606
40789	Suksdorfia	Saxifragaceae	Saxifragales	Magnoliophyta	Suksdorfia	546	1053	NA	NA	NA	NA	NA	461	Suksdorfia ranunculifolia	MF963068	Suksdorfia violacea	L34146	Suksdorfia violacea		Suksdorfia violacea		Suksdorfia violacea		Suksdorfia violacea		Suksdorfia violacea		Suksdorfia ranunculifolia	MF963809
40792	Lithophragma	Saxifragaceae	Saxifragales	Magnoliophyta	Lithophragma	546	1053	NA	NA	3367	NA	NA	566	Lithophragma glabrum	KX678919	Lithophragma affine	L34130	Lithophragma affine		Lithophragma affine		Lithophragma trifoliatum	AF036501	Lithophragma trifoliatum		Lithophragma trifoliatum		Lithophragma affine	AF158918
40794	Mitella	Saxifragaceae	Saxifragales	Magnoliophyta	Mitella	606	1301	NA	1763	NA	NA	NA	538	Mitella diphylla	HQ590185	Mitella acerina	AB161170	Mitella acerina		Mitella integripetala	AB163441	Mitella integripetala		Mitella integripetala		Mitella integripetala		Mitella integripetala	AB163492
40860	Orlaya	Apiaceae	Apiales	Magnoliophyta	Orlaya	NA	NA	NA	NA	NA	NA	NA	528	Orlaya daucoides		Orlaya daucoides		Orlaya daucoides		Orlaya daucoides		Orlaya daucoides		Orlaya daucoides		Orlaya daucoides		Orlaya daucoides	KF160682
40867	Laserpitium	Apiaceae	Apiales	Magnoliophyta	Laserpitium	1415	701	NA	NA	NA	NA	NA	551	Laserpitium latifolium	KF602108	Laserpitium latifolium	U58566	Laserpitium latifolium		Laserpitium latifolium		Laserpitium latifolium		Laserpitium latifolium		Laserpitium latifolium		Laserpitium siler	KF160679
40879	Myrrhis	Apiaceae	Apiales	Magnoliophyta	Myrrhis	1398	1082	NA	NA	NA	NA	1956	495	Myrrhis odorata	KM360892	Myrrhis odorata	U58569	Myrrhis odorata		Myrrhis odorata		Myrrhis odorata		Myrrhis odorata		Myrrhis odorata	KJ157954	Myrrhis odorata	KJ157634
40886	Anthriscus	Apiaceae	Apiales	Magnoliophyta	Anthriscus1	1237	NA	NA	NA	NA	NA	NA	NA	Anthriscus aemula	D44554	Anthriscus aemula		Anthriscus aemula		Anthriscus aemula		Anthriscus aemula		Anthriscus aemula		Anthriscus aemula		Anthriscus aemula
40890	Torilis	Apiaceae	Apiales	Magnoliophyta	Torilis1	1398	798	NA	NA	110	NA	NA	465	Torilis arvensis	HM850403	Torilis arvensis	KJ204545	Torilis arvensis		Torilis arvensis		Torilis arvensis	KX167099	Torilis arvensis		Torilis arvensis		Torilis arvensis	KX167099
40898	Aegopodium	Apiaceae	Apiales	Magnoliophyta	Aegopodium	1237	937	NA	NA	3287	NA	NA	483	Aegopodium decumbens	D44560	Aegopodium podagraria	U58542	Aegopodium podagraria		Aegopodium podagraria		Aegopodium podagraria	AY189030	Aegopodium podagraria		Aegopodium podagraria		Aegopodium tribracteolatum	JQ792203
40906	Scandix	Apiaceae	Apiales	Magnoliophyta	Scandix	539	818	NA	NA	133	NA	NA	443	Scandix pecten-veneris	KP974259	Scandix pecten-veneris	U58578	Scandix pecten-veneris		Scandix pecten-veneris		Scandix pecten-veneris	KX166830	Scandix pecten-veneris		Scandix pecten-veneris		Scandix pecten-veneris	KX167520
40910	Crithmum	Apiaceae	Apiales	Magnoliophyta	Crithmum	1325	1556	1496	NA	NA	NA	2230	395	Crithmum maritimum	KM360739	Crithmum maritimum	HM596072	Crithmum maritimum	HM596072	Crithmum maritimum		Crithmum maritimum		Crithmum maritimum		Crithmum maritimum	HM596072	Crithmum maritimum	AH003474
40917	Heracleum	Apiaceae	Apiales	Magnoliophyta	Heracleum2	1338	1269	NA	NA	137	NA	1763	526	Heracleum sphondylium	KM360814	Heracleum hemsleyanum	FJ986065	Heracleum hemsleyanum		Heracleum hemsleyanum		Heracleum sphondylium	KX165655	Heracleum sphondylium		Heracleum maximum	KJ157953	Heracleum amanum	KX440183
40921	Anethum	Apiaceae	Apiales	Magnoliophyta	Anethum	1427	1556	1376	NA	145	NA	2239	542	Anethum graveolens	KR011055	Anethum graveolens	KR011055	Anethum graveolens	KR011055	Anethum graveolens		Anethum graveolens	AY548225	Anethum graveolens		Anethum graveolens	KR011055	Anethum graveolens	AY548225
40923	Myrrhidendron	Apiaceae	Apiales	Magnoliophyta	Myrrhidendron	NA	NA	NA	NA	NA	NA	NA	462	Myrrhidendron donnell-smithii		Myrrhidendron donnell-smithii		Myrrhidendron donnell-smithii		Myrrhidendron donnell-smithii		Myrrhidendron donnell-smithii		Myrrhidendron donnell-smithii		Myrrhidendron donnell-smithii		Myrrhidendron donnell-smithii	GQ862471
40925	Arracacia	Apiaceae	Apiales	Magnoliophyta	Arracacia5	1427	1556	1496	NA	NA	NA	2234	464	Arracacia xanthorrhiza	KY117235	Arracacia xanthorrhiza	KY117235	Arracacia xanthorrhiza	KY117235	Arracacia xanthorrhiza		Arracacia xanthorrhiza		Arracacia xanthorrhiza		Arracacia xanthorrhiza	KY117235	Arracacia equatorialis	GQ862396
40927	Enantiophylla	Apiaceae	Apiales	Magnoliophyta	Enantiophylla	NA	1082	NA	NA	NA	NA	NA	463	Enantiophylla heydeana		Enantiophylla heydeana	U58561	Enantiophylla heydeana		Enantiophylla heydeana		Enantiophylla heydeana		Enantiophylla heydeana		Enantiophylla heydeana		Enantiophylla heydeana	GQ862468
40934	Coulterophytum	Apiaceae	Apiales	Magnoliophyta	Coulterophytum	NA	NA	NA	NA	NA	NA	NA	464	Coulterophytum pubescens		Coulterophytum pubescens		Coulterophytum pubescens		Coulterophytum pubescens		Coulterophytum pubescens		Coulterophytum pubescens		Coulterophytum pubescens		Coulterophytum pubescens	GQ862450
40936	Carlesia	Apiaceae	Apiales	Magnoliophyta	Carlesia	1282	NA	1000	NA	NA	NA	NA	174	Carlesia sinensis	KX527406	Carlesia sinensis		Carlesia sinensis	KX526002	Carlesia sinensis		Carlesia sinensis		Carlesia sinensis		Carlesia sinensis		Carlesia sinensis	U30563
40938	Selinum	Apiaceae	Apiales	Magnoliophyta	Selinum1	NA	NA	NA	NA	NA	NA	NA	463	Selinum pyrenaeum		Selinum pyrenaeum		Selinum pyrenaeum		Selinum pyrenaeum		Selinum pyrenaeum		Selinum pyrenaeum		Selinum pyrenaeum		Selinum pyrenaeum	AY179027
40940	Rhodosciadium	Apiaceae	Apiales	Magnoliophyta	Rhodosciadium1	NA	NA	NA	NA	NA	NA	NA	402	Rhodosciadium pringlei		Rhodosciadium pringlei		Rhodosciadium pringlei		Rhodosciadium pringlei		Rhodosciadium pringlei		Rhodosciadium pringlei		Rhodosciadium pringlei		Rhodosciadium pringlei	GQ862530
40942	Prionosciadium	Apiaceae	Apiales	Magnoliophyta	Prionosciadium2	NA	NA	NA	NA	NA	NA	NA	463	Prionosciadium saraviki		Prionosciadium saraviki		Prionosciadium saraviki		Prionosciadium saraviki		Prionosciadium saraviki		Prionosciadium saraviki		Prionosciadium saraviki		Prionosciadium saraviki	JQ305003
40944	Coaxana	Apiaceae	Apiales	Magnoliophyta	Coaxana	NA	1082	NA	NA	NA	NA	NA	463	Coaxana purpurea		Coaxana purpurea	U58556	Coaxana purpurea		Coaxana purpurea		Coaxana purpurea		Coaxana purpurea		Coaxana purpurea		Coaxana purpurea	GQ862449
40946	Zizia	Apiaceae	Apiales	Magnoliophyta	Zizia	1427	645	1496	1761	3342	NA	2233	499	Zizia aurea	KT178117	Zizia aurea	KT176598	Zizia aurea	KT176246	Zizia aurea	KT179694	Zizia aurea	KT179757	Zizia aurea		Zizia aurea	KT176838	Zizia aurea	KF619741
40948	Angelica	Apiaceae	Apiales	Magnoliophyta	Angelica1	1243	1082	NA	NA	3274	NA	NA	464	Angelica gmelinii	D44563	Angelica lucida	U58545	Angelica lucida		Angelica lucida		Angelica lucida	AY189031	Angelica lucida		Angelica lucida		Angelica saxatilis	GU395172
40951	Seseli	Apiaceae	Apiales	Magnoliophyta	Seseli1	NA	NA	NA	NA	NA	NA	NA	465	Seseli tortuosum		Seseli tortuosum		Seseli tortuosum		Seseli tortuosum		Seseli tortuosum		Seseli tortuosum		Seseli tortuosum		Seseli tortuosum	AY179031
40953	Aethusa	Apiaceae	Apiales	Magnoliophyta	Aethusa	539	825	NA	NA	137	NA	NA	464	Aethusa cynapium	KM360617	Aethusa cynapium	KJ204433	Aethusa cynapium		Aethusa cynapium		Aethusa cynapium	KX167854	Aethusa cynapium		Aethusa cynapium		Aethusa cynapium	KX167854
40956	Endressia	Apiaceae	Apiales	Magnoliophyta	Endressia	1401	1082	NA	NA	3308	NA	NA	401	Endressia castellana	U50226	Endressia castellana	U58562	Endressia castellana		Endressia castellana		Endressia castellana	AY189066	Endressia castellana		Endressia castellana		Endressia castellana	AH003545
40958	Pimpinella	Apiaceae	Apiales	Magnoliophyta	Pimpinella6	1377	NA	NA	NA	137	NA	NA	503	Pimpinella major	KF602107	Pimpinella major		Pimpinella major		Pimpinella major		Pimpinella major	KX167514	Pimpinella major		Pimpinella major		Pimpinella austriaca	KX982512
40961	Smyrnium	Apiaceae	Apiales	Magnoliophyta	Smyrnium1	539	827	NA	NA	137	NA	NA	473	Smyrnium olusatrum	JN891883	Smyrnium olusatrum	JN895635	Smyrnium olusatrum		Smyrnium olusatrum		Smyrnium olusatrum	KX165607	Smyrnium olusatrum		Smyrnium olusatrum		Smyrnium connatum	EU169319
41204	Bromheadia	Orchidaceae	Asparagales	Magnoliophyta	Bromheadia	1283	1534	NA	NA	64	NA	NA	738	Bromheadia srilankensis	FN870778	Bromheadia srilankensis	GQ145086	Bromheadia srilankensis		Bromheadia srilankensis		Bromheadia srilankensis	HM018544	Bromheadia srilankensis		Bromheadia srilankensis		Bromheadia finlaysoniana	KM921777
41219	Gloriosa	Colchicaceae	Liliales	Magnoliophyta	Gloriosa	1224	421	1496	1693	NA	535	1102	731	Gloriosa modesta	KC796872	Gloriosa modesta	JN417402	Gloriosa superba	KC796817	Gloriosa superba	KP420416	Gloriosa superba		Gloriosa simplex	KC899528.1	Gloriosa superba	KP125338	Gloriosa simplex	KC899583
41225	Elsholtzia	Lamiaceae	Lamiales	Magnoliophyta	Elsholtzia	702	1069	770	NA	53	1668	2090	689	Elsholtzia stauntonii	U28872	Elsholtzia eriostachya	KX526673	Elsholtzia eriostachya	KX525869	Elsholtzia eriostachya		Elsholtzia ciliata	KJ025066	Elsholtzia eriostachya	KX526300	Elsholtzia stauntonii	U78690	Elsholtzia ciliata	KJ025066
41227	Plectranthus	Lamiaceae	Lamiales	Magnoliophyta	Plectranthus1	NA	814	NA	NA	NA	NA	NA	NA	Plectranthus glabratus		Plectranthus glabratus	JF357828	Plectranthus glabratus		Plectranthus glabratus		Plectranthus glabratus		Plectranthus glabratus		Plectranthus glabratus		Plectranthus glabratus
41229	Marrubium	Lamiaceae	Lamiales	Magnoliophyta	Marrubium	1419	856	NA	NA	NA	NA	2087	683	Marrubium incanum	Z37410	Marrubium crassidens	KP993196	Marrubium crassidens		Marrubium crassidens		Marrubium crassidens		Marrubium crassidens		Marrubium vulgare	U78695	Marrubium supinum	AF335642
41231	Petrea	Verbenaceae	Lamiales	Magnoliophyta	Petrea	1398	1515	1435	NA	NA	NA	2105	623	Petrea racemosa	U28879	Petrea racemosa	FN773552	Petrea kohautiana	HQ384714	Petrea kohautiana		Petrea kohautiana		Petrea kohautiana		Petrea racemosa	AY919283	Petrea volubilis	DQ070732
41235	Tetrachondra	Tetrachondraceae	Lamiales	Magnoliophyta	Tetrachondra	1325	1422	NA	NA	NA	NA	2167	NA	Tetrachondra hamiltonii	U28885	Tetrachondra patagonica	AJ429352	Tetrachondra patagonica		Tetrachondra patagonica		Tetrachondra patagonica		Tetrachondra patagonica		Tetrachondra patagonica	AF027272	Tetrachondra patagonica
41237	Tinnea	Lamiaceae	Lamiales	Magnoliophyta	Tinnea	1374	779	NA	NA	NA	NA	2100	530	Tinnea zambesiaca	U28886	Tinnea rhodesiana	JX518148.1	Tinnea rhodesiana		Tinnea rhodesiana		Tinnea rhodesiana		Tinnea rhodesiana		Tinnea zambesiaca	U78709	Tinnea rhodesiana	MF193549
41239	Trichostema	Lamiaceae	Lamiales	Magnoliophyta	Trichostema	1322	1340	NA	NA	NA	NA	2146	666	Trichostema setaceum	KJ773955	Trichostema dichotomum	AF336235	Trichostema dichotomum		Trichostema dichotomum		Trichostema dichotomum		Trichostema dichotomum		Trichostema lanatum	AY115900	Trichostema lanatum	MF963905
41377	Avicennia	Acanthaceae	Lamiales	Magnoliophyta	Avicennia	1398	1236	NA	1631	148	1691	2099	668	Avicennia bicolor	AY008829	Avicennia officinalis	KJ784592.1	Avicennia officinalis		Avicennia marina	DQ299963	Avicennia officinalis	KT004471	Avicennia marina	AY289666	Avicennia marina	JQ712670	Avicennia alba	KX641594
41380	Congea	Lamiaceae	Lamiales	Magnoliophyta	Congea	1381	1524	1436	NA	NA	NA	2061	601	Congea tomentosa	HQ384869	Congea tomentosa	HQ384499	Congea tomentosa	HQ384702	Congea tomentosa		Congea tomentosa		Congea tomentosa		Congea tomentosa	HQ384815	Congea tomentosa	DQ070744
41383	Cyclocheilon	Orobanchaceae	Lamiales	Magnoliophyta	Cyclocheilon	1395	1417	NA	NA	NA	NA	2153	498	Cyclocheilon somaliense	U28871	Cyclocheilon somaliense	AJ429336	Cyclocheilon somaliense		Cyclocheilon somaliense		Cyclocheilon somaliense		Cyclocheilon somaliense		Cyclocheilon somaliense	AJ429117	Cyclocheilon kelleri	EU259256
41385	Caryopteris	Lamiaceae	Lamiales	Magnoliophyta	Caryopteris	1424	1524	1496	NA	NA	NA	2164	559	Caryopteris mongholica	MF346535	Caryopteris mongholica	MF346535	Caryopteris mongholica	MF346535	Caryopteris mongholica		Caryopteris mongholica		Caryopteris mongholica		Caryopteris mongholica	MF346535	Caryopteris incana	EF508064
41387	Gmelina	Lamiaceae	Lamiales	Magnoliophyta	Gmelina	1397	1055	NA	NA	137	1611	2155	660	Gmelina hystrix	U28873	Gmelina szechwanensis	KX526674	Gmelina szechwanensis		Gmelina szechwanensis		Gmelina hainanensis	KC896698	Gmelina szechwanensis	KX526301	Gmelina hainanensis	JQ322518	Gmelina philippensis	FM200096
41389	Holmskioldia	Lamiaceae	Lamiales	Magnoliophyta	Holmskioldia	726	NA	NA	NA	NA	NA	2100	487	Holmskioldia sanguinea	U28874	Holmskioldia sanguinea		Holmskioldia sanguinea		Holmskioldia sanguinea		Holmskioldia sanguinea		Holmskioldia sanguinea		Holmskioldia sanguinea	U78693	Holmskioldia sanguinea	MF193548
41391	Petitia	Lamiaceae	Lamiales	Magnoliophyta	Petitia	551	602	NA	NA	NA	NA	2106	NA	Petitia domingensis	U28878	Petitia domingensis	KJ012708	Petitia domingensis		Petitia domingensis		Petitia domingensis		Petitia domingensis		Petitia domingensis	U78697	Petitia domingensis
41393	Premna	Lamiaceae	Lamiales	Magnoliophyta	Premna	1307	1530	1436	NA	137	NA	2164	687	Premna odorata	HQ384866	Premna odorata	HQ384494	Premna odorata	HQ384697	Premna odorata		Premna microphylla	KC896697	Premna microphylla		Premna microphylla	KM981744	Premna serratifolia	KF848294
41395	Tectona	Lamiaceae	Lamiales	Magnoliophyta	Tectona	546	786	1496	1761	125	NA	2167	935	Tectona grandis	HF567869	Tectona grandis	HF567869	Tectona grandis	HF567869	Tectona grandis	LN714775	Tectona grandis	LN714775	Tectona grandis		Tectona grandis	HF567869	Tectona grandis	LN714775
41397	Nyctanthes	Oleaceae	Lamiales	Magnoliophyta	Nyctanthes	702	1541	1436	NA	NA	NA	2152	422	Nyctanthes arbor-tristis	DQ673295	Nyctanthes arbor-tristis	HQ384547	Nyctanthes arbor-tristis	HQ384755	Nyctanthes arbor-tristis		Nyctanthes arbor-tristis		Nyctanthes arbor-tristis		Nyctanthes arbor-tristis	DQ673266	Nyctanthes arbor-tristis	JX856583
41400	Phryma	Phrymaceae	Lamiales	Magnoliophyta	Phryma	606	782	1436	1745	NA	1786	2106	612	Phryma leptostachya	AF190438	Phryma leptostachya	AJ429341	Phryma leptostachya	HQ384710	Phryma leptostachya	HQ384688	Phryma leptostachya		Phryma leptostachya	HQ384800	Phryma leptostachya	AJ617586	Phryma leptostachya	DQ533812
41465	Acroptilon	Asteraceae	Asterales	Magnoliophyta	Acroptilon	NA	NA	NA	NA	NA	NA	NA	529	Acroptilon australe		Acroptilon australe		Acroptilon australe		Acroptilon australe		Acroptilon australe		Acroptilon australe		Acroptilon australe		Acroptilon australe	DQ310942
41467	Adenocaulon	Asteraceae	Asterales	Magnoliophyta	Adenocaulon	1421	1511	NA	NA	NA	NA	2210	531	Adenocaulon bicolor	EU384943	Adenocaulon bicolor	EU385320	Adenocaulon bicolor		Adenocaulon bicolor		Adenocaulon bicolor		Adenocaulon bicolor		Adenocaulon himalaicum	L39401	Adenocaulon bicolor	FJ979672
41469	Ainsliaea	Asteraceae	Asterales	Magnoliophyta	Ainsliaea	1421	1526	1496	NA	NA	NA	2210	508	Ainsliaea acerifolia	AY874432	Ainsliaea apiculata	EU385321	Ainsliaea apiculata	KM191984	Ainsliaea apiculata		Ainsliaea apiculata		Ainsliaea apiculata		Ainsliaea macrocephala	AB288533	Ainsliaea glabra	KF989605
41471	Amberboa	Asteraceae	Asterales	Magnoliophyta	Amberboa	NA	NA	NA	NA	NA	NA	1244	291	Amberboa moschata		Amberboa moschata		Amberboa moschata		Amberboa moschata		Amberboa moschata		Amberboa moschata		Amberboa turanica	JF754832	Amberboa moschata	L35883
41473	Anisothrix	Asteraceae	Asterales	Magnoliophyta	Anisothrix	NA	NA	NA	NA	NA	NA	2201	511	Anisothrix kuntzei		Anisothrix kuntzei		Anisothrix kuntzei		Anisothrix kuntzei		Anisothrix kuntzei		Anisothrix kuntzei		Anisothrix integra	L39437	Anisothrix kuntzei	FR832500
41475	Antennaria	Asteraceae	Asterales	Magnoliophyta	Antennaria	1380	1520	NA	1764	3343	NA	2201	548	Antennaria parvifolia	JX848402	Antennaria dioica	HM445620	Antennaria dioica		Antennaria neglecta	KT179688	Antennaria neglecta	KT179751	Antennaria neglecta		Antennaria microphylla	HM445711	Antennaria linearifolia	MF118846
41477	Arctotis	Asteraceae	Asterales	Magnoliophyta	Arctotis	1421	1526	1496	145	NA	NA	2200	567	Arctotis hirsuta	EU384947	Arctotis bellidifolia	JN837380	Arctotis hirsuta	KM191986	Arctotis gumbletonii	KY397479	Arctotis gumbletonii		Arctotis gumbletonii		Arctotis stoechadifolia	L39425	Arctotis breviscapa	DQ444724
41479	Aster	Asteraceae	Asterales	Magnoliophyta	Aster	1427	1514	1443	NA	77	NA	2201	585	Aster spathulifolius	KF279514	Aster altaicus	KX352465	Aster altaicus	KX352465	Aster altaicus		Aster tongolensis	GU444006	Aster tongolensis		Aster spathulifolius	KF279514	Aster tongolensis	GU444006
41481	Athroisma	Asteraceae	Asterales	Magnoliophyta	Athroisma	1379	1517	1496	NA	102	NA	2201	587	Athroisma gracile	AY215085	Athroisma gracile	AY215765	Athroisma gracile	KJ434416	Athroisma gracile		Athroisma laciniatum	KY210072	Athroisma laciniatum		Athroisma gracile	KY210110	Athroisma boranense	KY210069
41483	Atractylis	Asteraceae	Asterales	Magnoliophyta	Atractylis	1427	983	392	NA	97	NA	2210	611	Atractylis cancellata	EU384948	Atractylis cancellata	EU385325	Atractylis cancellata	KX401382	Atractylis cancellata		Atractylis arbuscula	KF301215	Atractylis arbuscula		Atractylis cancellata	EU385134	Atractylis arbuscula	KF301215
41485	Atractylodes	Asteraceae	Asterales	Magnoliophyta	Atractylodes	1428	1520	1483	1763	97	NA	2210	619	Atractylodes chinensis	NC_037484	Atractylodes lancea	NC_037483	Atractylodes lancea	NC_037483	Atractylodes lancea	EU678363	Atractylodes macrocephala	KF301207	Atractylodes macrocephala		Atractylodes chinensis	NC_037484	Atractylodes carlinoides	KF301213
41487	Baccharis	Asteraceae	Asterales	Magnoliophyta	Baccharis	1435	1514	1443	1764	3364	NA	2207	778	Baccharis halimifolia	AF119188	Baccharis vanessae	KP175063	Baccharis genistelloides	KX063864	Baccharis genistelloides	KX063991	Baccharis genistelloides	KX063991	Baccharis genistelloides		Baccharis genistelloides	KX063864	Baccharis genistelloides	KX063991
41489	Bahia	Asteraceae	Asterales	Magnoliophyta	Bahia	1289	902	NA	NA	NA	NA	609	547	Bahia neomexicana	MF963306	Bahia neomexicana	MF963652	Bahia neomexicana		Bahia neomexicana		Bahia neomexicana		Bahia neomexicana		Bahia ambrosioides	KX261143	Bahia neomexicana	MF964037
41491	Bellis	Asteraceae	Asterales	Magnoliophyta	Bellis	1362	1514	NA	NA	137	NA	2003	519	Bellis azorica	HM849812	Bellis annua	KP175131	Bellis annua		Bellis annua		Bellis perennis	KX165729	Bellis perennis		Bellis perennis	L39446	Bellis perennis	KX446803
41493	Blepharispermum	Asteraceae	Asterales	Magnoliophyta	Blepharispermum	1379	1520	NA	NA	102	NA	2201	593	Blepharispermum zanguebaricum	AY215088.1	Blepharispermum zanguebaricum	AY215768	Blepharispermum zanguebaricum		Blepharispermum zanguebaricum		Blepharispermum arcuatum	KY210077	Blepharispermum arcuatum		Blepharispermum zanguebaricum	KY210122	Blepharispermum arcuatum	KY210077
41495	Calendula	Asteraceae	Asterales	Magnoliophyta	Calendula	1436	1173	NA	55	53	NA	1995	570	Calendula arvensis	GU817742	Calendula officinalis	AF151446	Calendula officinalis		Calendula arvensis	GU818129	Calendula suffruticosa	KF155703	Calendula suffruticosa		Calendula officinalis	L39439	Calendula suffruticosa	KF155703
41499	Carlina	Asteraceae	Asterales	Magnoliophyta	Carlina	1416	983	NA	NA	97	NA	1263	616	Carlina falcata	KC589810	Carlina acanthifolia	AY013529	Carlina acanthifolia		Carlina acanthifolia		Carlina acanthifolia	KF301216	Carlina acanthifolia		Carlina acanthifolia	KC589935	Carlina vulgaris	KF301217
41503	Centaurea	Asteraceae	Asterales	Magnoliophyta	Centaurea	1427	1520	1478	155	137	NA	2207	565	Centaurea diffusa	KJ690264	Centaurea melitensis	EU385332	Centaurea diffusa	KJ690264	Centaurea cyanoides	KY397482	Centaurea scabiosa	KX167169	Centaurea scabiosa		Centaurea diffusa	KJ690264	Centaurea cyanoides	KY397482
41542	Cephalonoplos	Asteraceae	Asterales	Magnoliophyta	Cephalonoplos	NA	NA	NA	NA	NA	NA	2210	NA	Cephalonoplos segetum		Cephalonoplos segetum		Cephalonoplos segetum		Cephalonoplos segetum		Cephalonoplos segetum		Cephalonoplos segetum		Cephalonoplos segetum	L39419	Cephalonoplos segetum
41544	Cheirolophus	Asteraceae	Asterales	Magnoliophyta	Cheirolophus	1416	983	NA	NA	NA	NA	1241	488	Cheirolophus teydis	KC589827	Cheirolophus teydis	AY785094	Cheirolophus teydis		Cheirolophus teydis		Cheirolophus teydis		Cheirolophus teydis		Cheirolophus teydis	JF754839	Cheirolophus mauritanicus	AY826261
41547	Chuquiraga	Asteraceae	Asterales	Magnoliophyta	Chuquiraga	1427	1520	NA	NA	NA	NA	2209	651	Chuquiraga spinosa	EU384960	Chuquiraga avellanedae	EU841333	Chuquiraga avellanedae		Chuquiraga avellanedae		Chuquiraga avellanedae		Chuquiraga avellanedae		Chuquiraga spinosa	EU385146	Chuquiraga erinacea	KU182732
41549	Cirsium	Asteraceae	Asterales	Magnoliophyta	Cirsium	1421	1520	1483	1763	3344	1112	2210	621	Cirsium undulatum	KP126875	Cirsium canescens	KC969503.1	Cirsium arvense	KY562583	Cirsium pendulum	JX274255	Cirsium undulatum	KT179724	Cirsium lineare	KX526171	Cirsium arvense	KY562583	Cirsium sp. SN1	KF301220
41552	Conyza	Asteraceae	Asterales	Magnoliophyta	Conyza	1397	1139	1443	NA	NA	1566	2195	534	Conyza scabrida	AM234861	Conyza japonica	KX526551	Conyza bonariensis	MF276802	Conyza bonariensis		Conyza bonariensis		Conyza japonica	KX526177	Conyza sp.	L39451	Conyza neocandolleana	HE978366
41555	Cosmos	Asteraceae	Asterales	Magnoliophyta	Cosmos	1269	1476	NA	NA	NA	NA	2004	547	Cosmos bipinnatus	KM218349	Cosmos sulphureus	EU049362	Cosmos sulphureus		Cosmos sulphureus		Cosmos sulphureus		Cosmos sulphureus		Cosmos bipinnatus	L39462	Cosmos bipinnatus	GU724298
41557	Coulterella	Asteraceae	Asterales	Magnoliophyta	Coulterella	NA	931	NA	NA	NA	NA	2201	504	Coulterella capitata		Coulterella capitata	AY215777	Coulterella capitata		Coulterella capitata		Coulterella capitata		Coulterella capitata		Coulterella capitata	L39380	Coulterella capitata	AF374927
41559	Crupina	Asteraceae	Asterales	Magnoliophyta	Crupina	610	980	374	NA	NA	NA	1247	507	Crupina crupinastrum	KX421124	Crupina vulgaris	KC969524	Crupina crupinastrum	KX401381	Crupina crupinastrum		Crupina crupinastrum		Crupina crupinastrum		Crupina vulgaris	JF754842	Crupina vulgaris	KC768349
41562	Dahlia	Asteraceae	Asterales	Magnoliophyta	Dahlia	1386	1515	1496	482	NA	NA	2201	545	Dahlia coccinea	AY215098	Dahlia coccinea	EU049345.1	Dahlia coccinea	KJ434421	Dahlia pinnata	JN863719	Dahlia pinnata		Dahlia pinnata		Dahlia coccinea	AF384706.3	Dahlia merckii	AY117471
41564	Dampiera	Goodeniaceae	Asterales	Magnoliophyta	Dampiera	1177	1292	1471	NA	NA	1601	2210	NA	Dampiera spicigera	X87383	Dampiera cinerea	JQ711578	Dampiera spicigera	AJ318971	Dampiera spicigera		Dampiera spicigera		Dampiera diversifolia	GU351196	Dampiera diversifolia	L39386	Dampiera diversifolia
41569	Doniophyton	Asteraceae	Asterales	Magnoliophyta	Doniophyton	1428	1520	NA	NA	NA	NA	2209	653	Doniophyton anomalum	EU384969	Doniophyton weddellii	EU841345	Doniophyton weddellii		Doniophyton weddellii		Doniophyton weddellii		Doniophyton weddellii		Doniophyton anomalum	EU385156	Doniophyton anomalum	EU841164
41572	Eremothamnus	Asteraceae	Asterales	Magnoliophyta	Eremothamnus	1394	1520	NA	NA	NA	NA	547	508	Eremothamnus marlothianus	X89516	Eremothamnus marlothianus	JN837388	Eremothamnus marlothianus		Eremothamnus marlothianus		Eremothamnus marlothianus		Eremothamnus marlothianus		Eremothamnus marlothianus	L39424	Eremothamnus marlothianus	JN837107
41574	Erigeron	Asteraceae	Asterales	Magnoliophyta	Erigeron133	1427	1514	NA	1764	3344	NA	2201	515	Erigeron bellidiastrum	KP126895	Erigeron atticus	KP175136	Erigeron atticus		Erigeron bellidiastrum	KT179664	Erigeron bellidiastrum	KT179727	Erigeron bellidiastrum		Erigeron tenuis	EU385160	Erigeron breviscapus	GU213433
41576	Fitchia	Asteraceae	Asterales	Magnoliophyta	Fitchia	NA	1467	NA	NA	NA	NA	2201	NA	Fitchia sp. KJK-2017		Fitchia speciosa	EU049349	Fitchia speciosa		Fitchia speciosa		Fitchia speciosa		Fitchia speciosa		Fitchia sp. KJK-2017	L39459	Fitchia sp. KJK-2017
41579	Galactites	Asteraceae	Asterales	Magnoliophyta	Galactites	1416	974	NA	NA	NA	NA	1263	492	Galactites tomentosus	KC589852	Galactites tomentosus	AY013541	Galactites tomentosus		Galactites tomentosus		Galactites tomentosus		Galactites tomentosus		Galactites tomentosus	KC589972	Galactites tomentosus	AY826285
41581	Geraea	Asteraceae	Asterales	Magnoliophyta	Geraea	NA	NA	NA	NA	NA	NA	2207	529	Geraea viscida		Geraea viscida		Geraea viscida		Geraea viscida		Geraea viscida		Geraea viscida		Geraea canescens	L39381	Geraea viscida	DQ383884
41583	Gochnatia	Asteraceae	Asterales	Magnoliophyta	Gochnatia	1430	1520	1496	NA	NA	NA	2210	504	Gochnatia hypoleuca	EU384978	Gochnatia hypoleuca	KF989882	Gochnatia hypoleuca	KM192006.1	Gochnatia hypoleuca		Gochnatia hypoleuca		Gochnatia hypoleuca		Gochnatia hiriartiana	EU385166.1	Gochnatia arborescens	KF989548
41585	Gutenbergia	Asteraceae	Asterales	Magnoliophyta	Gutenbergia	552	738	NA	NA	NA	NA	758	162	Gutenbergia boranensis	KR736440	Gutenbergia boranensis	KR734401	Gutenbergia boranensis		Gutenbergia boranensis		Gutenbergia boranensis		Gutenbergia boranensis		Gutenbergia polytrichotoma	L39429	Gutenbergia boranensis	KR734251
41587	Haplocarpha	Asteraceae	Asterales	Magnoliophyta	Haplocarpha	551	1526	NA	NA	NA	NA	2196	559	Haplocarpha parvifolia	KP110325	Haplocarpha scaposa	JN837377	Haplocarpha scaposa		Haplocarpha scaposa		Haplocarpha scaposa		Haplocarpha scaposa		Haplocarpha nervosa	DQ444756	Haplocarpha scaposa	DQ444736
41589	Inula	Asteraceae	Asterales	Magnoliophyta	Inula	1433	1520	1490	145	124	NA	2255	664	Inula sericea	AY874438	Inula britannica	AY215812	Inula britannica	KJ434428	Inula ensifolia	KY397491	Inula conyza	KX166889	Inula conyza		Inula britannica	LN607646	Inula peacockiana	FM995379
41591	Jaumea	Asteraceae	Asterales	Magnoliophyta	Jaumea	1386	1514	NA	NA	NA	NA	2201	407	Jaumea carnosa	AY215132	Jaumea carnosa	AY215814	Jaumea carnosa		Jaumea carnosa		Jaumea carnosa		Jaumea carnosa		Jaumea carnosa	L39378	Jaumea carnosa	AF374928
41593	Jurinea	Asteraceae	Asterales	Magnoliophyta	Jurinea	1416	1520	NA	NA	53	NA	1263	571	Jurinea carduiformis	KC589855.1	Jurinea cyanoides	AJ307041	Jurinea cyanoides		Jurinea cyanoides		Jurinea macrocephala	KJ486312	Jurinea macrocephala		Jurinea albicaulis	KC589973	Jurinea mobayenii	KJ486315
41595	Leibnitzia	Asteraceae	Asterales	Magnoliophyta	Leibnitzia	1380	775	NA	NA	NA	NA	2210	549	Leibnitzia nepalensis	JQ933382	Leibnitzia anandria	HM989740	Leibnitzia anandria		Leibnitzia anandria		Leibnitzia anandria		Leibnitzia anandria		Leibnitzia anandria	L39402	Leibnitzia anandria	GU724275
41597	Liabum	Asteraceae	Asterales	Magnoliophyta	Liabum	NA	1511	NA	NA	NA	NA	547	481	Liabum subacaule		Liabum asclepiadeum	JN837422	Liabum asclepiadeum		Liabum asclepiadeum		Liabum asclepiadeum		Liabum asclepiadeum		Liabum acuminatum	JN837311	Liabum subacaule	JN837141
41599	Lopholaena	Asteraceae	Asterales	Magnoliophyta	Lopholaena	1434	739	NA	55	NA	NA	2201	595	Lopholaena coriifolia	GU817773	Lopholaena disticha	KF147410	Lopholaena disticha		Lopholaena coriifolia	GU818199	Lopholaena coriifolia		Lopholaena coriifolia		Lopholaena coriifolia	L39434	Lopholaena coriifolia	EF538251
41601	Lychnophora	Asteraceae	Asterales	Magnoliophyta	Lychnophora	NA	NA	NA	NA	NA	NA	758	455	Lychnophora pinaster		Lychnophora pinaster		Lychnophora pinaster		Lychnophora pinaster		Lychnophora pinaster		Lychnophora pinaster		Lychnophora tomentosa	L39428	Lychnophora pinaster	KM278360
41603	Marshallia	Asteraceae	Asterales	Magnoliophyta	Marshallia	1386	1508	1496	NA	NA	NA	2200	447	Marshallia caespitosa	AY215142	Marshallia caespitosa	AY215824	Marshallia caespitosa	KJ434430	Marshallia caespitosa		Marshallia caespitosa		Marshallia caespitosa		Marshallia caespitosa	L39458	Marshallia grandiflora	KP715506
41605	Munnozia	Asteraceae	Asterales	Magnoliophyta	Munnozia	NA	1520	NA	NA	NA	NA	758	526	Munnozia campii		Munnozia maronii	JN837437	Munnozia maronii		Munnozia maronii		Munnozia maronii		Munnozia maronii		Munnozia gigantea	L39420	Munnozia campii	AF539927
41607	Mutisia	Asteraceae	Asterales	Magnoliophyta	Mutisia	1427	1520	1496	NA	NA	NA	2210	654	Mutisia retrorsa	EU384998	Mutisia kurtzii	EU841353	Mutisia retrorsa	KT026446	Mutisia retrorsa		Mutisia retrorsa		Mutisia retrorsa		Mutisia acuminata	L39400	Mutisia decurrens	EU841169
41611	Nassauvia	Asteraceae	Asterales	Magnoliophyta	Nassauvia	1421	1520	1496	NA	NA	NA	2210	550	Nassauvia gaudichaudii	AY874434	Nassauvia pygmaea	EU385377	Nassauvia aculeata	KT345005	Nassauvia aculeata		Nassauvia aculeata		Nassauvia aculeata		Nassauvia gaudichaudii	L39405	Nassauvia axillaris	EF530232
41615	Onoseris	Asteraceae	Asterales	Magnoliophyta	Onoseris	1427	1514	1496	NA	NA	NA	2216	423	Onoseris hyssopifolia	AY874435	Onoseris ilicifolia	KF989857	Onoseris hastata	KM192024	Onoseris hastata		Onoseris hastata		Onoseris hastata		Onoseris onoseroides	GQ890339	Onoseris ilicifolia	KF989529
41617	Osteospermum	Asteraceae	Asterales	Magnoliophyta	Osteospermum4	1435	1408	NA	NA	NA	NA	2186	587	Osteospermum asperulum	EU385004	Osteospermum asperulum	EU385382	Osteospermum asperulum		Osteospermum asperulum		Osteospermum asperulum		Osteospermum asperulum		Osteospermum asperulum	EU385191	Osteospermum junceum	KT265873
41619	Palafoxia	Asteraceae	Asterales	Magnoliophyta	Palafoxia	1372	1514	NA	NA	NA	NA	610	509	Palafoxia arida	AY215154	Palafoxia arida	AY215836	Palafoxia arida		Palafoxia arida		Palafoxia arida		Palafoxia arida		Palafoxia texana	KX261161	Palafoxia texana	KP972320
41623	Pluchea	Asteraceae	Asterales	Magnoliophyta	Pluchea	1427	1520	729	NA	NA	NA	2201	686	Pluchea carolinensis	EU385011	Pluchea carolinensis	EU385389	Pluchea carolinensis	KT345007	Pluchea carolinensis		Pluchea carolinensis		Pluchea carolinensis		Pluchea dodonaeifolia	LN607669	Pluchea somaliensis	LN607543
41625	Psilostrophe	Asteraceae	Asterales	Magnoliophyta	Psilostrophe	1435	1514	NA	NA	NA	NA	2201	550	Psilostrophe gnaphalodes	AY874440	Psilostrophe gnaphalodes	AY215850	Psilostrophe gnaphalodes		Psilostrophe gnaphalodes		Psilostrophe gnaphalodes		Psilostrophe gnaphalodes		Psilostrophe gnaphalodes	AF384772	Psilostrophe cooperi	MF964121
41627	Pyrrocoma	Asteraceae	Asterales	Magnoliophyta	Pyrrocoma	1379	NA	NA	NA	NA	NA	2201	485	Pyrrocoma lanceolata	JX848422	Pyrrocoma lanceolata		Pyrrocoma lanceolata		Pyrrocoma lanceolata		Pyrrocoma lanceolata		Pyrrocoma lanceolata		Pyrrocoma sp.	L39447	Pyrrocoma clementis	DQ478982
41629	Saussurea	Asteraceae	Asterales	Magnoliophyta	Saussurea	1421	1520	1483	NA	137	NA	2210	570	Saussurea chabyoungsanica	KX622799	Saussurea chabyoungsanica	KX622799	Saussurea chabyoungsanica	KX622799	Saussurea chabyoungsanica		Saussurea involucrata	KF241295	Saussurea involucrata		Saussurea chabyoungsanica	KX622799	Saussurea stracheyana	AB118131
41632	Schlechtendalia	Asteraceae	Asterales	Magnoliophyta	Schlechtendalia	1385	1514	NA	NA	NA	NA	556	649	Schlechtendalia luzulifolia	AY874431	Schlechtendalia luzulifolia	KF989833	Schlechtendalia luzulifolia		Schlechtendalia luzulifolia		Schlechtendalia luzulifolia		Schlechtendalia luzulifolia		Schlechtendalia luzulifolia	KM192110	Schlechtendalia luzulifolia	EU841166
41634	Serratula	Asteraceae	Asterales	Magnoliophyta	Serratula	1415	1256	NA	NA	NA	NA	1241	509	Serratula coronata	KC589893	Serratula coronata	AB118154	Serratula coronata		Serratula coronata		Serratula coronata		Serratula coronata		Serratula coronata	JF754863	Serratula strangulata	AY914830
41636	Sinclairia	Asteraceae	Asterales	Magnoliophyta	Sinclairia	549	1520	NA	NA	NA	NA	758	492	Sinclairia polyantha	JQ590712	Sinclairia caducifolia	JN837463	Sinclairia caducifolia		Sinclairia caducifolia		Sinclairia caducifolia		Sinclairia caducifolia		Sinclairia glabra	L39421	Sinclairia ismaelis	JN837193
[truncated: 11,320 more rows]

## Sheet: BAMM_sampling_fractions_mol
Genus	Sampling_fraction
Abarema	0.0222222222
Abatia	0.1
Abdra	1
Abelia	0.3333333333
[truncated: 12,535 more rows]

[truncated: 1 more sheets: BAMM_sampling_fractions_global]
