# Supplementary material for: Diversification of flowering plants in space and time
Source: Nat Commun. 2023 Nov 22;14:7609. doi: 10.1038/s41467-023-43396-8 (PMC10665465; doi:10.1038/s41467-023-43396-8)
Supplement: Supplementary file 7 — Supplementary Data 5 [file 41467_2023_43396_MOESM7_ESM.zip]

Archive with 20 entries (19 files):
- Supplementary_Data5_Distribution_and_spatial_patterns/
- __MACOSX/._Supplementary_Data5_Distribution_and_spatial_patterns
- Supplementary_Data5_Distribution_and_spatial_patterns/.DS_Store
- __MACOSX/Supplementary_Data5_Distribution_and_spatial_patterns/._.DS_Store
- Supplementary_Data5_Distribution_and_spatial_patterns/GeoMaps.dbf
- __MACOSX/Supplementary_Data5_Distribution_and_spatial_patterns/._GeoMaps.dbf
- Supplementary_Data5_Distribution_and_spatial_patterns/GeneraDistribution.csv
- __MACOSX/Supplementary_Data5_Distribution_and_spatial_patterns/._GeneraDistribution.csv
- Supplementary_Data5_Distribution_and_spatial_patterns/GeoMaps.shx
- __MACOSX/Supplementary_Data5_Distribution_and_spatial_patterns/._GeoMaps.shx
- Supplementary_Data5_Distribution_and_spatial_patterns/GeoMaps.sbx
- __MACOSX/Supplementary_Data5_Distribution_and_spatial_patterns/._GeoMaps.sbx
- Supplementary_Data5_Distribution_and_spatial_patterns/GeoMaps.shp
- __MACOSX/Supplementary_Data5_Distribution_and_spatial_patterns/._GeoMaps.shp
- Supplementary_Data5_Distribution_and_spatial_patterns/GeoMaps.shp.xml
- __MACOSX/Supplementary_Data5_Distribution_and_spatial_patterns/._GeoMaps.shp.xml
- Supplementary_Data5_Distribution_and_spatial_patterns/GeoMaps.sbn
- __MACOSX/Supplementary_Data5_Distribution_and_spatial_patterns/._GeoMaps.sbn
- Supplementary_Data5_Distribution_and_spatial_patterns/GeoMaps.prj
- __MACOSX/Supplementary_Data5_Distribution_and_spatial_patterns/._GeoMaps.prj
