# Supplementary material for: Diversification of flowering plants in space and time
Source: Nat Commun. 2023 Nov 22;14:7609. doi: 10.1038/s41467-023-43396-8 (PMC10665465; doi:10.1038/s41467-023-43396-8)
Supplement: Supplementary file 7 — Supplementary Data 5 [file 41467_2023_43396_MOESM7_ESM.zip › Supplementary_Data5_Distribution_and_spatial_patterns/GeneraDistribution.csv]

ID	GeoUnitID	genus	Lon	Lat	Native	doubtful
1	1	Abarema	-70.4453	-9.30995	Yes	0
2	1	Abolboda	-70.4453	-9.30995	Yes	0
3	1	Abroma	-70.4453	-9.30995	Yes	1
4	1	Abuta	-70.4453	-9.30995	Yes	0
5	1	Abutilon	-70.4453	-9.30995	Yes	0
6	1	Acacia	-70.4453	-9.30995	Yes	0
7	1	Acalypha	-70.4453	-9.30995	Yes	0
8	1	Acanthospermum	-70.4453	-9.30995	Yes	0
9	1	Acanthosyris	-70.4453	-9.30995	Yes	0
10	1	Achyranthes	-70.4453	-9.30995	1	0
11	1	Achyrocline	-70.4453	-9.30995	Yes	0
12	1	Acianthera	-70.4453	-9.30995	Yes	0
13	1	Acidoton	-70.4453	-9.30995	Yes	1
14	1	Acilepis	-70.4453	-9.30995	Yes	1
15	1	Acioa	-70.4453	-9.30995	Yes	0
16	1	Aciotis	-70.4453	-9.30995	Yes	0
17	1	Acisanthera	-70.4453	-9.30995	Yes	0
18	1	Acmella	-70.4453	-9.30995	Yes	0
19	1	Acnistus	-70.4453	-9.30995	Yes	0
20	1	Acosmium	-70.4453	-9.30995	Yes	0
21	1	Acroceras	-70.4453	-9.30995	Yes	0
22	1	Actinocephalus	-70.4453	-9.30995	Yes	0
23	1	Actinocladum	-70.4453	-9.30995	Yes	0
24	1	Actinostemon	-70.4453	-9.30995	Yes	0
25	1	Adelobotrys	-70.4453	-9.30995	Yes	0
26	1	Adelphia	-70.4453	-9.30995	Yes	0
27	1	Adenanthera	-70.4453	-9.30995	Yes	0
28	1	Adenaria	-70.4453	-9.30995	Yes	0
29	1	Adenocalymma	-70.4453	-9.30995	Yes	0
30	1	Adenophaedra	-70.4453	-9.30995	Yes	0
31	1	Adenostemma	-70.4453	-9.30995	Yes	0
32	1	Adesmia	-70.4453	-9.30995	Yes	0
33	1	Adiscanthus	-70.4453	-9.30995	Yes	0
34	1	Aechmea	-70.4453	-9.30995	Yes	0
35	1	Aegiphila	-70.4453	-9.30995	Yes	0
36	1	Aenigmatanthera	-70.4453	-9.30995	Yes	0
37	1	Aeschynomene	-70.4453	-9.30995	Yes	0
38	1	Affonsea	-70.4453	-9.30995	Yes	0
39	1	Aganisia	-70.4453	-9.30995	Yes	0
40	1	Ageratum	-70.4453	-9.30995	Yes	0
41	1	Agonandra	-70.4453	-9.30995	Yes	0
42	1	Agouticarpa	-70.4453	-9.30995	Yes	0
43	1	Agrostis	-70.4453	-9.30995	Yes	0
44	1	Aiouea	-70.4453	-9.30995	Yes	0
45	1	Aiphanes	-70.4453	-9.30995	Yes	0
46	1	Albizia	-70.4453	-9.30995	Yes	0
47	1	Alchornea	-70.4453	-9.30995	Yes	0
48	1	Alchorneopsis	-70.4453	-9.30995	Yes	0
49	1	Aldina	-70.4453	-9.30995	Yes	0
50	1	Aleurites	-70.4453	-9.30995	Yes	1
51	1	Algrizea	-70.4453	-9.30995	Yes	1
52	1	Alibertia	-70.4453	-9.30995	Yes	0
53	1	Alicia	-70.4453	-9.30995	Yes	0
54	1	Allamanda	-70.4453	-9.30995	Yes	0
55	1	Allantoma	-70.4453	-9.30995	Yes	0
56	1	Allophylus	-70.4453	-9.30995	Yes	0
57	1	Alloschemone	-70.4453	-9.30995	Yes	0
58	1	Alopecurus	-70.4453	-9.30995	Yes	0
59	1	Aloysia	-70.4453	-9.30995	Yes	0
60	1	Alseis	-70.4453	-9.30995	Yes	0
61	1	Alstroemeria	-70.4453	-9.30995	Yes	0
62	1	Alternanthera	-70.4453	-9.30995	Yes	0
63	1	Amaioua	-70.4453	-9.30995	Yes	0
64	1	Amanoa	-70.4453	-9.30995	Yes	0
65	1	Amasonia	-70.4453	-9.30995	Yes	0
66	1	Ambrosia	-70.4453	-9.30995	Yes	0
67	1	Amburana	-70.4453	-9.30995	Yes	0
68	1	Amorimia	-70.4453	-9.30995	Yes	0
69	1	Ampelocera	-70.4453	-9.30995	Yes	0
70	1	Amphilophium	-70.4453	-9.30995	Yes	0
71	1	Amphirrhox	-70.4453	-9.30995	Yes	0
72	1	Anacardium	-70.4453	-9.30995	Yes	0
73	1	Anadenanthera	-70.4453	-9.30995	Yes	0
74	1	Ananas	-70.4453	-9.30995	Yes	0
75	1	Anaphyllopsis	-70.4453	-9.30995	Yes	0
76	1	Anathallis	-70.4453	-9.30995	Yes	0
77	1	Anaxagorea	-70.4453	-9.30995	Yes	0
78	1	Anchietea	-70.4453	-9.30995	Yes	0
79	1	Ancistrothyrsus	-70.4453	-9.30995	Yes	0
80	1	Andira	-70.4453	-9.30995	Yes	0
81	1	Andromeda	-70.4453	-9.30995	Yes	1
82	1	Andropogon	-70.4453	-9.30995	Yes	0
83	1	Aneilema	-70.4453	-9.30995	Yes	0
84	1	Anemopaegma	-70.4453	-9.30995	Yes	0
85	1	Angelonia	-70.4453	-9.30995	Yes	0
86	1	Angostura	-70.4453	-9.30995	Yes	0
87	1	Angostylis	-70.4453	-9.30995	Yes	0
88	1	Aniba	-70.4453	-9.30995	Yes	0
89	1	Aniseia	-70.4453	-9.30995	Yes	0
90	1	Annona	-70.4453	-9.30995	Yes	0
91	1	Anomospermum	-70.4453	-9.30995	Yes	0
92	1	Anredera	-70.4453	-9.30995	Yes	0
93	1	Anthodiscus	-70.4453	-9.30995	Yes	0
94	1	Anthodon	-70.4453	-9.30995	Yes	0
95	1	Anthurium	-70.4453	-9.30995	Yes	0
96	1	Antrocaryon	-70.4453	-9.30995	Yes	0
97	1	Aparisthmium	-70.4453	-9.30995	Yes	0
98	1	Apeiba	-70.4453	-9.30995	Yes	0
99	1	Aphandra	-70.4453	-9.30995	Yes	0
100	1	Aphelandra	-70.4453	-9.30995	Yes	0
101	1	Apinagia	-70.4453	-9.30995	Yes	0
102	1	Appunia	-70.4453	-9.30995	Yes	0
103	1	Aptandra	-70.4453	-9.30995	Yes	0
104	1	Apteria	-70.4453	-9.30995	Yes	0
105	1	Apuleia	-70.4453	-9.30995	Yes	0
106	1	Arachis	-70.4453	-9.30995	Yes	0
107	1	Araeococcus	-70.4453	-9.30995	Yes	0
108	1	Arberella	-70.4453	-9.30995	Yes	0
109	1	Ardisia	-70.4453	-9.30995	Yes	0
110	1	Aristida	-70.4453	-9.30995	Yes	0
111	1	Aristolochia	-70.4453	-9.30995	Yes	0
112	1	Arthrostemma	-70.4453	-9.30995	Yes	0
113	1	Arthrostylidium	-70.4453	-9.30995	Yes	0
114	1	Arundinella	-70.4453	-9.30995	Yes	0
115	1	Arundoclaytonia	-70.4453	-9.30995	Yes	0
116	1	Asclepias	-70.4453	-9.30995	Yes	0
117	1	Aspidogyne	-70.4453	-9.30995	Yes	0
118	1	Aspidosperma	-70.4453	-9.30995	Yes	0
119	1	Aspilia	-70.4453	-9.30995	Yes	0
120	1	Asplundia	-70.4453	-9.30995	Yes	0
121	1	Astraea	-70.4453	-9.30995	Yes	0
122	1	Astragalus	-70.4453	-9.30995	Yes	0
123	1	Astrocaryum	-70.4453	-9.30995	Yes	0
124	1	Astronium	-70.4453	-9.30995	Yes	0
125	1	Atractantha	-70.4453	-9.30995	Yes	0
126	1	Attalea	-70.4453	-9.30995	Yes	0
127	1	Aulonemia	-70.4453	-9.30995	Yes	0
128	1	Aureliana	-70.4453	-9.30995	Yes	0
129	1	Averrhoidium	-70.4453	-9.30995	Yes	0
130	1	Axonopus	-70.4453	-9.30995	Yes	0
131	1	Ayapana	-70.4453	-9.30995	Yes	0
132	1	Ayenia	-70.4453	-9.30995	Yes	0
133	1	Baccharis	-70.4453	-9.30995	Yes	0
134	1	Bacopa	-70.4453	-9.30995	Yes	0
135	1	Bactris	-70.4453	-9.30995	Yes	0
136	1	Bakeridesia	-70.4453	-9.30995	Yes	0
137	1	Bambusa	-70.4453	-9.30995	Yes	1
138	1	Banara	-70.4453	-9.30995	Yes	0
139	1	Banisteriopsis	-70.4453	-9.30995	Yes	0
140	1	Barnebydendron	-70.4453	-9.30995	Yes	0
141	1	Basistemon	-70.4453	-9.30995	Yes	0
142	1	Bastardiopsis	-70.4453	-9.30995	Yes	0
143	1	Batemannia	-70.4453	-9.30995	Yes	0
144	1	Batesia	-70.4453	-9.30995	Yes	0
145	1	Batocarpus	-70.4453	-9.30995	Yes	0
146	1	Bauhinia	-70.4453	-9.30995	Yes	0
147	1	Becquerelia	-70.4453	-9.30995	Yes	0
148	1	Begonia	-70.4453	-9.30995	Yes	0
149	1	Bellucia	-70.4453	-9.30995	Yes	0
150	1	Bertholletia	-70.4453	-9.30995	Yes	0
151	1	Bertiera	-70.4453	-9.30995	Yes	0
152	1	Besleria	-70.4453	-9.30995	Yes	0
153	1	Bidens	-70.4453	-9.30995	Yes	0
154	1	Bifrenaria	-70.4453	-9.30995	Yes	0
155	1	Bignonia	-70.4453	-9.30995	Yes	0
156	1	Billbergia	-70.4453	-9.30995	Yes	0
157	1	Biophytum	-70.4453	-9.30995	Yes	0
158	1	Bixa	-70.4453	-9.30995	Yes	0
159	1	Blakea	-70.4453	-9.30995	Yes	0
160	1	Blanchetiodendron	-70.4453	-9.30995	Yes	1
161	1	Blepharocalyx	-70.4453	-9.30995	Yes	0
162	1	Blepharodon	-70.4453	-9.30995	Yes	0
163	1	Bocagea	-70.4453	-9.30995	Yes	1
164	1	Bocageopsis	-70.4453	-9.30995	Yes	0
165	1	Bocoa	-70.4453	-9.30995	Yes	0
166	1	Boehmeria	-70.4453	-9.30995	Yes	0
167	1	Bognera	-70.4453	-9.30995	Yes	0
168	1	Bomarea	-70.4453	-9.30995	Yes	0
169	1	Bonnetia	-70.4453	-9.30995	Yes	0
170	1	Borismene	-70.4453	-9.30995	Yes	0
171	1	Bothriospora	-70.4453	-9.30995	Yes	0
172	1	Bouchea	-70.4453	-9.30995	Yes	0
173	1	Bougainvillea	-70.4453	-9.30995	1	0
174	1	Bouteloua	-70.4453	-9.30995	Yes	0
175	1	Bowdichia	-70.4453	-9.30995	Yes	0
176	1	Brachiaria	-70.4453	-9.30995	Yes	0
177	1	Brassia	-70.4453	-9.30995	Yes	0
178	1	Bredemeyera	-70.4453	-9.30995	Yes	0
179	1	Briza	-70.4453	-9.30995	Yes	1
180	1	Bromelia	-70.4453	-9.30995	Yes	0
181	1	Bromus	-70.4453	-9.30995	Yes	0
182	1	Bronwenia	-70.4453	-9.30995	Yes	0
183	1	Brosimum	-70.4453	-9.30995	Yes	0
184	1	Brownea	-70.4453	-9.30995	Yes	0
185	1	Browneopsis	-70.4453	-9.30995	Yes	0
186	1	Brunfelsia	-70.4453	-9.30995	Yes	0
187	1	Buchenavia	-70.4453	-9.30995	Yes	0
188	1	Buchnera	-70.4453	-9.30995	Yes	0
189	1	Bulbostylis	-70.4453	-9.30995	Yes	0
190	1	Bunchosia	-70.4453	-9.30995	Yes	0
191	1	Burmannia	-70.4453	-9.30995	Yes	0
192	1	Byrsonima	-70.4453	-9.30995	Yes	0
193	1	Byttneria	-70.4453	-9.30995	Yes	0
194	1	Cabralea	-70.4453	-9.30995	Yes	0
195	1	Caesalpinia	-70.4453	-9.30995	1	0
196	1	Cajanus	-70.4453	-9.30995	Yes	1
197	1	Caladium	-70.4453	-9.30995	Yes	0
198	1	Calathea	-70.4453	-9.30995	Yes	0
199	1	Callaeum	-70.4453	-9.30995	Yes	0
200	1	Calliandra	-70.4453	-9.30995	Yes	0
201	1	Callichlamys	-70.4453	-9.30995	Yes	0
202	1	Callistemon	-70.4453	-9.30995	Yes	0
203	1	Callisthene	-70.4453	-9.30995	Yes	0
204	1	Calophyllum	-70.4453	-9.30995	Yes	0
205	1	Calopogonium	-70.4453	-9.30995	Yes	0
206	1	Caluera	-70.4453	-9.30995	Yes	0
207	1	Calycobolus	-70.4453	-9.30995	Yes	0
208	1	Calycolpus	-70.4453	-9.30995	Yes	0
209	1	Calycophyllum	-70.4453	-9.30995	Yes	0
210	1	Calyptranthes	-70.4453	-9.30995	Yes	0
211	1	Calyptrocarya	-70.4453	-9.30995	Yes	0
212	1	Camarea	-70.4453	-9.30995	Yes	1
213	1	Cameraria	-70.4453	-9.30995	Yes	1
214	1	Campomanesia	-70.4453	-9.30995	Yes	0
215	1	Campsiandra	-70.4453	-9.30995	Yes	0
216	1	Camptosema	-70.4453	-9.30995	Yes	0
217	1	Campylocentrum	-70.4453	-9.30995	Yes	0
218	1	Campylosiphon	-70.4453	-9.30995	Yes	0
219	1	Canavalia	-70.4453	-9.30995	Yes	0
220	1	Canna	-70.4453	-9.30995	Yes	0
221	1	Caperonia	-70.4453	-9.30995	Yes	0
222	1	Capirona	-70.4453	-9.30995	Yes	0
223	1	Capparidastrum	-70.4453	-9.30995	Yes	0
224	1	Capparis	-70.4453	-9.30995	Yes	0
225	1	Capraria	-70.4453	-9.30995	Yes	0
226	1	Capsicum	-70.4453	-9.30995	Yes	0
227	1	Caraipa	-70.4453	-9.30995	Yes	0
228	1	Carapa	-70.4453	-9.30995	Yes	0
229	1	Carapichea	-70.4453	-9.30995	Yes	0
230	1	Cardiopetalum	-70.4453	-9.30995	Yes	0
231	1	Cardiospermum	-70.4453	-9.30995	Yes	0
232	1	Carica	-70.4453	-9.30995	1	0
233	1	Cariniana	-70.4453	-9.30995	Yes	0
234	1	Carpotroche	-70.4453	-9.30995	Yes	0
235	1	Caryocar	-70.4453	-9.30995	Yes	0
236	1	Caryodendron	-70.4453	-9.30995	Yes	0
237	1	Cascabela	-70.4453	-9.30995	Yes	0
238	1	Casearia	-70.4453	-9.30995	Yes	0
239	1	Casimirella	-70.4453	-9.30995	Yes	0
240	1	Cassia	-70.4453	-9.30995	Yes	0
241	1	Cassipourea	-70.4453	-9.30995	Yes	0
242	1	Castilla	-70.4453	-9.30995	Yes	0
243	1	Catasetum	-70.4453	-9.30995	Yes	0
244	1	Cathedra	-70.4453	-9.30995	Yes	0
245	1	Cattleya	-70.4453	-9.30995	Yes	0
246	1	Cavanillesia	-70.4453	-9.30995	Yes	0
247	1	Cayaponia	-70.4453	-9.30995	Yes	0
248	1	Cecropia	-70.4453	-9.30995	Yes	0
249	1	Cedrela	-70.4453	-9.30995	Yes	0
250	1	Cedrelinga	-70.4453	-9.30995	Yes	0
251	1	Ceiba	-70.4453	-9.30995	Yes	0
252	1	Celtis	-70.4453	-9.30995	Yes	0
253	1	Cenchrus	-70.4453	-9.30995	Yes	0
254	1	Centratherum	-70.4453	-9.30995	Yes	0
255	1	Centrolobium	-70.4453	-9.30995	Yes	0
256	1	Centropogon	-70.4453	-9.30995	Yes	0
257	1	Centrosema	-70.4453	-9.30995	Yes	0
258	1	Cephalostemon	-70.4453	-9.30995	Yes	0
259	1	Cespedesia	-70.4453	-9.30995	Yes	0
260	1	Cestrum	-70.4453	-9.30995	Yes	0
261	1	Chaetocalyx	-70.4453	-9.30995	Yes	0
262	1	Chamaecostus	-70.4453	-9.30995	Yes	0
263	1	Chamaecrista	-70.4453	-9.30995	Yes	0
264	1	Chamaedorea	-70.4453	-9.30995	Yes	0
265	1	Chamissoa	-70.4453	-9.30995	Yes	0
266	1	Chaptalia	-70.4453	-9.30995	Yes	0
267	1	Chaubardia	-70.4453	-9.30995	Yes	0
268	1	Cheiloclinium	-70.4453	-9.30995	Yes	0
269	1	Chelonanthus	-70.4453	-9.30995	Yes	0
270	1	Chelyocarpus	-70.4453	-9.30995	Yes	0
271	1	Chimarrhis	-70.4453	-9.30995	Yes	0
272	1	Chiococca	-70.4453	-9.30995	Yes	0
273	1	Chione	-70.4453	-9.30995	Yes	0
274	1	Chloris	-70.4453	-9.30995	Yes	0
275	1	Chloroleucon	-70.4453	-9.30995	Yes	0
276	1	Chomelia	-70.4453	-9.30995	Yes	0
277	1	Christianella	-70.4453	-9.30995	Yes	0
278	1	Chromolaena	-70.4453	-9.30995	Yes	0
279	1	Chrysochlamys	-70.4453	-9.30995	Yes	0
280	1	Chrysophyllum	-70.4453	-9.30995	Yes	0
281	1	Chusquea	-70.4453	-9.30995	Yes	0
282	1	Cienfuegosia	-70.4453	-9.30995	Yes	0
283	1	Cinchonopsis	-70.4453	-9.30995	Yes	0
284	1	Cinnamodendron	-70.4453	-9.30995	Yes	0
285	1	Cipura	-70.4453	-9.30995	Yes	0
286	1	Cissampelos	-70.4453	-9.30995	Yes	0
287	1	Cissus	-70.4453	-9.30995	Yes	0
288	1	Citharexylum	-70.4453	-9.30995	Yes	0
289	1	Citronella	-70.4453	-9.30995	Yes	0
290	1	Citrullus	-70.4453	-9.30995	Yes	1
291	1	Citrus	-70.4453	-9.30995	Yes	0
292	1	Clarisia	-70.4453	-9.30995	Yes	0
293	1	Clathrotropis	-70.4453	-9.30995	Yes	0
294	1	Clavija	-70.4453	-9.30995	Yes	0
295	1	Cleidion	-70.4453	-9.30995	Yes	0
296	1	Cleome	-70.4453	-9.30995	Yes	0
297	1	Clerodendrum	-70.4453	-9.30995	Yes	0
298	1	Clethra	-70.4453	-9.30995	Yes	0
299	1	Clibadium	-70.4453	-9.30995	Yes	0
300	1	Clidemia	-70.4453	-9.30995	Yes	0
301	1	Clitoria	-70.4453	-9.30995	Yes	0
302	1	Clusia	-70.4453	-9.30995	Yes	0
303	1	Clusiella	-70.4453	-9.30995	Yes	0
304	1	Cnidoscolus	-70.4453	-9.30995	Yes	0
305	1	Coccocypselum	-70.4453	-9.30995	Yes	0
306	1	Coccoloba	-70.4453	-9.30995	Yes	0
307	1	Cochlospermum	-70.4453	-9.30995	Yes	0
308	1	Codonanthe	-70.4453	-9.30995	Yes	0
309	1	Codonanthopsis	-70.4453	-9.30995	Yes	0
310	1	Cojoba	-70.4453	-9.30995	Yes	0
311	1	Colanthelia	-70.4453	-9.30995	Yes	1
312	1	Colicodendron	-70.4453	-9.30995	Yes	0
313	1	Collaea	-70.4453	-9.30995	Yes	0
314	1	Colubrina	-70.4453	-9.30995	Yes	0
315	1	Columnea	-70.4453	-9.30995	Yes	0
316	1	Comanthera	-70.4453	-9.30995	Yes	0
317	1	Combretum	-70.4453	-9.30995	Yes	0
318	1	Commelina	-70.4453	-9.30995	Yes	0
319	1	Compsoneura	-70.4453	-9.30995	Yes	0
320	1	Conceveiba	-70.4453	-9.30995	Yes	0
321	1	Conchocarpus	-70.4453	-9.30995	Yes	0
322	1	Condylocarpon	-70.4453	-9.30995	Yes	0
323	1	Connarus	-70.4453	-9.30995	Yes	0
324	1	Conobea	-70.4453	-9.30995	Yes	0
325	1	Conyza	-70.4453	-9.30995	Yes	0
326	1	Copaifera	-70.4453	-9.30995	Yes	0
327	1	Corchorus	-70.4453	-9.30995	Yes	0
328	1	Cordia	-70.4453	-9.30995	Yes	0
329	1	Coryanthes	-70.4453	-9.30995	Yes	0
330	1	Corynostylis	-70.4453	-9.30995	Yes	0
331	1	Cosmibuena	-70.4453	-9.30995	Yes	0
332	1	Costus	-70.4453	-9.30995	Yes	0
333	1	Couepia	-70.4453	-9.30995	Yes	0
334	1	Couma	-70.4453	-9.30995	Yes	0
335	1	Couratari	-70.4453	-9.30995	Yes	0
336	1	Couroupita	-70.4453	-9.30995	Yes	0
337	1	Coursetia	-70.4453	-9.30995	Yes	0
338	1	Coussapoa	-70.4453	-9.30995	Yes	0
339	1	Coussarea	-70.4453	-9.30995	Yes	0
340	1	Coutarea	-70.4453	-9.30995	Yes	0
341	1	Coutoubea	-70.4453	-9.30995	Yes	0
342	1	Crateva	-70.4453	-9.30995	Yes	0
343	1	Cratylia	-70.4453	-9.30995	Yes	0
344	1	Cremastosperma	-70.4453	-9.30995	Yes	0
345	1	Crepidospermum	-70.4453	-9.30995	Yes	0
346	1	Crescentia	-70.4453	-9.30995	Yes	0
347	1	Crinum	-70.4453	-9.30995	Yes	0
348	1	Crotalaria	-70.4453	-9.30995	Yes	0
349	1	Croton	-70.4453	-9.30995	Yes	0
350	1	Crudia	-70.4453	-9.30995	Yes	0
351	1	Cryptochloa	-70.4453	-9.30995	Yes	0
352	1	Ctenanthe	-70.4453	-9.30995	Yes	0
353	1	Cucumis	-70.4453	-9.30995	1	1
354	1	Cucurbita	-70.4453	-9.30995	Yes	0
355	1	Cupania	-70.4453	-9.30995	Yes	0
356	1	Cuphea	-70.4453	-9.30995	Yes	0
357	1	Curarea	-70.4453	-9.30995	Yes	0
358	1	Curatella	-70.4453	-9.30995	Yes	0
359	1	Curtia	-70.4453	-9.30995	Yes	0
360	1	Cuscuta	-70.4453	-9.30995	Yes	0
361	1	Cuspidaria	-70.4453	-9.30995	Yes	0
362	1	Cyathula	-70.4453	-9.30995	Yes	0
363	1	Cybianthus	-70.4453	-9.30995	Yes	0
364	1	Cyclanthera	-70.4453	-9.30995	Yes	0
365	1	Cyclanthus	-70.4453	-9.30995	Yes	0
366	1	Cyclopogon	-70.4453	-9.30995	Yes	0
367	1	Cycnoches	-70.4453	-9.30995	Yes	0
368	1	Cymbocarpa	-70.4453	-9.30995	Yes	0
369	1	Cymbopetalum	-70.4453	-9.30995	Yes	0
370	1	Cymbosema	-70.4453	-9.30995	Yes	0
371	1	Cynanchum	-70.4453	-9.30995	Yes	0
372	1	Cynometra	-70.4453	-9.30995	Yes	0
373	1	Cynophalla	-70.4453	-9.30995	Yes	0
374	1	Cyperus	-70.4453	-9.30995	Yes	0
375	1	Cyrtopodium	-70.4453	-9.30995	Yes	0
376	1	Dacryodes	-70.4453	-9.30995	Yes	0
377	1	Dactyloctenium	-70.4453	-9.30995	1	1
378	1	Dahlstedtia	-70.4453	-9.30995	Yes	0
379	1	Dalbergia	-70.4453	-9.30995	Yes	0
380	1	Dalechampia	-70.4453	-9.30995	Yes	0
381	1	Daphnopsis	-70.4453	-9.30995	Yes	0
382	1	Davilla	-70.4453	-9.30995	Yes	0
383	1	Declieuxia	-70.4453	-9.30995	Yes	0
384	1	Deguelia	-70.4453	-9.30995	Yes	0
385	1	Delilia	-70.4453	-9.30995	Yes	0
386	1	Dendropanax	-70.4453	-9.30995	Yes	0
387	1	Dendrophthora	-70.4453	-9.30995	Yes	0
388	1	Dendrothrix	-70.4453	-9.30995	Yes	0
389	1	Depanthus	-70.4453	-9.30995	Yes	1
390	1	Derris	-70.4453	-9.30995	1	0
391	1	Desmanthus	-70.4453	-9.30995	Yes	0
392	1	Desmodium	-70.4453	-9.30995	Yes	0
393	1	Desmoncus	-70.4453	-9.30995	Yes	0
394	1	Desmoscelis	-70.4453	-9.30995	Yes	0
395	1	Dialium	-70.4453	-9.30995	Yes	0
396	1	Dialypetalanthus	-70.4453	-9.30995	Yes	0
397	1	Diastema	-70.4453	-9.30995	Yes	0
398	1	Dicella	-70.4453	-9.30995	Yes	0
399	1	Dichaea	-70.4453	-9.30995	Yes	0
400	1	Dichapetalum	-70.4453	-9.30995	Yes	0
401	1	Dichorisandra	-70.4453	-9.30995	Yes	0
402	1	Diclidanthera	-70.4453	-9.30995	Yes	0
403	1	Diclinanona	-70.4453	-9.30995	Yes	0
404	1	Dicranopygium	-70.4453	-9.30995	Yes	0
405	1	Dicranostyles	-70.4453	-9.30995	Yes	0
406	1	Dictyocaryum	-70.4453	-9.30995	Yes	0
407	1	Dictyoloma	-70.4453	-9.30995	Yes	0
408	1	Dictyostega	-70.4453	-9.30995	Yes	0
409	1	Dieffenbachia	-70.4453	-9.30995	Yes	0
410	1	Digitaria	-70.4453	-9.30995	Yes	0
411	1	Dilkea	-70.4453	-9.30995	Yes	0
412	1	Dilodendron	-70.4453	-9.30995	Yes	0
413	1	Dimerocostus	-70.4453	-9.30995	Yes	0
414	1	Dimorphandra	-70.4453	-9.30995	Yes	0
415	1	Dioclea	-70.4453	-9.30995	Yes	0
416	1	Diodella	-70.4453	-9.30995	Yes	0
417	1	Diodia	-70.4453	-9.30995	Yes	0
418	1	Dioscorea	-70.4453	-9.30995	Yes	0
419	1	Diospyros	-70.4453	-9.30995	Yes	0
420	1	Diplacrum	-70.4453	-9.30995	Yes	0
421	1	Diplasia	-70.4453	-9.30995	Yes	0
422	1	Diploon	-70.4453	-9.30995	Yes	0
423	1	Diplopterys	-70.4453	-9.30995	Yes	0
424	1	Diplotropis	-70.4453	-9.30995	Yes	0
425	1	Dipteryx	-70.4453	-9.30995	Yes	0
426	1	Disciphania	-70.4453	-9.30995	Yes	0
427	1	Discophora	-70.4453	-9.30995	Yes	0
428	1	Distimake	-70.4453	-9.30995	Yes	0
429	1	Ditassa	-70.4453	-9.30995	Yes	0
430	1	Dodecastigma	-70.4453	-9.30995	Yes	0
431	1	Dodonaea	-70.4453	-9.30995	Yes	0
432	1	Dolichandra	-70.4453	-9.30995	Yes	0
433	1	Doliocarpus	-70.4453	-9.30995	Yes	0
434	1	Douradoa	-70.4453	-9.30995	Yes	0
435	1	Dracontium	-70.4453	-9.30995	Yes	0
436	1	Drimys	-70.4453	-9.30995	Yes	0
437	1	Drosera	-70.4453	-9.30995	Yes	0
438	1	Dryadella	-70.4453	-9.30995	Yes	0
439	1	Drymonia	-70.4453	-9.30995	Yes	0
440	1	Drypetes	-70.4453	-9.30995	Yes	0
441	1	Duguetia	-70.4453	-9.30995	Yes	0
442	1	Dulacia	-70.4453	-9.30995	Yes	0
443	1	Duranta	-70.4453	-9.30995	Yes	0
444	1	Duroia	-70.4453	-9.30995	Yes	0
445	1	Dussia	-70.4453	-9.30995	Yes	0
446	1	Dysphania	-70.4453	-9.30995	Yes	0
447	1	Ecclinusa	-70.4453	-9.30995	Yes	0
448	1	Echinochloa	-70.4453	-9.30995	Yes	0
449	1	Echinodorus	-70.4453	-9.30995	Yes	0
450	1	Eclipta	-70.4453	-9.30995	Yes	0
451	1	Egletes	-70.4453	-9.30995	Yes	0
452	1	Eichhornia	-70.4453	-9.30995	Yes	0
453	1	Eirmocephala	-70.4453	-9.30995	Yes	0
454	1	Elachyptera	-70.4453	-9.30995	Yes	0
455	1	Elaeis	-70.4453	-9.30995	Yes	0
456	1	Elaeoluma	-70.4453	-9.30995	Yes	0
457	1	Eleocharis	-70.4453	-9.30995	Yes	0
458	1	Elephantopus	-70.4453	-9.30995	Yes	0
459	1	Eleusine	-70.4453	-9.30995	1	0
460	1	Elizabetha	-70.4453	-9.30995	Yes	0
461	1	Emilia	-70.4453	-9.30995	Yes	0
462	1	Emmeorhiza	-70.4453	-9.30995	Yes	0
463	1	Encephalosphaera	-70.4453	-9.30995	Yes	0
464	1	Encyclia	-70.4453	-9.30995	Yes	0
465	1	Endlicheria	-70.4453	-9.30995	Yes	0
466	1	Endopleura	-70.4453	-9.30995	Yes	0
467	1	Entada	-70.4453	-9.30995	Yes	0
468	1	Enterolobium	-70.4453	-9.30995	Yes	0
469	1	Epaltes	-70.4453	-9.30995	Yes	0
470	1	Ephedranthus	-70.4453	-9.30995	Yes	0
471	1	Epidendrum	-70.4453	-9.30995	Yes	0
472	1	Epiphyllum	-70.4453	-9.30995	Yes	0
473	1	Episcia	-70.4453	-9.30995	Yes	0
474	1	Epistephium	-70.4453	-9.30995	Yes	0
475	1	Eragrostis	-70.4453	-9.30995	Yes	0
476	1	Erechtites	-70.4453	-9.30995	Yes	0
477	1	Eremitis	-70.4453	-9.30995	Yes	1
478	1	Eremocaulon	-70.4453	-9.30995	Yes	0
479	1	Erigeron	-70.4453	-9.30995	Yes	0
480	1	Eriocaulon	-70.4453	-9.30995	Yes	0
481	1	Eriochloa	-70.4453	-9.30995	Yes	0
482	1	Eriochrysis	-70.4453	-9.30995	Yes	0
483	1	Eriope	-70.4453	-9.30995	Yes	0
484	1	Eriosema	-70.4453	-9.30995	Yes	0
485	1	Eriotheca	-70.4453	-9.30995	Yes	0
486	1	Erisma	-70.4453	-9.30995	Yes	0
487	1	Erodium	-70.4453	-9.30995	Yes	0
488	1	Ertela	-70.4453	-9.30995	Yes	0
489	1	Erycina	-70.4453	-9.30995	Yes	0
490	1	Eryngium	-70.4453	-9.30995	Yes	0
491	1	Erythrina	-70.4453	-9.30995	Yes	0
492	1	Erythrochiton	-70.4453	-9.30995	Yes	0
493	1	Erythroxylum	-70.4453	-9.30995	Yes	0
494	1	Escallonia	-70.4453	-9.30995	Yes	0
495	1	Eschweilera	-70.4453	-9.30995	Yes	0
496	1	Esenbeckia	-70.4453	-9.30995	Yes	0
497	1	Eucalyptus	-70.4453	-9.30995	Yes	1
498	1	Euceraea	-70.4453	-9.30995	Yes	0
499	1	Eucharis	-70.4453	-9.30995	Yes	0
500	1	Eugenia	-70.4453	-9.30995	Yes	0
501	1	Eulophia	-70.4453	-9.30995	Yes	0
502	1	Euphorbia	-70.4453	-9.30995	Yes	0
503	1	Euphronia	-70.4453	-9.30995	Yes	0
504	1	Euplassa	-70.4453	-9.30995	Yes	0
505	1	Euterpe	-70.4453	-9.30995	Yes	0
506	1	Evodianthus	-70.4453	-9.30995	Yes	0
507	1	Evolvulus	-70.4453	-9.30995	Yes	0
508	1	Exostema	-70.4453	-9.30995	Yes	0
509	1	Faramea	-70.4453	-9.30995	Yes	0
510	1	Ferdinandusa	-70.4453	-9.30995	Yes	0
511	1	Fevillea	-70.4453	-9.30995	Yes	0
512	1	Ficus	-70.4453	-9.30995	Yes	0
513	1	Fimbristylis	-70.4453	-9.30995	Yes	0
514	1	Fischeria	-70.4453	-9.30995	Yes	0
515	1	Fittonia	-70.4453	-9.30995	Yes	0
516	1	Floscopa	-70.4453	-9.30995	Yes	0
517	1	Foeniculum	-70.4453	-9.30995	Yes	1
518	1	Forsteronia	-70.4453	-9.30995	Yes	0
519	1	Fridericia	-70.4453	-9.30995	Yes	0
520	1	Froesia	-70.4453	-9.30995	Yes	0
521	1	Froesiodendron	-70.4453	-9.30995	Yes	0
522	1	Fuirena	-70.4453	-9.30995	Yes	0
523	1	Fusaea	-70.4453	-9.30995	Yes	0
524	1	Fusispermum	-70.4453	-9.30995	Yes	0
525	1	Galactia	-70.4453	-9.30995	Yes	0
526	1	Galeandra	-70.4453	-9.30995	Yes	0
527	1	Galeottia	-70.4453	-9.30995	Yes	0
528	1	Galipea	-70.4453	-9.30995	Yes	0
529	1	Gallesia	-70.4453	-9.30995	Yes	0
530	1	Galphimia	-70.4453	-9.30995	Yes	0
531	1	Garcinia	-70.4453	-9.30995	Yes	0
532	1	Gaya	-70.4453	-9.30995	Yes	0
533	1	Geissomeria	-70.4453	-9.30995	Yes	0
534	1	Geissospermum	-70.4453	-9.30995	Yes	0
535	1	Genipa	-70.4453	-9.30995	Yes	0
536	1	Gentiana	-70.4453	-9.30995	Yes	0
537	1	Geogenanthus	-70.4453	-9.30995	Yes	0
538	1	Geonoma	-70.4453	-9.30995	Yes	0
539	1	Geophila	-70.4453	-9.30995	Yes	0
540	1	Glandularia	-70.4453	-9.30995	Yes	0
541	1	Gleasonia	-70.4453	-9.30995	Yes	0
542	1	Glinus	-70.4453	-9.30995	Yes	0
543	1	Gloeospermum	-70.4453	-9.30995	Yes	0
544	1	Glossoloma	-70.4453	-9.30995	Yes	0
545	1	Gloxinia	-70.4453	-9.30995	Yes	0
546	1	Glycydendron	-70.4453	-9.30995	Yes	0
547	1	Godmania	-70.4453	-9.30995	Yes	0
548	1	Gomphrena	-70.4453	-9.30995	Yes	0
549	1	Gongora	-70.4453	-9.30995	Yes	0
550	1	Gonzalagunia	-70.4453	-9.30995	Yes	0
551	1	Goodallia	-70.4453	-9.30995	Yes	0
552	1	Gordonia	-70.4453	-9.30995	Yes	0
553	1	Gossypium	-70.4453	-9.30995	Yes	0
554	1	Gouania	-70.4453	-9.30995	Yes	0
555	1	Graffenrieda	-70.4453	-9.30995	Yes	0
556	1	Gratiola	-70.4453	-9.30995	Yes	0
557	1	Grazielia	-70.4453	-9.30995	Yes	0
558	1	Griffinia	-70.4453	-9.30995	Yes	1
559	1	Guadua	-70.4453	-9.30995	Yes	0
560	1	Guapira	-70.4453	-9.30995	Yes	0
561	1	Guarea	-70.4453	-9.30995	Yes	0
562	1	Guarianthe	-70.4453	-9.30995	Yes	1
563	1	Guatteria	-70.4453	-9.30995	Yes	0
564	1	Guazuma	-70.4453	-9.30995	Yes	0
565	1	Guettarda	-70.4453	-9.30995	Yes	0
566	1	Gurania	-70.4453	-9.30995	Yes	0
567	1	Gustavia	-70.4453	-9.30995	Yes	0
568	1	Guzmania	-70.4453	-9.30995	Yes	0
569	1	Gymnanthemum	-70.4453	-9.30995	Yes	0
570	1	Gymnopogon	-70.4453	-9.30995	Yes	0
571	1	Gymnosiphon	-70.4453	-9.30995	Yes	0
572	1	Gynerium	-70.4453	-9.30995	Yes	0
573	1	Habenaria	-70.4453	-9.30995	Yes	0
574	1	Habranthus	-70.4453	-9.30995	Yes	0
575	1	Hackelia	-70.4453	-9.30995	Yes	0
576	1	Hamelia	-70.4453	-9.30995	Yes	0
577	1	Handroanthus	-70.4453	-9.30995	Yes	0
578	1	Harpalyce	-70.4453	-9.30995	Yes	0
579	1	Hasseltia	-70.4453	-9.30995	Yes	0
580	1	Hawkesiophyton	-70.4453	-9.30995	Yes	0
581	1	Hebanthe	-70.4453	-9.30995	Yes	0
582	1	Hebeclinium	-70.4453	-9.30995	Yes	0
583	1	Hedychium	-70.4453	-9.30995	Yes	1
584	1	Heisteria	-70.4453	-9.30995	Yes	0
585	1	Helianthostylis	-70.4453	-9.30995	Yes	0
586	1	Heliconia	-70.4453	-9.30995	Yes	0
587	1	Helicostylis	-70.4453	-9.30995	Yes	0
588	1	Helicteres	-70.4453	-9.30995	Yes	0
589	1	Heliocarpus	-70.4453	-9.30995	Yes	0
590	1	Heliotropium	-70.4453	-9.30995	Yes	0
591	1	Helmontia	-70.4453	-9.30995	Yes	0
592	1	Helosis	-70.4453	-9.30995	Yes	0
593	1	Henriettea	-70.4453	-9.30995	Yes	0
594	1	Henriettella	-70.4453	-9.30995	Yes	0
595	1	Henriquezia	-70.4453	-9.30995	Yes	0
596	1	Herissantia	-70.4453	-9.30995	Yes	0
597	1	Herpetacanthus	-70.4453	-9.30995	Yes	0
598	1	Herrania	-70.4453	-9.30995	Yes	0
599	1	Heteranthera	-70.4453	-9.30995	Yes	0
600	1	Heterocondylus	-70.4453	-9.30995	Yes	0
601	1	Heteropogon	-70.4453	-9.30995	Yes	0
602	1	Heteropsis	-70.4453	-9.30995	Yes	0
603	1	Heteropterys	-70.4453	-9.30995	Yes	0
604	1	Hevea	-70.4453	-9.30995	Yes	0
605	1	Hibiscus	-70.4453	-9.30995	Yes	0
606	1	Hieronyma	-70.4453	-9.30995	Yes	0
607	1	Hilleria	-70.4453	-9.30995	Yes	0
608	1	Hillia	-70.4453	-9.30995	Yes	0
609	1	Himatanthus	-70.4453	-9.30995	Yes	0
610	1	Hippobroma	-70.4453	-9.30995	1	1
611	1	Hippocratea	-70.4453	-9.30995	Yes	0
612	1	Hiraea	-70.4453	-9.30995	Yes	0
613	1	Hirtella	-70.4453	-9.30995	Yes	0
614	1	Hochreutinera	-70.4453	-9.30995	Yes	0
615	1	Hoffmannia	-70.4453	-9.30995	Yes	0
616	1	Homalium	-70.4453	-9.30995	Yes	0
617	1	Homalomena	-70.4453	-9.30995	Yes	1
618	1	Homolepis	-70.4453	-9.30995	Yes	0
619	1	Hordeum	-70.4453	-9.30995	Yes	0
620	1	Huberodendron	-70.4453	-9.30995	Yes	0
621	1	Humiria	-70.4453	-9.30995	Yes	0
622	1	Humiriastrum	-70.4453	-9.30995	Yes	0
623	1	Hura	-70.4453	-9.30995	Yes	0
624	1	Hybanthus	-70.4453	-9.30995	Yes	0
625	1	Hydrochorea	-70.4453	-9.30995	Yes	0
626	1	Hydrocotyle	-70.4453	-9.30995	Yes	0
627	1	Hydrolea	-70.4453	-9.30995	Yes	0
628	1	Hygrophila	-70.4453	-9.30995	Yes	0
629	1	Hylaea	-70.4453	-9.30995	Yes	0
630	1	Hylaeanthe	-70.4453	-9.30995	Yes	0
631	1	Hylenaea	-70.4453	-9.30995	Yes	0
632	1	Hymenachne	-70.4453	-9.30995	Yes	0
633	1	Hymenaea	-70.4453	-9.30995	Yes	0
634	1	Hymenolobium	-70.4453	-9.30995	Yes	0
635	1	Hyospathe	-70.4453	-9.30995	Yes	0
636	1	Hypenia	-70.4453	-9.30995	Yes	0
637	1	Hyperbaena	-70.4453	-9.30995	Yes	0
638	1	Hypochaeris	-70.4453	-9.30995	Yes	0
639	1	Hypolytrum	-70.4453	-9.30995	Yes	0
640	1	Hypoxis	-70.4453	-9.30995	Yes	0
641	1	Hyptidendron	-70.4453	-9.30995	Yes	0
642	1	Hyptis	-70.4453	-9.30995	Yes	0
643	1	Ichnanthus	-70.4453	-9.30995	Yes	0
644	1	Ichthyothere	-70.4453	-9.30995	Yes	0
645	1	Ilex	-70.4453	-9.30995	Yes	0
646	1	Imperata	-70.4453	-9.30995	Yes	0
647	1	Indigofera	-70.4453	-9.30995	Yes	0
648	1	Inga	-70.4453	-9.30995	Yes	0
649	1	Ionopsis	-70.4453	-9.30995	Yes	0
650	1	Ipomoea	-70.4453	-9.30995	Yes	0
651	1	Irenodendron	-70.4453	-9.30995	Yes	0
652	1	Iresine	-70.4453	-9.30995	Yes	0
653	1	Iriartea	-70.4453	-9.30995	Yes	0
654	1	Iriartella	-70.4453	-9.30995	Yes	0
655	1	Irlbachia	-70.4453	-9.30995	Yes	0
656	1	Iryanthera	-70.4453	-9.30995	Yes	0
657	1	Isachne	-70.4453	-9.30995	Yes	0
658	1	Ischaemum	-70.4453	-9.30995	Yes	0
659	1	Ischnosiphon	-70.4453	-9.30995	Yes	0
660	1	Isertia	-70.4453	-9.30995	Yes	0
661	1	Ixora	-70.4453	-9.30995	Yes	0
662	1	Jablonskia	-70.4453	-9.30995	Yes	0
663	1	Jacaranda	-70.4453	-9.30995	Yes	0
664	1	Jacaratia	-70.4453	-9.30995	Yes	0
665	1	Jacquemontia	-70.4453	-9.30995	Yes	0
666	1	Jacquinia	-70.4453	-9.30995	Yes	0
667	1	Janusia	-70.4453	-9.30995	Yes	0
668	1	Jatropha	-70.4453	-9.30995	Yes	0
669	1	Juanulloa	-70.4453	-9.30995	Yes	0
670	1	Justicia	-70.4453	-9.30995	Yes	0
671	1	Kalbreyeriella	-70.4453	-9.30995	Yes	0
672	1	Kerianthera	-70.4453	-9.30995	Yes	0
673	1	Kielmeyera	-70.4453	-9.30995	Yes	0
674	1	Klarobelia	-70.4453	-9.30995	Yes	0
675	1	Koellensteinia	-70.4453	-9.30995	Yes	0
676	1	Kutchubaea	-70.4453	-9.30995	Yes	0
677	1	Lacistema	-70.4453	-9.30995	Yes	0
678	1	Lacmellea	-70.4453	-9.30995	Yes	0
679	1	Lacunaria	-70.4453	-9.30995	Yes	0
680	1	Ladenbergia	-70.4453	-9.30995	Yes	0
681	1	Laetia	-70.4453	-9.30995	Yes	0
682	1	Lafoensia	-70.4453	-9.30995	Yes	0
683	1	Lagenocarpus	-70.4453	-9.30995	Yes	0
684	1	Lamanonia	-70.4453	-9.30995	Yes	0
685	1	Langsdorffia	-70.4453	-9.30995	Yes	0
686	1	Lantana	-70.4453	-9.30995	Yes	0
687	1	Laportea	-70.4453	-9.30995	Yes	0
688	1	Larnax	-70.4453	-9.30995	Yes	0
689	1	Lasiacis	-70.4453	-9.30995	Yes	0
690	1	Lathyrus	-70.4453	-9.30995	Yes	0
691	1	Laxoplumeria	-70.4453	-9.30995	Yes	0
692	1	Leandra	-70.4453	-9.30995	Yes	0
693	1	Lecointea	-70.4453	-9.30995	Yes	0
694	1	Lecythis	-70.4453	-9.30995	Yes	0
695	1	Leersia	-70.4453	-9.30995	Yes	0
696	1	Leiothrix	-70.4453	-9.30995	Yes	0
697	1	Lemna	-70.4453	-9.30995	Yes	0
698	1	Leonia	-70.4453	-9.30995	Yes	0
699	1	Lepanthes	-70.4453	-9.30995	Yes	0
700	1	Lepidagathis	-70.4453	-9.30995	Yes	0
701	1	Lepidocaryum	-70.4453	-9.30995	Yes	0
702	1	Leptochloa	-70.4453	-9.30995	Yes	0
703	1	Leucaena	-70.4453	-9.30995	1	0
704	1	Leucochloron	-70.4453	-9.30995	Yes	0
705	1	Liabum	-70.4453	-9.30995	Yes	0
706	1	Licania	-70.4453	-9.30995	Yes	0
707	1	Licaria	-70.4453	-9.30995	Yes	0
708	1	Ligeophila	-70.4453	-9.30995	Yes	0
709	1	Limnocharis	-70.4453	-9.30995	Yes	0
710	1	Lindackeria	-70.4453	-9.30995	Yes	0
711	1	Lindernia	-70.4453	-9.30995	Yes	0
712	1	Liparis	-70.4453	-9.30995	Yes	0
713	1	Lippia	-70.4453	-9.30995	Yes	0
714	1	Lissocarpa	-70.4453	-9.30995	Yes	0
715	1	Lithachne	-70.4453	-9.30995	Yes	0
716	1	Lobelia	-70.4453	-9.30995	Yes	0
717	1	Lockhartia	-70.4453	-9.30995	Yes	0
718	1	Lonchocarpus	-70.4453	-9.30995	Yes	0
719	1	Lophanthera	-70.4453	-9.30995	Yes	0
720	1	Lophopterys	-70.4453	-9.30995	Yes	0
721	1	Loreya	-70.4453	-9.30995	Yes	0
722	1	Lotus	-70.4453	-9.30995	Yes	1
723	1	Louisiella	-70.4453	-9.30995	Yes	0
724	1	Ludovia	-70.4453	-9.30995	Yes	0
725	1	Ludwigia	-70.4453	-9.30995	Yes	0
726	1	Luehea	-70.4453	-9.30995	Yes	0
727	1	Lueheopsis	-70.4453	-9.30995	Yes	0
728	1	Luffa	-70.4453	-9.30995	Yes	0
729	1	Lunania	-70.4453	-9.30995	Yes	0
730	1	Lundia	-70.4453	-9.30995	Yes	0
731	1	Lupinus	-70.4453	-9.30995	Yes	0
732	1	Luziola	-70.4453	-9.30995	Yes	0
733	1	Lycianthes	-70.4453	-9.30995	Yes	0
734	1	Mabea	-70.4453	-9.30995	Yes	0
735	1	Macairea	-70.4453	-9.30995	Yes	0
736	1	Machaerium	-70.4453	-9.30995	Yes	0
737	1	Maclura	-70.4453	-9.30995	Yes	0
738	1	Macoubea	-70.4453	-9.30995	Yes	0
739	1	Macradenia	-70.4453	-9.30995	Yes	0
740	1	Macroclinium	-70.4453	-9.30995	Yes	0
741	1	Macrocnemum	-70.4453	-9.30995	Yes	0
742	1	Macrolobium	-70.4453	-9.30995	Yes	0
743	1	Macroptilium	-70.4453	-9.30995	Yes	0
744	1	Macrosamanea	-70.4453	-9.30995	Yes	0
745	1	Magnolia	-70.4453	-9.30995	Yes	0
746	1	Mahurea	-70.4453	-9.30995	Yes	0
747	1	Maieta	-70.4453	-9.30995	Yes	0
748	1	Malanea	-70.4453	-9.30995	Yes	0
749	1	Malmea	-70.4453	-9.30995	Yes	0
750	1	Malouetia	-70.4453	-9.30995	Yes	0
751	1	Malpighia	-70.4453	-9.30995	Yes	0
752	1	Malvaviscus	-70.4453	-9.30995	Yes	0
753	1	Mandevilla	-70.4453	-9.30995	Yes	0
754	1	Manettia	-70.4453	-9.30995	Yes	0
755	1	Manihot	-70.4453	-9.30995	Yes	0
756	1	Manilkara	-70.4453	-9.30995	Yes	0
757	1	Mansoa	-70.4453	-9.30995	Yes	0
758	1	Mappia	-70.4453	-9.30995	Yes	0
759	1	Maprounea	-70.4453	-9.30995	Yes	0
760	1	Maquira	-70.4453	-9.30995	Yes	0
761	1	Maranta	-70.4453	-9.30995	Yes	0
762	1	Marcgravia	-70.4453	-9.30995	Yes	0
763	1	Margaritaria	-70.4453	-9.30995	Yes	0
764	1	Margaritopsis	-70.4453	-9.30995	Yes	0
765	1	Marila	-70.4453	-9.30995	Yes	0
766	1	Maripa	-70.4453	-9.30995	Yes	0
767	1	Markea	-70.4453	-9.30995	Yes	0
768	1	Marlierea	-70.4453	-9.30995	Yes	0
769	1	Marsdenia	-70.4453	-9.30995	Yes	0
770	1	Marsypianthes	-70.4453	-9.30995	Yes	0
771	1	Martinella	-70.4453	-9.30995	Yes	0
772	1	Martiodendron	-70.4453	-9.30995	Yes	0
773	1	Mascagnia	-70.4453	-9.30995	Yes	0
774	1	Masdevallia	-70.4453	-9.30995	Yes	0
775	1	Matayba	-70.4453	-9.30995	Yes	0
776	1	Matelea	-70.4453	-9.30995	Yes	0
777	1	Matisia	-70.4453	-9.30995	Yes	0
778	1	Mauritia	-70.4453	-9.30995	Yes	0
779	1	Mauritiella	-70.4453	-9.30995	Yes	0
780	1	Maxillaria	-70.4453	-9.30995	Yes	0
781	1	Mayaca	-70.4453	-9.30995	Yes	0
782	1	Mayna	-70.4453	-9.30995	Yes	0
783	1	Maytenus	-70.4453	-9.30995	Yes	0
784	1	Mecardonia	-70.4453	-9.30995	Yes	0
785	1	Medicago	-70.4453	-9.30995	Yes	1
786	1	Melampodium	-70.4453	-9.30995	Yes	0
787	1	Melananthus	-70.4453	-9.30995	Yes	0
788	1	Melanthera	-70.4453	-9.30995	Yes	0
789	1	Melicoccus	-70.4453	-9.30995	Yes	0
790	1	Melinis	-70.4453	-9.30995	1	1
791	1	Meliosma	-70.4453	-9.30995	Yes	0
792	1	Melochia	-70.4453	-9.30995	Yes	0
793	1	Melothria	-70.4453	-9.30995	Yes	0
794	1	Mendoncia	-70.4453	-9.30995	Yes	0
795	1	Meriania	-70.4453	-9.30995	Yes	0
796	1	Merostachys	-70.4453	-9.30995	Yes	0
797	1	Merremia	-70.4453	-9.30995	Yes	0
798	1	Mesechites	-70.4453	-9.30995	Yes	0
799	1	Mesosetum	-70.4453	-9.30995	Yes	0
800	1	Metalepis	-70.4453	-9.30995	Yes	0
801	1	Metrodorea	-70.4453	-9.30995	Yes	0
802	1	Mezia	-70.4453	-9.30995	Yes	0
803	1	Miconia	-70.4453	-9.30995	Yes	0
804	1	Microchilus	-70.4453	-9.30995	Yes	0
805	1	Micropholis	-70.4453	-9.30995	Yes	0
806	1	Microstachys	-70.4453	-9.30995	Yes	0
807	1	Microtea	-70.4453	-9.30995	Yes	0
808	1	Mikania	-70.4453	-9.30995	Yes	0
809	1	Mimosa	-70.4453	-9.30995	Yes	0
810	1	Minquartia	-70.4453	-9.30995	Yes	0
811	1	Mitracarpus	-70.4453	-9.30995	Yes	0
812	1	Moldenhawera	-70.4453	-9.30995	Yes	1
813	1	Mollia	-70.4453	-9.30995	Yes	0
814	1	Mollinedia	-70.4453	-9.30995	Yes	0
815	1	Molongum	-70.4453	-9.30995	Yes	0
816	1	Momordica	-70.4453	-9.30995	1	0
817	1	Monnina	-70.4453	-9.30995	Yes	0
818	1	Monolena	-70.4453	-9.30995	Yes	0
819	1	Monopyle	-70.4453	-9.30995	Yes	0
820	1	Monotagma	-70.4453	-9.30995	Yes	0
821	1	Monstera	-70.4453	-9.30995	Yes	0
822	1	Monteiroa	-70.4453	-9.30995	Yes	1
823	1	Monteverdia	-70.4453	-9.30995	Yes	0
824	1	Montrichardia	-70.4453	-9.30995	Yes	0
825	1	Morisonia	-70.4453	-9.30995	Yes	0
826	1	Mormodes	-70.4453	-9.30995	Yes	0
827	1	Morus	-70.4453	-9.30995	Yes	0
828	1	Mosannona	-70.4453	-9.30995	Yes	0
829	1	Mouriri	-70.4453	-9.30995	Yes	0
830	1	Moutabea	-70.4453	-9.30995	Yes	0
831	1	Mucuna	-70.4453	-9.30995	Yes	0
832	1	Muellera	-70.4453	-9.30995	Yes	0
833	1	Muntingia	-70.4453	-9.30995	Yes	0
834	1	Murdannia	-70.4453	-9.30995	Yes	0
835	1	Myoxanthus	-70.4453	-9.30995	Yes	0
836	1	Myrcia	-70.4453	-9.30995	Yes	0
837	1	Myrciaria	-70.4453	-9.30995	Yes	0
838	1	Myriocarpa	-70.4453	-9.30995	Yes	0
839	1	Myriophyllum	-70.4453	-9.30995	Yes	0
840	1	Myrocarpus	-70.4453	-9.30995	Yes	0
841	1	Myrosma	-70.4453	-9.30995	Yes	0
842	1	Myroxylon	-70.4453	-9.30995	Yes	0
843	1	Myrrhinium	-70.4453	-9.30995	Yes	0
844	1	Myrsine	-70.4453	-9.30995	Yes	0
845	1	Najas	-70.4453	-9.30995	Yes	0
846	1	Naucleopsis	-70.4453	-9.30995	Yes	0
847	1	Nautilocalyx	-70.4453	-9.30995	Yes	0
848	1	Nealchornea	-70.4453	-9.30995	Yes	0
849	1	Nectandra	-70.4453	-9.30995	Yes	0
850	1	Neea	-70.4453	-9.30995	Yes	0
851	1	Nelsonia	-70.4453	-9.30995	1	1
852	1	Neomarica	-70.4453	-9.30995	Yes	0
853	1	Neoptychocarpus	-70.4453	-9.30995	Yes	0
854	1	Neoraputia	-70.4453	-9.30995	Yes	0
855	1	Neoregelia	-70.4453	-9.30995	Yes	0
856	1	Nephradenia	-70.4453	-9.30995	Yes	0
857	1	Nepsera	-70.4453	-9.30995	Yes	0
858	1	Neptunia	-70.4453	-9.30995	Yes	0
859	1	Nidema	-70.4453	-9.30995	Yes	0
860	1	Niedenzuella	-70.4453	-9.30995	Yes	0
861	1	Nissolia	-70.4453	-9.30995	Yes	0
862	1	Noisettia	-70.4453	-9.30995	Yes	0
863	1	Norantea	-70.4453	-9.30995	Yes	0
864	1	Nothotalisia	-70.4453	-9.30995	Yes	0
865	1	Notopleura	-70.4453	-9.30995	Yes	0
866	1	Notylia	-70.4453	-9.30995	Yes	0
867	1	Nymphaea	-70.4453	-9.30995	Yes	0
868	1	Ochroma	-70.4453	-9.30995	Yes	0
869	1	Ochthocosmus	-70.4453	-9.30995	Yes	0
870	1	Ocimum	-70.4453	-9.30995	Yes	0
871	1	Ocotea	-70.4453	-9.30995	Yes	0
872	1	Octomeria	-70.4453	-9.30995	Yes	0
873	1	Odonellia	-70.4453	-9.30995	Yes	0
874	1	Odontadenia	-70.4453	-9.30995	Yes	0
875	1	Odontocarya	-70.4453	-9.30995	Yes	0
876	1	Oenocarpus	-70.4453	-9.30995	Yes	0
877	1	Oenothera	-70.4453	-9.30995	Yes	0
878	1	Oldenlandia	-70.4453	-9.30995	Yes	0
879	1	Olyra	-70.4453	-9.30995	Yes	0
880	1	Ombrophytum	-70.4453	-9.30995	Yes	0
881	1	Omphalea	-70.4453	-9.30995	Yes	0
882	1	Oncidium	-70.4453	-9.30995	Yes	0
883	1	Onychopetalum	-70.4453	-9.30995	Yes	0
884	1	Operculina	-70.4453	-9.30995	Yes	0
885	1	Ophiocaryon	-70.4453	-9.30995	Yes	0
886	1	Oplismenus	-70.4453	-9.30995	Yes	0
887	1	Oreopanax	-70.4453	-9.30995	Yes	0
888	1	Orleanesia	-70.4453	-9.30995	Yes	0
889	1	Ormosia	-70.4453	-9.30995	Yes	0
890	1	Ornithidium	-70.4453	-9.30995	Yes	0
891	1	Ornithocephalus	-70.4453	-9.30995	Yes	0
892	1	Orthoclada	-70.4453	-9.30995	Yes	0
893	1	Orthomene	-70.4453	-9.30995	Yes	0
894	1	Oryctanthus	-70.4453	-9.30995	Yes	0
895	1	Oryza	-70.4453	-9.30995	Yes	0
896	1	Ossaea	-70.4453	-9.30995	Yes	0
897	1	Osteophloeum	-70.4453	-9.30995	Yes	0
898	1	Otachyrium	-70.4453	-9.30995	Yes	0
899	1	Otoba	-70.4453	-9.30995	Yes	0
900	1	Ouratea	-70.4453	-9.30995	Yes	0
901	1	Oxalis	-70.4453	-9.30995	Yes	0
902	1	Oxandra	-70.4453	-9.30995	Yes	0
903	1	Oxypetalum	-70.4453	-9.30995	Yes	0
904	1	Pabstiella	-70.4453	-9.30995	Yes	0
905	1	Pachira	-70.4453	-9.30995	Yes	0
906	1	Pachystachys	-70.4453	-9.30995	Yes	0
907	1	Pachystroma	-70.4453	-9.30995	Yes	0
908	1	Pacouria	-70.4453	-9.30995	Yes	0
909	1	Pacourina	-70.4453	-9.30995	Yes	0
910	1	Paepalanthus	-70.4453	-9.30995	Yes	0
911	1	Pagamea	-70.4453	-9.30995	Yes	0
912	1	Palicourea	-70.4453	-9.30995	Yes	0
913	1	Palmorchis	-70.4453	-9.30995	Yes	0
914	1	Pamphalea	-70.4453	-9.30995	Yes	0
915	1	Panicum	-70.4453	-9.30995	Yes	0
916	1	Panopsis	-70.4453	-9.30995	Yes	0
917	1	Parachimarrhis	-70.4453	-9.30995	Yes	0
918	1	Paradrymonia	-70.4453	-9.30995	Yes	0
919	1	Paradrypetes	-70.4453	-9.30995	Yes	0
920	1	Parahancornia	-70.4453	-9.30995	Yes	0
921	1	Parapiptadenia	-70.4453	-9.30995	Yes	0
922	1	Parathesis	-70.4453	-9.30995	Yes	0
923	1	Pariana	-70.4453	-9.30995	Yes	0
924	1	Parinari	-70.4453	-9.30995	Yes	0
925	1	Parkia	-70.4453	-9.30995	Yes	0
926	1	Parkinsonia	-70.4453	-9.30995	1	0
927	1	Parodiolyra	-70.4453	-9.30995	Yes	0
928	1	Paspalum	-70.4453	-9.30995	Yes	0
929	1	Passiflora	-70.4453	-9.30995	Yes	0
930	1	Patinoa	-70.4453	-9.30995	Yes	0
931	1	Paullinia	-70.4453	-9.30995	Yes	0
932	1	Pausandra	-70.4453	-9.30995	Yes	0
933	1	Pavonia	-70.4453	-9.30995	Yes	0
934	1	Paypayrola	-70.4453	-9.30995	Yes	0
935	1	Pectis	-70.4453	-9.30995	Yes	0
936	1	Pedersenia	-70.4453	-9.30995	Yes	0
937	1	Peixotoa	-70.4453	-9.30995	Yes	0
938	1	Pelexia	-70.4453	-9.30995	Yes	0
939	1	Peltaea	-70.4453	-9.30995	Yes	0
940	1	Peltogyne	-70.4453	-9.30995	Yes	0
941	1	Peltophorum	-70.4453	-9.30995	Yes	0
942	1	Pennisetum	-70.4453	-9.30995	Yes	0
943	1	Pentagonia	-70.4453	-9.30995	Yes	0
944	1	Peperomia	-70.4453	-9.30995	Yes	0
945	1	Pera	-70.4453	-9.30995	Yes	0
946	1	Perama	-70.4453	-9.30995	Yes	0
947	1	Perebea	-70.4453	-9.30995	Yes	0
948	1	Pereskia	-70.4453	-9.30995	Yes	0
949	1	Peritassa	-70.4453	-9.30995	Yes	0
950	1	Persicaria	-70.4453	-9.30995	Yes	0
951	1	Petrea	-70.4453	-9.30995	Yes	0
952	1	Pfaffia	-70.4453	-9.30995	Yes	0
953	1	Phanera	-70.4453	-9.30995	Yes	1
954	1	Pharus	-70.4453	-9.30995	Yes	0
955	1	Phaseolus	-70.4453	-9.30995	Yes	0
956	1	Phenakospermum	-70.4453	-9.30995	Yes	0
957	1	Phenax	-70.4453	-9.30995	Yes	0
958	1	Philacra	-70.4453	-9.30995	Yes	0
959	1	Philodendron	-70.4453	-9.30995	Yes	0
960	1	Philodice	-70.4453	-9.30995	Yes	0
961	1	Phoradendron	-70.4453	-9.30995	Yes	0
962	1	Phthirusa	-70.4453	-9.30995	Yes	0
963	1	Phyla	-70.4453	-9.30995	Yes	0
964	1	Phyllanthus	-70.4453	-9.30995	Yes	0
965	1	Physalis	-70.4453	-9.30995	Yes	0
966	1	Physocalymma	-70.4453	-9.30995	Yes	0
967	1	Phytelephas	-70.4453	-9.30995	Yes	0
968	1	Phytolacca	-70.4453	-9.30995	Yes	0
969	1	Picramnia	-70.4453	-9.30995	Yes	0
970	1	Pilea	-70.4453	-9.30995	Yes	0
971	1	Pilocarpus	-70.4453	-9.30995	Yes	0
972	1	Piper	-70.4453	-9.30995	Yes	0
973	1	Piptadenia	-70.4453	-9.30995	Yes	0
974	1	Piptocarpha	-70.4453	-9.30995	Yes	0
975	1	Piptochaetium	-70.4453	-9.30995	Yes	0
976	1	Piresia	-70.4453	-9.30995	Yes	0
977	1	Piriqueta	-70.4453	-9.30995	Yes	0
978	1	Pistia	-70.4453	-9.30995	Yes	0
979	1	Pitcairnia	-70.4453	-9.30995	Yes	0
980	1	Pithecellobium	-70.4453	-9.30995	Yes	0
981	1	Pittoniotis	-70.4453	-9.30995	Yes	0
982	1	Platycarpum	-70.4453	-9.30995	Yes	0
983	1	Platycyamus	-70.4453	-9.30995	Yes	0
984	1	Platymiscium	-70.4453	-9.30995	Yes	0
985	1	Platypodium	-70.4453	-9.30995	Yes	0
986	1	Plectranthus	-70.4453	-9.30995	Yes	1
987	1	Pleonotoma	-70.4453	-9.30995	Yes	0
988	1	Pleuranthodendron	-70.4453	-9.30995	Yes	0
989	1	Pleurostachys	-70.4453	-9.30995	Yes	0
990	1	Pleurothyrium	-70.4453	-9.30995	Yes	0
991	1	Plinia	-70.4453	-9.30995	Yes	0
992	1	Plowmanianthus	-70.4453	-9.30995	Yes	0
993	1	Pluchea	-70.4453	-9.30995	Yes	0
994	1	Plukenetia	-70.4453	-9.30995	Yes	0
995	1	Poa	-70.4453	-9.30995	Yes	0
996	1	Podocalyx	-70.4453	-9.30995	Yes	0
997	1	Poecilanthe	-70.4453	-9.30995	Yes	0
998	1	Poeppigia	-70.4453	-9.30995	Yes	0
999	1	Pogonopus	-70.4453	-9.30995	Yes	0
1000	1	Polygala	-70.4453	-9.30995	Yes	0
1001	1	Polypogon	-70.4453	-9.30995	Yes	0
1002	1	Polystachya	-70.4453	-9.30995	Yes	0
1003	1	Pombalia	-70.4453	-9.30995	Yes	0
1004	1	Porcelia	-70.4453	-9.30995	Yes	0
1005	1	Porophyllum	-70.4453	-9.30995	Yes	0
1006	1	Portulaca	-70.4453	-9.30995	Yes	0
1007	1	Posoqueria	-70.4453	-9.30995	Yes	0
1008	1	Potalia	-70.4453	-9.30995	Yes	0
1009	1	Potamogeton	-70.4453	-9.30995	Yes	0
1010	1	Poulsenia	-70.4453	-9.30995	Yes	0
1011	1	Pourouma	-70.4453	-9.30995	Yes	0
1012	1	Pouteria	-70.4453	-9.30995	Yes	0
1013	1	Pouzolzia	-70.4453	-9.30995	Yes	0
1014	1	Pradosia	-70.4453	-9.30995	Yes	0
1015	1	Pranceacanthus	-70.4453	-9.30995	Yes	0
1016	1	Praxelis	-70.4453	-9.30995	Yes	0
1017	1	Prescottia	-70.4453	-9.30995	Yes	0
1018	1	Prestoea	-70.4453	-9.30995	Yes	0
1019	1	Prestonia	-70.4453	-9.30995	Yes	0
1020	1	Prionostemma	-70.4453	-9.30995	Yes	0
1021	1	Pristimera	-70.4453	-9.30995	Yes	0
1022	1	Prockia	-70.4453	-9.30995	Yes	0
1023	1	Prosthechea	-70.4453	-9.30995	Yes	0
1024	1	Protium	-70.4453	-9.30995	Yes	0
1025	1	Prunus	-70.4453	-9.30995	Yes	0
1026	1	Pseudechinolaena	-70.4453	-9.30995	Yes	0
1027	1	Pseudelephantopus	-70.4453	-9.30995	Yes	0
1028	1	Pseuderanthemum	-70.4453	-9.30995	Yes	0
1029	1	Pseudima	-70.4453	-9.30995	Yes	0
1030	1	Pseudobombax	-70.4453	-9.30995	Yes	0
1031	1	Pseudoconnarus	-70.4453	-9.30995	Yes	0
1032	1	Pseudolmedia	-70.4453	-9.30995	Yes	0
1033	1	Pseudomalmea	-70.4453	-9.30995	Yes	0
1034	1	Pseudopiptadenia	-70.4453	-9.30995	Yes	0
1035	1	Pseudorhipsalis	-70.4453	-9.30995	Yes	0
1036	1	Pseudosenefeldera	-70.4453	-9.30995	Yes	0
1037	1	Pseudoxandra	-70.4453	-9.30995	Yes	0
1038	1	Psidium	-70.4453	-9.30995	Yes	0
1039	1	Psiguria	-70.4453	-9.30995	Yes	0
1040	1	Psittacanthus	-70.4453	-9.30995	Yes	0
1041	1	Psychotria	-70.4453	-9.30995	Yes	0
1042	1	Psyllocarpus	-70.4453	-9.30995	Yes	0
1043	1	Pterocarpus	-70.4453	-9.30995	Yes	0
1044	1	Pteropepon	-70.4453	-9.30995	Yes	0
1045	1	Pterygota	-70.4453	-9.30995	Yes	0
1046	1	Pulchranthus	-70.4453	-9.30995	Yes	0
1047	1	Puya	-70.4453	-9.30995	Yes	0
1048	1	Pyrostegia	-70.4453	-9.30995	Yes	0
1049	1	Qualea	-70.4453	-9.30995	Yes	0
1050	1	Quararibea	-70.4453	-9.30995	Yes	0
1051	1	Quiina	-70.4453	-9.30995	Yes	0
1052	1	Raddiella	-70.4453	-9.30995	Yes	0
1053	1	Rafnia	-70.4453	-9.30995	Yes	1
1054	1	Randia	-70.4453	-9.30995	Yes	0
1055	1	Ranunculus	-70.4453	-9.30995	Yes	0
1056	1	Rapatea	-70.4453	-9.30995	Yes	0
1057	1	Raputia	-70.4453	-9.30995	Yes	0
1058	1	Rauia	-70.4453	-9.30995	Yes	0
1059	1	Raulinoreitzia	-70.4453	-9.30995	Yes	0
1060	1	Rauvolfia	-70.4453	-9.30995	Yes	0
1061	1	Ravenia	-70.4453	-9.30995	Yes	0
1062	1	Reitzia	-70.4453	-9.30995	Yes	1
1063	1	Remijia	-70.4453	-9.30995	Yes	0
1064	1	Renealmia	-70.4453	-9.30995	Yes	0
1065	1	Retiniphyllum	-70.4453	-9.30995	Yes	0
1066	1	Rhabdadenia	-70.4453	-9.30995	Yes	0
1067	1	Rhamnidium	-70.4453	-9.30995	Yes	0
1068	1	Rhigospira	-70.4453	-9.30995	Yes	0
1069	1	Rhodospatha	-70.4453	-9.30995	Yes	0
1070	1	Rhodostemonodaphne	-70.4453	-9.30995	Yes	0
1071	1	Rhodothyrsus	-70.4453	-9.30995	Yes	0
1072	1	Rhynchanthera	-70.4453	-9.30995	Yes	0
1073	1	Rhynchosia	-70.4453	-9.30995	Yes	0
1074	1	Rhynchospora	-70.4453	-9.30995	Yes	0
1075	1	Richeria	-70.4453	-9.30995	Yes	0
1076	1	Richterago	-70.4453	-9.30995	Yes	1
1077	1	Rinorea	-70.4453	-9.30995	Yes	0
1078	1	Rinoreocarpus	-70.4453	-9.30995	Yes	0
1079	1	Rivina	-70.4453	-9.30995	Yes	0
1080	1	Rodriguezia	-70.4453	-9.30995	Yes	0
1081	1	Ronabea	-70.4453	-9.30995	Yes	0
1082	1	Rondonanthus	-70.4453	-9.30995	Yes	0
1083	1	Rosenbergiodendron	-70.4453	-9.30995	Yes	0
1084	1	Rostraria	-70.4453	-9.30995	Yes	0
1085	1	Roucheria	-70.4453	-9.30995	Yes	0
1086	1	Roupala	-70.4453	-9.30995	Yes	0
1087	1	Rourea	-70.4453	-9.30995	Yes	0
1088	1	Rubus	-70.4453	-9.30995	Yes	0
1089	1	Rudgea	-70.4453	-9.30995	Yes	0
1090	1	Rudolfiella	-70.4453	-9.30995	Yes	0
1091	1	Ruellia	-70.4453	-9.30995	Yes	0
1092	1	Ruizodendron	-70.4453	-9.30995	Yes	0
1093	1	Ruizterania	-70.4453	-9.30995	Yes	0
1094	1	Ruprechtia	-70.4453	-9.30995	Yes	0
1095	1	Ruta	-70.4453	-9.30995	Yes	1
1096	1	Ryania	-70.4453	-9.30995	Yes	0
1097	1	Rytidostylis	-70.4453	-9.30995	Yes	0
1098	1	Sabicea	-70.4453	-9.30995	Yes	0
1099	1	Sacoglottis	-70.4453	-9.30995	Yes	0
1100	1	Sagittaria	-70.4453	-9.30995	Yes	0
1101	1	Sagotia	-70.4453	-9.30995	Yes	0
1102	1	Salacia	-70.4453	-9.30995	Yes	0
1103	1	Salix	-70.4453	-9.30995	Yes	0
1104	1	Salpinga	-70.4453	-9.30995	Yes	0
1105	1	Samanea	-70.4453	-9.30995	Yes	0
1106	1	Sambucus	-70.4453	-9.30995	1	0
1107	1	Sanchezia	-70.4453	-9.30995	Yes	0
1108	1	Sandemania	-70.4453	-9.30995	Yes	0
1109	1	Sandwithia	-70.4453	-9.30995	Yes	0
1110	1	Sapindus	-70.4453	-9.30995	Yes	0
1111	1	Sapium	-70.4453	-9.30995	Yes	0
1112	1	Sarcaulus	-70.4453	-9.30995	Yes	0
1113	1	Sauvagesia	-70.4453	-9.30995	Yes	0
1114	1	Scaevola	-70.4453	-9.30995	Yes	0
1115	1	Scaphyglottis	-70.4453	-9.30995	Yes	0
1116	1	Schefflera	-70.4453	-9.30995	Yes	0
1117	1	Schistostemon	-70.4453	-9.30995	Yes	0
1118	1	Schizachyrium	-70.4453	-9.30995	Yes	0
1119	1	Schizolobium	-70.4453	-9.30995	Yes	0
1120	1	Schlegelia	-70.4453	-9.30995	Yes	0
1121	1	Schoenobiblus	-70.4453	-9.30995	Yes	0
1122	1	Schradera	-70.4453	-9.30995	Yes	0
1123	1	Schultesia	-70.4453	-9.30995	Yes	0
1124	1	Schwenckia	-70.4453	-9.30995	Yes	0
1125	1	Sciadotenia	-70.4453	-9.30995	Yes	0
1126	1	Sciaphila	-70.4453	-9.30995	Yes	0
1127	1	Scleria	-70.4453	-9.30995	Yes	0
1128	1	Scoparia	-70.4453	-9.30995	Yes	0
1129	1	Scutellaria	-70.4453	-9.30995	Yes	0
1130	1	Scutia	-70.4453	-9.30995	Yes	0
1131	1	Sebastiania	-70.4453	-9.30995	Yes	0
1132	1	Secondatia	-70.4453	-9.30995	Yes	0
1133	1	Securidaca	-70.4453	-9.30995	Yes	0
1134	1	Seguieria	-70.4453	-9.30995	Yes	0
1135	1	Semaphyllanthe	-70.4453	-9.30995	Yes	0
1136	1	Senecio	-70.4453	-9.30995	Yes	0
1137	1	Senefeldera	-70.4453	-9.30995	Yes	0
1138	1	Senegalia	-70.4453	-9.30995	Yes	0
1139	1	Senna	-70.4453	-9.30995	Yes	0
1140	1	Serianthes	-70.4453	-9.30995	Yes	0
1141	1	Serjania	-70.4453	-9.30995	Yes	0
1142	1	Sesbania	-70.4453	-9.30995	Yes	0
1143	1	Setaria	-70.4453	-9.30995	Yes	0
1144	1	Sicydium	-70.4453	-9.30995	Yes	0
1145	1	Sicyos	-70.4453	-9.30995	Yes	0
1146	1	Sida	-70.4453	-9.30995	Yes	0
1147	1	Sideroxylon	-70.4453	-9.30995	Yes	0
1148	1	Simaba	-70.4453	-9.30995	Yes	0
1149	1	Simarouba	-70.4453	-9.30995	Yes	0
1150	1	Simira	-70.4453	-9.30995	Yes	0
1151	1	Sinningia	-70.4453	-9.30995	Yes	0
1152	1	Siolmatra	-70.4453	-9.30995	Yes	0
1153	1	Sipanea	-70.4453	-9.30995	Yes	0
1154	1	Sipaneopsis	-70.4453	-9.30995	Yes	0
1155	1	Siparuna	-70.4453	-9.30995	Yes	0
1156	1	Siphanthera	-70.4453	-9.30995	Yes	0
1157	1	Sisyrinchium	-70.4453	-9.30995	Yes	0
1158	1	Sloanea	-70.4453	-9.30995	Yes	0
1159	1	Smilax	-70.4453	-9.30995	Yes	0
1160	1	Sobralia	-70.4453	-9.30995	Yes	0
1161	1	Socratea	-70.4453	-9.30995	Yes	0
1162	1	Solanum	-70.4453	-9.30995	Yes	0
1163	1	Sommera	-70.4453	-9.30995	Yes	0
1164	1	Sonchus	-70.4453	-9.30995	Yes	0
1165	1	Sorghastrum	-70.4453	-9.30995	Yes	0
1166	1	Sorocea	-70.4453	-9.30995	Yes	0
1167	1	Souroubea	-70.4453	-9.30995	Yes	0
1168	1	Sparattanthelium	-70.4453	-9.30995	Yes	0
1169	1	Sparattosperma	-70.4453	-9.30995	Yes	0
1170	1	Spathiphyllum	-70.4453	-9.30995	Yes	0
1171	1	Specklinia	-70.4453	-9.30995	Yes	0
1172	1	Spermacoce	-70.4453	-9.30995	Yes	0
1173	1	Sphagneticola	-70.4453	-9.30995	Yes	0
1174	1	Sphinctanthus	-70.4453	-9.30995	Yes	0
1175	1	Spigelia	-70.4453	-9.30995	Yes	0
1176	1	Spiranthera	-70.4453	-9.30995	Yes	0
1177	1	Spondias	-70.4453	-9.30995	Yes	0
1178	1	Spongiosperma	-70.4453	-9.30995	Yes	0
1179	1	Sporobolus	-70.4453	-9.30995	Yes	0
1180	1	Stachyarrhena	-70.4453	-9.30995	Yes	0
1181	1	Stachytarpheta	-70.4453	-9.30995	Yes	0
1182	1	Staelia	-70.4453	-9.30995	Yes	0
1183	1	Stegolepis	-70.4453	-9.30995	Yes	0
1184	1	Steinchisma	-70.4453	-9.30995	Yes	0
1185	1	Stelis	-70.4453	-9.30995	Yes	0
1186	1	Stemodia	-70.4453	-9.30995	Yes	0
1187	1	Stenandrium	-70.4453	-9.30995	Yes	0
1188	1	Stenostephanus	-70.4453	-9.30995	Yes	0
1189	1	Stenostomum	-70.4453	-9.30995	Yes	0
1190	1	Sterculia	-70.4453	-9.30995	Yes	0
1191	1	Stigmaphyllon	-70.4453	-9.30995	Yes	0
1192	1	Stipa	-70.4453	-9.30995	Yes	0
1193	1	Stizophyllum	-70.4453	-9.30995	Yes	0
1194	1	Streblacanthus	-70.4453	-9.30995	Yes	0
1195	1	Streptochaeta	-70.4453	-9.30995	Yes	0
1196	1	Streptogyna	-70.4453	-9.30995	Yes	0
1197	1	Streptostachys	-70.4453	-9.30995	Yes	0
1198	1	Stromanthe	-70.4453	-9.30995	Yes	0
1199	1	Struchium	-70.4453	-9.30995	Yes	0
1200	1	Struthanthus	-70.4453	-9.30995	Yes	0
1201	1	Strychnos	-70.4453	-9.30995	Yes	0
1202	1	Stryphnodendron	-70.4453	-9.30995	Yes	0
1203	1	Stylogyne	-70.4453	-9.30995	Yes	0
1204	1	Stylosanthes	-70.4453	-9.30995	Yes	0
1205	1	Styrax	-70.4453	-9.30995	Yes	0
1206	1	Sucrea	-70.4453	-9.30995	Yes	0
1207	1	Suessenguthia	-70.4453	-9.30995	Yes	0
1208	1	Swartzia	-70.4453	-9.30995	Yes	0
1209	1	Swietenia	-70.4453	-9.30995	Yes	0
1210	1	Syagrus	-70.4453	-9.30995	Yes	0
1211	1	Symbolanthus	-70.4453	-9.30995	Yes	0
1212	1	Symmeria	-70.4453	-9.30995	Yes	0
1213	1	Symphonia	-70.4453	-9.30995	Yes	0
1214	1	Symplocos	-70.4453	-9.30995	Yes	0
1215	1	Synedrella	-70.4453	-9.30995	Yes	0
1216	1	Syngonanthus	-70.4453	-9.30995	Yes	0
1217	1	Syngonium	-70.4453	-9.30995	Yes	0
1218	1	Syzygium	-70.4453	-9.30995	Yes	0
1219	1	Tabebuia	-70.4453	-9.30995	Yes	0
1220	1	Tabernaemontana	-70.4453	-9.30995	Yes	0
1221	1	Taccarum	-70.4453	-9.30995	Yes	0
1222	1	Tachia	-70.4453	-9.30995	Yes	0
1223	1	Tachigali	-70.4453	-9.30995	Yes	0
1224	1	Tagetes	-70.4453	-9.30995	Yes	0
1225	1	Talinum	-70.4453	-9.30995	Yes	0
1226	1	Talipariti	-70.4453	-9.30995	Yes	0
1227	1	Talisia	-70.4453	-9.30995	Yes	0
1228	1	Tamarindus	-70.4453	-9.30995	Yes	1
1229	1	Tanaecium	-70.4453	-9.30995	Yes	0
1230	1	Tapeinostemon	-70.4453	-9.30995	Yes	0
1231	1	Tapirira	-70.4453	-9.30995	Yes	0
1232	1	Tapura	-70.4453	-9.30995	Yes	0
1233	1	Taralea	-70.4453	-9.30995	Yes	0
1234	1	Tassadia	-70.4453	-9.30995	Yes	0
1235	1	Telitoxicum	-70.4453	-9.30995	Yes	0
1236	1	Temnadenia	-70.4453	-9.30995	Yes	0
1237	1	Tephrosia	-70.4453	-9.30995	Yes	0
1238	1	Teramnus	-70.4453	-9.30995	Yes	0
1239	1	Terminalia	-70.4453	-9.30995	Yes	0
1240	1	Ternstroemia	-70.4453	-9.30995	Yes	0
1241	1	Tessaria	-70.4453	-9.30995	Yes	0
1242	1	Tetracera	-70.4453	-9.30995	Yes	0
1243	1	Tetragastris	-70.4453	-9.30995	Yes	0
1244	1	Tetrameranthus	-70.4453	-9.30995	Yes	0
1245	1	Tetrapterys	-70.4453	-9.30995	Yes	0
1246	1	Tetrathylacium	-70.4453	-9.30995	Yes	0
1247	1	Tetrorchidium	-70.4453	-9.30995	Yes	0
1248	1	Thalia	-70.4453	-9.30995	Yes	0
1249	1	Thalictrum	-70.4453	-9.30995	Yes	0
1250	1	Theobroma	-70.4453	-9.30995	Yes	0
1251	1	Thiloa	-70.4453	-9.30995	Yes	0
1252	1	Thinouia	-70.4453	-9.30995	Yes	0
1253	1	Thismia	-70.4453	-9.30995	Yes	0
1254	1	Thoracocarpus	-70.4453	-9.30995	Yes	0
1255	1	Thrasya	-70.4453	-9.30995	Yes	0
1256	1	Thyrsodium	-70.4453	-9.30995	Yes	0
1257	1	Tibouchina	-70.4453	-9.30995	Yes	0
1258	1	Ticorea	-70.4453	-9.30995	Yes	0
1259	1	Tillandsia	-70.4453	-9.30995	Yes	0
1260	1	Tithonia	-70.4453	-9.30995	Yes	1
1261	1	Tocantinia	-70.4453	-9.30995	Yes	0
1262	1	Tococa	-70.4453	-9.30995	Yes	0
1263	1	Tocoyena	-70.4453	-9.30995	Yes	0
1264	1	Tonina	-70.4453	-9.30995	Yes	0
1265	1	Tontelea	-70.4453	-9.30995	Yes	0
1266	1	Torenia	-70.4453	-9.30995	Yes	0
1267	1	Toulicia	-70.4453	-9.30995	Yes	0
1268	1	Tournefortia	-70.4453	-9.30995	Yes	0
1269	1	Tovomita	-70.4453	-9.30995	Yes	0
1270	1	Toxosiphon	-70.4453	-9.30995	Yes	0
1271	1	Trachypogon	-70.4453	-9.30995	Yes	0
1272	1	Tradescantia	-70.4453	-9.30995	Yes	0
1273	1	Trattinnickia	-70.4453	-9.30995	Yes	0
1274	1	Trema	-70.4453	-9.30995	Yes	0
1275	1	Trichilia	-70.4453	-9.30995	Yes	0
1276	1	Trichocentrum	-70.4453	-9.30995	Yes	0
1277	1	Trichopilia	-70.4453	-9.30995	Yes	0
1278	1	Trichosalpinx	-70.4453	-9.30995	Yes	0
1279	1	Trichostigma	-70.4453	-9.30995	Yes	0
1280	1	Tridens	-70.4453	-9.30995	Yes	0
1281	1	Trifolium	-70.4453	-9.30995	Yes	0
1282	1	Trigonia	-70.4453	-9.30995	Yes	0
1283	1	Trigynaea	-70.4453	-9.30995	Yes	0
1284	1	Triolena	-70.4453	-9.30995	Yes	0
1285	1	Triphora	-70.4453	-9.30995	Yes	0
1286	1	Triplaris	-70.4453	-9.30995	Yes	0
1287	1	Tripogandra	-70.4453	-9.30995	Yes	0
1288	1	Triraphis	-70.4453	-9.30995	Yes	1
1289	1	Trischidium	-70.4453	-9.30995	Yes	0
1290	1	Trisetella	-70.4453	-9.30995	Yes	0
1291	1	Triticum	-70.4453	-9.30995	Yes	1
1292	1	Triumfetta	-70.4453	-9.30995	Yes	0
1293	1	Trizeuxis	-70.4453	-9.30995	Yes	0
1294	1	Trophis	-70.4453	-9.30995	Yes	0
1295	1	Trymatococcus	-70.4453	-9.30995	Yes	0
1296	1	Turbina	-70.4453	-9.30995	Yes	0
1297	1	Turnera	-70.4453	-9.30995	Yes	0
1298	1	Turpinia	-70.4453	-9.30995	Yes	0
1299	1	Tynanthus	-70.4453	-9.30995	Yes	0
1300	1	Typha	-70.4453	-9.30995	Yes	0
1301	1	Ulearum	-70.4453	-9.30995	Yes	0
1302	1	Uncaria	-70.4453	-9.30995	Yes	0
1303	1	Ungulipetalum	-70.4453	-9.30995	Yes	1
1304	1	Unonopsis	-70.4453	-9.30995	Yes	0
1305	1	Unxia	-70.4453	-9.30995	Yes	0
1306	1	Urena	-70.4453	-9.30995	Yes	0
1307	1	Urera	-70.4453	-9.30995	Yes	0
1308	1	Urospatha	-70.4453	-9.30995	Yes	0
1309	1	Urvillea	-70.4453	-9.30995	Yes	0
1310	1	Utricularia	-70.4453	-9.30995	Yes	0
1311	1	Vaccinium	-70.4453	-9.30995	Yes	0
1312	1	Vachellia	-70.4453	-9.30995	Yes	0
1313	1	Vanilla	-70.4453	-9.30995	Yes	0
1314	1	Vantanea	-70.4453	-9.30995	Yes	0
1315	1	Vasconcellea	-70.4453	-9.30995	Yes	0
1316	1	Vassobia	-70.4453	-9.30995	Yes	0
1317	1	Vatairea	-70.4453	-9.30995	Yes	0
1318	1	Vellozia	-70.4453	-9.30995	Yes	0
1319	1	Vernonanthura	-70.4453	-9.30995	Yes	0
1320	1	Vernonia	-70.4453	-9.30995	Yes	0
1321	1	Vicia	-70.4453	-9.30995	Yes	0
1322	1	Victoria	-70.4453	-9.30995	Yes	0
1323	1	Vigna	-70.4453	-9.30995	Yes	0
1324	1	Viguiera	-70.4453	-9.30995	Yes	0
1325	1	Viola	-70.4453	-9.30995	Yes	0
1326	1	Virola	-70.4453	-9.30995	Yes	0
1327	1	Vismia	-70.4453	-9.30995	Yes	0
1328	1	Vitex	-70.4453	-9.30995	Yes	0
1329	1	Vochysia	-70.4453	-9.30995	Yes	0
1330	1	Vouarana	-70.4453	-9.30995	Yes	0
1331	1	Voyria	-70.4453	-9.30995	Yes	0
1332	1	Vriesea	-70.4453	-9.30995	Yes	0
1333	1	Vulpia	-70.4453	-9.30995	Yes	0
1334	1	Wallacea	-70.4453	-9.30995	Yes	0
1335	1	Waltheria	-70.4453	-9.30995	Yes	0
1336	1	Warczewiczella	-70.4453	-9.30995	Yes	0
1337	1	Warszewiczia	-70.4453	-9.30995	Yes	0
1338	1	Wedelia	-70.4453	-9.30995	Yes	0
1339	1	Weinmannia	-70.4453	-9.30995	Yes	0
1340	1	Wendlandiella	-70.4453	-9.30995	Yes	0
1341	1	Wettinia	-70.4453	-9.30995	Yes	0
1342	1	Wissadula	-70.4453	-9.30995	Yes	0
1343	1	Witheringia	-70.4453	-9.30995	Yes	0
1344	1	Wullschlaegelia	-70.4453	-9.30995	Yes	0
1345	1	Xanthosoma	-70.4453	-9.30995	Yes	0
1346	1	Xerorchis	-70.4453	-9.30995	Yes	0
1347	1	Ximenia	-70.4453	-9.30995	Yes	0
1348	1	Xiphidium	-70.4453	-9.30995	Yes	0
1349	1	Xylobium	-70.4453	-9.30995	Yes	0
1350	1	Xylophragma	-70.4453	-9.30995	Yes	0
1351	1	Xylopia	-70.4453	-9.30995	Yes	0
1352	1	Xylosma	-70.4453	-9.30995	Yes	0
1353	1	Xyris	-70.4453	-9.30995	Yes	0
1354	1	Zamia	-70.4453	-9.30995	Yes	0
1355	1	Zanthoxylum	-70.4453	-9.30995	Yes	0
1356	1	Zapoteca	-70.4453	-9.30995	Yes	0
1357	1	Zea	-70.4453	-9.30995	1	1
1358	1	Zephyranthes	-70.4453	-9.30995	Yes	0
1359	1	Ziziphus	-70.4453	-9.30995	1	0
1360	1	Zollernia	-70.4453	-9.30995	Yes	0
1361	1	Zomicarpella	-70.4453	-9.30995	Yes	0
1362	1	Zornia	-70.4453	-9.30995	Yes	0
1363	1	Zygia	-70.4453	-9.30995	Yes	0
1364	2	Abies	28.8778	38.2928	Yes	0
1365	2	Abutilon	28.8778	38.2928	1	0
1366	2	Acalypha	28.8778	38.2928	1	0
1367	2	Acantholimon	28.8778	38.2928	Yes	0
1368	2	Acanthophyllum	28.8778	38.2928	Yes	0
1369	2	Acanthus	28.8778	38.2928	Yes	0
1370	2	Acer	28.8778	38.2928	Yes	0
1371	2	Achillea	28.8778	38.2928	Yes	0
1372	2	Actinolema	28.8778	38.2928	Yes	0
1373	2	Adonis	28.8778	38.2928	Yes	0
1374	2	Aegilops	28.8778	38.2928	Yes	0
1375	2	Aegokeras	28.8778	38.2928	Yes	0
1376	2	Aegonychon	28.8778	38.2928	Yes	0
1377	2	Aegopodium	28.8778	38.2928	Yes	0
1378	2	Aeluropus	28.8778	38.2928	Yes	0
1379	2	Aethionema	28.8778	38.2928	Yes	0
1380	2	Aethusa	28.8778	38.2928	Yes	0
1381	2	Agrimonia	28.8778	38.2928	Yes	0
1382	2	Agropyron	28.8778	38.2928	Yes	0
1383	2	Agrostemma	28.8778	38.2928	Yes	0
1384	2	Agrostis	28.8778	38.2928	Yes	0
1385	2	Aira	28.8778	38.2928	Yes	0
1386	2	Ajuga	28.8778	38.2928	Yes	0
1387	2	Albizia	28.8778	38.2928	1	0
1388	2	Alcea	28.8778	38.2928	Yes	0
1389	2	Alchemilla	28.8778	38.2928	Yes	0
1390	2	Alhagi	28.8778	38.2928	Yes	0
1391	2	Alisma	28.8778	38.2928	Yes	0
1392	2	Alkanna	28.8778	38.2928	Yes	0
1393	2	Alliaria	28.8778	38.2928	Yes	0
1394	2	Allium	28.8778	38.2928	Yes	0
1395	2	Alnus	28.8778	38.2928	Yes	0
1396	2	Alopecurus	28.8778	38.2928	Yes	0
1397	2	Althaea	28.8778	38.2928	Yes	0
1398	2	Althenia	28.8778	38.2928	Yes	0
1399	2	Alyssoides	28.8778	38.2928	Yes	0
1400	2	Alyssum	28.8778	38.2928	Yes	0
1401	2	Amaranthus	28.8778	38.2928	Yes	0
1402	2	Amblyopyrum	28.8778	38.2928	Yes	0
1403	2	Amelanchier	28.8778	38.2928	Yes	0
1404	2	Amelichloa	28.8778	38.2928	Yes	1
1405	2	Ammannia	28.8778	38.2928	Yes	0
1406	2	Ammi	28.8778	38.2928	Yes	0
1407	2	Ampelopsis	28.8778	38.2928	Yes	0
1408	2	Amphoricarpos	28.8778	38.2928	Yes	0
1409	2	Amsonia	28.8778	38.2928	Yes	0
1410	2	Anabasis	28.8778	38.2928	Yes	0
1411	2	Anacamptis	28.8778	38.2928	Yes	0
1412	2	Anacyclus	28.8778	38.2928	Yes	0
1413	2	Anagallis	28.8778	38.2928	Yes	0
1414	2	Anagyris	28.8778	38.2928	Yes	0
1415	2	Anarrhinum	28.8778	38.2928	Yes	0
1416	2	Anchonium	28.8778	38.2928	Yes	0
1417	2	Anchusa	28.8778	38.2928	Yes	0
1418	2	Andrachne	28.8778	38.2928	Yes	0
1419	2	Androsace	28.8778	38.2928	Yes	0
1420	2	Andryala	28.8778	38.2928	Yes	0
1421	2	Andrzeiowskia	28.8778	38.2928	Yes	0
1422	2	Anemone	28.8778	38.2928	Yes	0
1423	2	Anethum	28.8778	38.2928	1	0
1424	2	Angelica	28.8778	38.2928	Yes	0
1425	2	Anthemis	28.8778	38.2928	Yes	0
1426	2	Anthericum	28.8778	38.2928	Yes	0
1427	2	Anthoxanthum	28.8778	38.2928	Yes	0
1428	2	Anthriscus	28.8778	38.2928	Yes	0
1429	2	Anthyllis	28.8778	38.2928	Yes	0
1430	2	Antinoria	28.8778	38.2928	Yes	0
1431	2	Antirrhinum	28.8778	38.2928	1	0
1432	2	Apera	28.8778	38.2928	Yes	0
1433	2	Aphanes	28.8778	38.2928	Yes	0
1434	2	Apium	28.8778	38.2928	Yes	0
1435	2	Apocynum	28.8778	38.2928	Yes	0
1436	2	Arabidopsis	28.8778	38.2928	Yes	0
1437	2	Arabis	28.8778	38.2928	Yes	0
1438	2	Arbutus	28.8778	38.2928	Yes	0
1439	2	Arceuthobium	28.8778	38.2928	Yes	0
1440	2	Arctium	28.8778	38.2928	Yes	0
1441	2	Aremonia	28.8778	38.2928	Yes	0
1442	2	Arenaria	28.8778	38.2928	Yes	0
1443	2	Argyrolobium	28.8778	38.2928	Yes	0
1444	2	Arisarum	28.8778	38.2928	Yes	0
1445	2	Aristolochia	28.8778	38.2928	Yes	0
1446	2	Armeria	28.8778	38.2928	Yes	0
1447	2	Arnebia	28.8778	38.2928	Yes	0
1448	2	Arrhenatherum	28.8778	38.2928	Yes	0
1449	2	Artedia	28.8778	38.2928	Yes	0
1450	2	Artemisia	28.8778	38.2928	Yes	0
1451	2	Arum	28.8778	38.2928	Yes	0
1452	2	Aruncus	28.8778	38.2928	Yes	0
1453	2	Arundo	28.8778	38.2928	Yes	0
1454	2	Asarum	28.8778	38.2928	Yes	0
1455	2	Asparagus	28.8778	38.2928	Yes	0
1456	2	Asperugo	28.8778	38.2928	Yes	0
1457	2	Asperula	28.8778	38.2928	Yes	0
1458	2	Asphodeline	28.8778	38.2928	Yes	0
1459	2	Asphodelus	28.8778	38.2928	Yes	0
1460	2	Astragalus	28.8778	38.2928	Yes	0
1461	2	Astrantia	28.8778	38.2928	Yes	0
1462	2	Astrodaucus	28.8778	38.2928	Yes	0
1463	2	Asyneuma	28.8778	38.2928	Yes	0
1464	2	Atractylis	28.8778	38.2928	Yes	0
1465	2	Atriplex	28.8778	38.2928	Yes	0
1466	2	Atropa	28.8778	38.2928	Yes	0
1467	2	Aubrieta	28.8778	38.2928	Yes	0
1468	2	Aurinia	28.8778	38.2928	Yes	0
1469	2	Avellinia	28.8778	38.2928	Yes	0
1470	2	Avena	28.8778	38.2928	Yes	0
1471	2	Avenula	28.8778	38.2928	Yes	0
1472	2	Avonsera	28.8778	38.2928	Yes	0
1473	2	Baldellia	28.8778	38.2928	Yes	0
1474	2	Ballota	28.8778	38.2928	Yes	0
1475	2	Barbarea	28.8778	38.2928	Yes	0
1476	2	Bassia	28.8778	38.2928	Yes	0
1477	2	Bellardia	28.8778	38.2928	Yes	0
1478	2	Bellardiochloa	28.8778	38.2928	Yes	0
1479	2	Bellevalia	28.8778	38.2928	Yes	0
1480	2	Bellis	28.8778	38.2928	Yes	0
1481	2	Berberis	28.8778	38.2928	Yes	0
1482	2	Berteroa	28.8778	38.2928	Yes	0
1483	2	Berula	28.8778	38.2928	Yes	0
1484	2	Beta	28.8778	38.2928	Yes	0
1485	2	Betula	28.8778	38.2928	Yes	0
1486	2	Biarum	28.8778	38.2928	Yes	0
1487	2	Biebersteinia	28.8778	38.2928	Yes	0
1488	2	Bienertia	28.8778	38.2928	Yes	0
1489	2	Bifora	28.8778	38.2928	Yes	0
1490	2	Biscutella	28.8778	38.2928	Yes	0
1491	2	Bituminaria	28.8778	38.2928	Yes	0
1492	2	Blackstonia	28.8778	38.2928	Yes	0
1493	2	Blitum	28.8778	38.2928	Yes	0
1494	2	Blysmus	28.8778	38.2928	Yes	0
1495	2	Boechera	28.8778	38.2928	Yes	0
1496	2	Bolanthus	28.8778	38.2928	Yes	0
1497	2	Bolboschoenus	28.8778	38.2928	Yes	0
1498	2	Bongardia	28.8778	38.2928	Yes	0
1499	2	Borago	28.8778	38.2928	1	0
1500	2	Boreava	28.8778	38.2928	Yes	0
1501	2	Bornmuellera	28.8778	38.2928	Yes	0
1502	2	Boulardia	28.8778	38.2928	Yes	0
1503	2	Brachypodium	28.8778	38.2928	Yes	0
1504	2	Brassica	28.8778	38.2928	Yes	0
1505	2	Briza	28.8778	38.2928	Yes	0
1506	2	Bromus	28.8778	38.2928	Yes	0
1507	2	Bruckenthalia	28.8778	38.2928	Yes	0
1508	2	Brunnera	28.8778	38.2928	Yes	0
1509	2	Bufonia	28.8778	38.2928	Yes	0
1510	2	Buglossoides	28.8778	38.2928	Yes	0
1511	2	Bulbostylis	28.8778	38.2928	Yes	0
1512	2	Bungea	28.8778	38.2928	Yes	0
1513	2	Bunias	28.8778	38.2928	Yes	0
1514	2	Bunium	28.8778	38.2928	Yes	0
1515	2	Bupleurum	28.8778	38.2928	Yes	0
1516	2	Butomus	28.8778	38.2928	Yes	0
1517	2	Caccinia	28.8778	38.2928	Yes	0
1518	2	Cachrys	28.8778	38.2928	Yes	0
1519	2	Cakile	28.8778	38.2928	Yes	0
1520	2	Calamagrostis	28.8778	38.2928	Yes	0
1521	2	Calendula	28.8778	38.2928	Yes	0
1522	2	Calepina	28.8778	38.2928	Yes	0
1523	2	Calia	28.8778	38.2928	Yes	0
1524	2	Calicotome	28.8778	38.2928	Yes	0
1525	2	Calla	28.8778	38.2928	Yes	0
1526	2	Callipeltis	28.8778	38.2928	Yes	0
1527	2	Callothlaspi	28.8778	38.2928	Yes	0
1528	2	Calluna	28.8778	38.2928	Yes	0
1529	2	Calystegia	28.8778	38.2928	Yes	0
1530	2	Camelina	28.8778	38.2928	Yes	0
1531	2	Campanula	28.8778	38.2928	Yes	0
1532	2	Camphorosma	28.8778	38.2928	Yes	0
1533	2	Capparis	28.8778	38.2928	Yes	0
1534	2	Capsella	28.8778	38.2928	Yes	0
1535	2	Cardamine	28.8778	38.2928	Yes	0
1536	2	Cardopatium	28.8778	38.2928	Yes	0
1537	2	Carduus	28.8778	38.2928	Yes	0
1538	2	Carex	28.8778	38.2928	Yes	0
1539	2	Carlina	28.8778	38.2928	Yes	0
1540	2	Carpinus	28.8778	38.2928	Yes	0
1541	2	Carthamus	28.8778	38.2928	Yes	0
1542	2	Carum	28.8778	38.2928	Yes	0
1543	2	Castanea	28.8778	38.2928	Yes	0
1544	2	Casuarina	28.8778	38.2928	Yes	1
1545	2	Catabrosa	28.8778	38.2928	Yes	0
1546	2	Catapodium	28.8778	38.2928	Yes	0
1547	2	Caucalis	28.8778	38.2928	Yes	0
1548	2	Celtis	28.8778	38.2928	Yes	0
1549	2	Centaurea	28.8778	38.2928	Yes	0
1550	2	Centaurium	28.8778	38.2928	Yes	0
1551	2	Cephalanthera	28.8778	38.2928	Yes	0
1552	2	Cephalaria	28.8778	38.2928	Yes	0
1553	2	Cerastium	28.8778	38.2928	Yes	0
1554	2	Ceratocarpus	28.8778	38.2928	Yes	0
1555	2	Ceratocephala	28.8778	38.2928	Yes	0
1556	2	Ceratonia	28.8778	38.2928	Yes	0
1557	2	Ceratophyllum	28.8778	38.2928	Yes	0
1558	2	Cercis	28.8778	38.2928	Yes	0
1559	2	Cerinthe	28.8778	38.2928	Yes	0
1560	2	Chaenorhinum	28.8778	38.2928	Yes	0
1561	2	Chaerophyllum	28.8778	38.2928	Yes	0
1562	2	Chaiturus	28.8778	38.2928	Yes	0
1563	2	Chamaecytisus	28.8778	38.2928	Yes	0
1564	2	Chamaesciadium	28.8778	38.2928	Yes	0
1565	2	Chardinia	28.8778	38.2928	Yes	0
1566	2	Chenopodiastrum	28.8778	38.2928	Yes	0
1567	2	Chenopodium	28.8778	38.2928	Yes	0
1568	2	Chondrilla	28.8778	38.2928	Yes	0
1569	2	Chorispora	28.8778	38.2928	Yes	0
1570	2	Choulettia	28.8778	38.2928	Yes	0
1571	2	Chrozophora	28.8778	38.2928	Yes	0
1572	2	Chrysanthemum	28.8778	38.2928	Yes	0
1573	2	Chrysochamela	28.8778	38.2928	Yes	0
1574	2	Chrysopogon	28.8778	38.2928	Yes	0
1575	2	Chrysosplenium	28.8778	38.2928	Yes	0
1576	2	Cicendia	28.8778	38.2928	Yes	0
1577	2	Cicer	28.8778	38.2928	Yes	0
1578	2	Cichorium	28.8778	38.2928	Yes	0
1579	2	Cicuta	28.8778	38.2928	Yes	0
1580	2	Cionura	28.8778	38.2928	Yes	0
1581	2	Cirsium	28.8778	38.2928	Yes	0
1582	2	Cistanche	28.8778	38.2928	Yes	0
1583	2	Cistus	28.8778	38.2928	Yes	0
1584	2	Cladanthus	28.8778	38.2928	Yes	0
1585	2	Cladium	28.8778	38.2928	Yes	0
1586	2	Clematis	28.8778	38.2928	Yes	0
1587	2	Cleome	28.8778	38.2928	Yes	0
1588	2	Climacoptera	28.8778	38.2928	Yes	0
1589	2	Clinopodium	28.8778	38.2928	Yes	0
1590	2	Clypeola	28.8778	38.2928	Yes	0
1591	2	Cochlearia	28.8778	38.2928	Yes	0
1592	2	Colchicum	28.8778	38.2928	Yes	0
1593	2	Coleostephus	28.8778	38.2928	Yes	0
1594	2	Colpodium	28.8778	38.2928	Yes	0
1595	2	Colutea	28.8778	38.2928	Yes	0
1596	2	Coluteocarpus	28.8778	38.2928	Yes	0
1597	2	Comandra	28.8778	38.2928	Yes	0
1598	2	Comarum	28.8778	38.2928	Yes	0
1599	2	Conium	28.8778	38.2928	Yes	0
1600	2	Conringia	28.8778	38.2928	Yes	0
1601	2	Consolida	28.8778	38.2928	Yes	0
1602	2	Convallaria	28.8778	38.2928	Yes	0
1603	2	Convolvulus	28.8778	38.2928	Yes	0
1604	2	Corallorhiza	28.8778	38.2928	Yes	0
1605	2	Corethrodendron	28.8778	38.2928	Yes	1
1606	2	Coriandrum	28.8778	38.2928	Yes	0
1607	2	Corispermum	28.8778	38.2928	Yes	0
1608	2	Cornucopiae	28.8778	38.2928	Yes	0
1609	2	Cornulaca	28.8778	38.2928	Yes	0
1610	2	Cornus	28.8778	38.2928	Yes	0
1611	2	Coronilla	28.8778	38.2928	Yes	0
1612	2	Corrigiola	28.8778	38.2928	Yes	0
1613	2	Corydalis	28.8778	38.2928	Yes	0
1614	2	Corylus	28.8778	38.2928	Yes	0
1615	2	Corynephorus	28.8778	38.2928	Yes	0
1616	2	Cota	28.8778	38.2928	Yes	0
1617	2	Cotinus	28.8778	38.2928	Yes	0
1618	2	Cotoneaster	28.8778	38.2928	Yes	0
1619	2	Cousinia	28.8778	38.2928	Yes	0
1620	2	Crambe	28.8778	38.2928	Yes	0
1621	2	Crassula	28.8778	38.2928	Yes	0
1622	2	Crataegus	28.8778	38.2928	Yes	0
1623	2	Crenosciadium	28.8778	38.2928	Yes	0
1624	2	Crepis	28.8778	38.2928	Yes	0
1625	2	Crinitina	28.8778	38.2928	Yes	0
1626	2	Crithmum	28.8778	38.2928	Yes	0
1627	2	Crocus	28.8778	38.2928	Yes	0
1628	2	Crucianella	28.8778	38.2928	Yes	0
1629	2	Cruciata	28.8778	38.2928	Yes	0
1630	2	Crupina	28.8778	38.2928	Yes	0
1631	2	Cucumis	28.8778	38.2928	1	0
1632	2	Cucurbita	28.8778	38.2928	1	1
1633	2	Cupressus	28.8778	38.2928	Yes	0
1634	2	Cuscuta	28.8778	38.2928	Yes	0
1635	2	Cutandia	28.8778	38.2928	Yes	0
1636	2	Cyathobasis	28.8778	38.2928	Yes	0
1637	2	Cyathophylla	28.8778	38.2928	Yes	0
1638	2	Cyclamen	28.8778	38.2928	Yes	0
1639	2	Cyclotrichium	28.8778	38.2928	Yes	0
1640	2	Cymbalaria	28.8778	38.2928	Yes	0
1641	2	Cymbocarpum	28.8778	38.2928	Yes	0
1642	2	Cymodocea	28.8778	38.2928	Yes	0
1643	2	Cynanchum	28.8778	38.2928	Yes	0
1644	2	Cynodon	28.8778	38.2928	Yes	0
1645	2	Cynoglossum	28.8778	38.2928	Yes	0
1646	2	Cynoglottis	28.8778	38.2928	Yes	0
1647	2	Cynosurus	28.8778	38.2928	Yes	0
1648	2	Cyperus	28.8778	38.2928	Yes	0
1649	2	Cytinus	28.8778	38.2928	Yes	0
1650	2	Cytisopsis	28.8778	38.2928	Yes	0
1651	2	Cytisus	28.8778	38.2928	Yes	0
1652	2	Dactylis	28.8778	38.2928	Yes	0
1653	2	Dactylorhiza	28.8778	38.2928	Yes	0
1654	2	Damasonium	28.8778	38.2928	Yes	0
1655	2	Danae	28.8778	38.2928	Yes	0
1656	2	Daphne	28.8778	38.2928	Yes	0
1657	2	Dasiphora	28.8778	38.2928	Yes	0
1658	2	Dasypyrum	28.8778	38.2928	Yes	0
1659	2	Datisca	28.8778	38.2928	Yes	0
1660	2	Daucus	28.8778	38.2928	Yes	0
1661	2	Delphinium	28.8778	38.2928	Yes	0
1662	2	Dendriopoterium	28.8778	38.2928	Yes	0
1663	2	Descurainia	28.8778	38.2928	Yes	0
1664	2	Dianthus	28.8778	38.2928	Yes	0
1665	2	Diarthron	28.8778	38.2928	Yes	0
1666	2	Dichoropetalum	28.8778	38.2928	Yes	0
1667	2	Didymophysa	28.8778	38.2928	Yes	0
1668	2	Digitalis	28.8778	38.2928	Yes	0
1669	2	Dionysia	28.8778	38.2928	Yes	0
1670	2	Dioscorea	28.8778	38.2928	Yes	0
1671	2	Diospyros	28.8778	38.2928	Yes	0
1672	2	Diplotaenia	28.8778	38.2928	Yes	0
1673	2	Diplotaxis	28.8778	38.2928	Yes	0
1674	2	Dittrichia	28.8778	38.2928	Yes	0
1675	2	Dodartia	28.8778	38.2928	Yes	0
1676	2	Dorycnium	28.8778	38.2928	Yes	0
1677	2	Douglasdeweya	28.8778	38.2928	Yes	0
1678	2	Draba	28.8778	38.2928	Yes	0
1679	2	Dracocephalum	28.8778	38.2928	Yes	0
1680	2	Dracunculus	28.8778	38.2928	Yes	0
1681	2	Drimia	28.8778	38.2928	Yes	0
1682	2	Drosera	28.8778	38.2928	Yes	0
1683	2	Drymocallis	28.8778	38.2928	Yes	0
1684	2	Dysphania	28.8778	38.2928	Yes	0
1685	2	Ebenus	28.8778	38.2928	Yes	0
1686	2	Ecballium	28.8778	38.2928	Yes	0
1687	2	Echinaria	28.8778	38.2928	Yes	0
1688	2	Echinophora	28.8778	38.2928	Yes	0
1689	2	Echinops	28.8778	38.2928	Yes	0
1690	2	Echinosophora	28.8778	38.2928	Yes	0
1691	2	Echium	28.8778	38.2928	Yes	0
1692	2	Ekimia	28.8778	38.2928	Yes	0
1693	2	Elaeosticta	28.8778	38.2928	Yes	0
1694	2	Elatine	28.8778	38.2928	Yes	0
1695	2	Elburzia	28.8778	38.2928	Yes	0
1696	2	Eleocharis	28.8778	38.2928	Yes	0
1697	2	Eleutherospermum	28.8778	38.2928	Yes	0
1698	2	Elsiea	28.8778	38.2928	Yes	0
1699	2	Elymus	28.8778	38.2928	Yes	0
1700	2	Eminium	28.8778	38.2928	Yes	0
1701	2	Enarthrocarpus	28.8778	38.2928	Yes	0
1702	2	Ephedra	28.8778	38.2928	Yes	0
1703	2	Epigaea	28.8778	38.2928	Yes	0
1704	2	Epilobium	28.8778	38.2928	Yes	0
1705	2	Epimedium	28.8778	38.2928	Yes	0
1706	2	Epipactis	28.8778	38.2928	Yes	0
1707	2	Epipogium	28.8778	38.2928	Yes	0
1708	2	Eragrostis	28.8778	38.2928	Yes	0
1709	2	Eremogone	28.8778	38.2928	Yes	0
1710	2	Eremopoa	28.8778	38.2928	Yes	0
1711	2	Eremopyrum	28.8778	38.2928	Yes	0
1712	2	Eremostachys	28.8778	38.2928	Yes	0
1713	2	Eremurus	28.8778	38.2928	Yes	0
1714	2	Erica	28.8778	38.2928	Yes	0
1715	2	Erigeron	28.8778	38.2928	Yes	0
1716	2	Eriophorum	28.8778	38.2928	Yes	0
1717	2	Erodium	28.8778	38.2928	Yes	0
1718	2	Erophaca	28.8778	38.2928	Yes	0
1719	2	Erophila	28.8778	38.2928	Yes	0
1720	2	Eruca	28.8778	38.2928	Yes	0
1721	2	Eryngium	28.8778	38.2928	Yes	0
1722	2	Erysimum	28.8778	38.2928	Yes	0
1723	2	Erythronium	28.8778	38.2928	Yes	0
1724	2	Euclidium	28.8778	38.2928	Yes	0
1725	2	Euphorbia	28.8778	38.2928	Yes	0
1726	2	Euphrasia	28.8778	38.2928	Yes	0
1727	2	Euploca	28.8778	38.2928	Yes	0
1728	2	Exoacantha	28.8778	38.2928	Yes	0
1729	2	Fagus	28.8778	38.2928	Yes	0
1730	2	Falcaria	28.8778	38.2928	Yes	0
1731	2	Fedtschenkiella	28.8778	38.2928	Yes	0
1732	2	Ferula	28.8778	38.2928	Yes	0
1733	2	Ferulago	28.8778	38.2928	Yes	0
1734	2	Fessia	28.8778	38.2928	Yes	1
1735	2	Festuca	28.8778	38.2928	Yes	0
1736	2	Fibigia	28.8778	38.2928	Yes	0
1737	2	Ficaria	28.8778	38.2928	Yes	0
1738	2	Ficus	28.8778	38.2928	Yes	0
1739	2	Filago	28.8778	38.2928	Yes	0
1740	2	Filipendula	28.8778	38.2928	Yes	0
1741	2	Fimbristylis	28.8778	38.2928	Yes	0
1742	2	Flueggea	28.8778	38.2928	Yes	0
1743	2	Foeniculum	28.8778	38.2928	Yes	0
1744	2	Fontanesia	28.8778	38.2928	Yes	0
1745	2	Fragaria	28.8778	38.2928	Yes	0
1746	2	Fraxinus	28.8778	38.2928	Yes	0
1747	2	Fritillaria	28.8778	38.2928	Yes	0
1748	2	Froriepia	28.8778	38.2928	Yes	1
1749	2	Fuernrohria	28.8778	38.2928	Yes	0
1750	2	Fuirena	28.8778	38.2928	Yes	0
1751	2	Fumana	28.8778	38.2928	Yes	0
1752	2	Fumaria	28.8778	38.2928	Yes	0
1753	2	Gagea	28.8778	38.2928	Yes	0
1754	2	Galanthus	28.8778	38.2928	Yes	0
1755	2	Galega	28.8778	38.2928	Yes	0
1756	2	Galeopsis	28.8778	38.2928	Yes	0
1757	2	Galium	28.8778	38.2928	Yes	0
1758	2	Garhadiolus	28.8778	38.2928	Yes	0
1759	2	Garidella	28.8778	38.2928	Yes	0
1760	2	Gastridium	28.8778	38.2928	Yes	0
1761	2	Gaudinia	28.8778	38.2928	Yes	0
1762	2	Gaudinopsis	28.8778	38.2928	Yes	0
1763	2	Genista	28.8778	38.2928	Yes	0
1764	2	Gentiana	28.8778	38.2928	Yes	0
1765	2	Gentianella	28.8778	38.2928	Yes	0
1766	2	Geocaryum	28.8778	38.2928	Yes	0
1767	2	Geranium	28.8778	38.2928	Yes	0
1768	2	Geropogon	28.8778	38.2928	Yes	0
1769	2	Geum	28.8778	38.2928	Yes	0
1770	2	Gladiolus	28.8778	38.2928	Yes	0
1771	2	Glastaria	28.8778	38.2928	Yes	0
1772	2	Glaucium	28.8778	38.2928	Yes	0
1773	2	Glaucosciadium	28.8778	38.2928	Yes	0
1774	2	Glaux	28.8778	38.2928	Yes	0
1775	2	Glebionis	28.8778	38.2928	Yes	0
1776	2	Glechoma	28.8778	38.2928	Yes	0
1777	2	Gleditsia	28.8778	38.2928	Yes	0
1778	2	Glinus	28.8778	38.2928	Yes	0
1779	2	Globularia	28.8778	38.2928	Yes	0
1780	2	Glochidotheca	28.8778	38.2928	Yes	0
1781	2	Glycyrrhiza	28.8778	38.2928	Yes	0
1782	2	Goniolimon	28.8778	38.2928	Yes	0
1783	2	Gonocytisus	28.8778	38.2928	Yes	0
1784	2	Goodyera	28.8778	38.2928	Yes	0
1785	2	Graellsia	28.8778	38.2928	Yes	0
1786	2	Grammosciadium	28.8778	38.2928	Yes	0
1787	2	Gratiola	28.8778	38.2928	Yes	0
1788	2	Groenlandia	28.8778	38.2928	Yes	0
1789	2	Gundelia	28.8778	38.2928	Yes	0
1790	2	Gymnadenia	28.8778	38.2928	Yes	0
1791	2	Gypsophila	28.8778	38.2928	Yes	0
1792	2	Hablitzia	28.8778	38.2928	Yes	0
1793	2	Habrosia	28.8778	38.2928	Yes	0
1794	2	Hainardia	28.8778	38.2928	Yes	0
1795	2	Halanthium	28.8778	38.2928	Yes	0
1796	2	Halimione	28.8778	38.2928	Yes	0
1797	2	Halocnemum	28.8778	38.2928	Yes	0
1798	2	Halopeplis	28.8778	38.2928	Yes	0
1799	2	Halostachys	28.8778	38.2928	Yes	0
1800	2	Halothamnus	28.8778	38.2928	Yes	0
1801	2	Hammada	28.8778	38.2928	Yes	0
1802	2	Haplophyllum	28.8778	38.2928	Yes	0
1803	2	Hedera	28.8778	38.2928	Yes	0
1804	2	Hedypnois	28.8778	38.2928	Yes	0
1805	2	Hedysarum	28.8778	38.2928	Yes	0
1806	2	Heldreichia	28.8778	38.2928	Yes	0
1807	2	Helianthemum	28.8778	38.2928	Yes	0
1808	2	Helichrysum	28.8778	38.2928	Yes	0
1809	2	Helictotrichon	28.8778	38.2928	Yes	0
1810	2	Heliotropium	28.8778	38.2928	Yes	0
1811	2	Helleborus	28.8778	38.2928	Yes	0
1812	2	Hellenocarum	28.8778	38.2928	Yes	0
1813	2	Helminthotheca	28.8778	38.2928	Yes	0
1814	2	Helosciadium	28.8778	38.2928	Yes	0
1815	2	Hemarthria	28.8778	38.2928	Yes	0
1816	2	Heptaptera	28.8778	38.2928	Yes	0
1817	2	Heracleum	28.8778	38.2928	Yes	0
1818	2	Herniaria	28.8778	38.2928	Yes	0
1819	2	Hesperis	28.8778	38.2928	Yes	0
1820	2	Heterocaryum	28.8778	38.2928	Yes	1
1821	2	Hibiscus	28.8778	38.2928	Yes	0
1822	2	Hieracium	28.8778	38.2928	Yes	0
1823	2	Himantoglossum	28.8778	38.2928	Yes	0
1824	2	Hippocrepis	28.8778	38.2928	Yes	0
1825	2	Hippuris	28.8778	38.2928	Yes	0
1826	2	Hirschfeldia	28.8778	38.2928	Yes	0
1827	2	Hohenackeria	28.8778	38.2928	Yes	0
1828	2	Holcus	28.8778	38.2928	Yes	0
1829	2	Hololachna	28.8778	38.2928	Yes	0
1830	2	Holosteum	28.8778	38.2928	Yes	0
1831	2	Honorius	28.8778	38.2928	Yes	0
1832	2	Hordeum	28.8778	38.2928	Yes	0
1833	2	Hormuzakia	28.8778	38.2928	Yes	0
1834	2	Hornungia	28.8778	38.2928	Yes	0
1835	2	Hottonia	28.8778	38.2928	Yes	0
1836	2	Humulus	28.8778	38.2928	Yes	0
1837	2	Huynhia	28.8778	38.2928	Yes	0
1838	2	Hyacinthella	28.8778	38.2928	Yes	0
1839	2	Hyacinthus	28.8778	38.2928	Yes	0
1840	2	Hydrocharis	28.8778	38.2928	Yes	0
1841	2	Hylotelephium	28.8778	38.2928	Yes	0
1842	2	Hymenocarpos	28.8778	38.2928	Yes	0
1843	2	Hymenocrater	28.8778	38.2928	Yes	1
1844	2	Hymenolobus	28.8778	38.2928	Yes	0
1845	2	Hyoscyamus	28.8778	38.2928	Yes	0
1846	2	Hyoseris	28.8778	38.2928	Yes	0
1847	2	Hyparrhenia	28.8778	38.2928	Yes	0
1848	2	Hypecoum	28.8778	38.2928	Yes	0
1849	2	Hypericum	28.8778	38.2928	Yes	0
1850	2	Hypochaeris	28.8778	38.2928	Yes	0
1851	2	Hyssopus	28.8778	38.2928	Yes	0
1852	2	Iberis	28.8778	38.2928	Yes	0
1853	2	Ilex	28.8778	38.2928	Yes	0
1854	2	Impatiens	28.8778	38.2928	Yes	0
1855	2	Imperata	28.8778	38.2928	Yes	0
1856	2	Inula	28.8778	38.2928	Yes	0
1857	2	Iris	28.8778	38.2928	Yes	0
1858	2	Isatis	28.8778	38.2928	Yes	0
1859	2	Isolepis	28.8778	38.2928	Yes	0
1860	2	Ixiolirion	28.8778	38.2928	Yes	0
1861	2	Jacobaea	28.8778	38.2928	Yes	0
1862	2	Jasione	28.8778	38.2928	Yes	0
1863	2	Jasminum	28.8778	38.2928	Yes	0
1864	2	Johrenia	28.8778	38.2928	Yes	0
1865	2	Jovibarba	28.8778	38.2928	Yes	0
1866	2	Juglans	28.8778	38.2928	Yes	0
1867	2	Juncus	28.8778	38.2928	Yes	0
1868	2	Juniperus	28.8778	38.2928	Yes	0
1869	2	Jurinea	28.8778	38.2928	Yes	0
1870	2	Kali	28.8778	38.2928	Yes	0
1871	2	Kalidium	28.8778	38.2928	Yes	0
1872	2	Kemulariella	28.8778	38.2928	Yes	0
1873	2	Kickxia	28.8778	38.2928	Yes	0
1874	2	Kinostemon	28.8778	38.2928	Yes	0
1875	2	Kitaibela	28.8778	38.2928	Yes	0
1876	2	Klasea	28.8778	38.2928	Yes	0
1877	2	Koeleria	28.8778	38.2928	Yes	0
1878	2	Koelpinia	28.8778	38.2928	Yes	0
1879	2	Kotschyella	28.8778	38.2928	Yes	0
1880	2	Krascheninnikovia	28.8778	38.2928	Yes	0
1881	2	Krubera	28.8778	38.2928	Yes	0
1882	2	Kundmannia	28.8778	38.2928	Yes	0
1883	2	Lactuca	28.8778	38.2928	Yes	0
1884	2	Ladakiella	28.8778	38.2928	Yes	1
1885	2	Lagoecia	28.8778	38.2928	Yes	0
1886	2	Lagotis	28.8778	38.2928	Yes	0
1887	2	Lagurus	28.8778	38.2928	Yes	0
1888	2	Lallemantia	28.8778	38.2928	Yes	0
1889	2	Lamarckia	28.8778	38.2928	Yes	0
1890	2	Lamium	28.8778	38.2928	Yes	0
1891	2	Lappula	28.8778	38.2928	Yes	0
1892	2	Lapsana	28.8778	38.2928	Yes	0
1893	2	Laser	28.8778	38.2928	Yes	0
1894	2	Laserpitium	28.8778	38.2928	Yes	0
1895	2	Lathraea	28.8778	38.2928	Yes	0
1896	2	Lathyrus	28.8778	38.2928	Yes	0
1897	2	Lavandula	28.8778	38.2928	Yes	0
1898	2	Lavatera	28.8778	38.2928	Yes	0
1899	2	Lecokia	28.8778	38.2928	Yes	0
1900	2	Legousia	28.8778	38.2928	Yes	0
1901	2	Leiocarpaea	28.8778	38.2928	Yes	0
1902	2	Lemna	28.8778	38.2928	Yes	0
1903	2	Lens	28.8778	38.2928	Yes	0
1904	2	Leontice	28.8778	38.2928	Yes	0
1905	2	Leontodon	28.8778	38.2928	Yes	0
1906	2	Leonurus	28.8778	38.2928	Yes	0
1907	2	Leopoldia	28.8778	38.2928	Yes	0
1908	2	Lepidium	28.8778	38.2928	Yes	0
1909	2	Lepidotrichum	28.8778	38.2928	Yes	0
1910	2	Leptophyllochloa	28.8778	38.2928	Yes	0
1911	2	Lepyrodiclis	28.8778	38.2928	Yes	0
1912	2	Leucojum	28.8778	38.2928	Yes	0
1913	2	Ligularia	28.8778	38.2928	Yes	0
1914	2	Ligusticum	28.8778	38.2928	Yes	0
1915	2	Ligustrum	28.8778	38.2928	Yes	0
1916	2	Lilium	28.8778	38.2928	Yes	0
1917	2	Limbarda	28.8778	38.2928	Yes	0
1918	2	Limodorum	28.8778	38.2928	Yes	0
1919	2	Limoniopsis	28.8778	38.2928	Yes	0
1920	2	Limonium	28.8778	38.2928	Yes	0
1921	2	Limosella	28.8778	38.2928	Yes	0
1922	2	Linaria	28.8778	38.2928	Yes	0
1923	2	Lindernia	28.8778	38.2928	Yes	0
1924	2	Linum	28.8778	38.2928	Yes	0
1925	2	Lipandra	28.8778	38.2928	Yes	0
1926	2	Liquidambar	28.8778	38.2928	Yes	0
1927	2	Lisaea	28.8778	38.2928	Yes	0
1928	2	Lithodora	28.8778	38.2928	Yes	0
1929	2	Lithospermum	28.8778	38.2928	Yes	0
1930	2	Loeflingia	28.8778	38.2928	Yes	0
1931	2	Lolium	28.8778	38.2928	Yes	0
1932	2	Lomatogonium	28.8778	38.2928	Yes	0
1933	2	Lonicera	28.8778	38.2928	Yes	0
1934	2	Loranthus	28.8778	38.2928	Yes	0
1935	2	Lotononis	28.8778	38.2928	Yes	0
1936	2	Lotus	28.8778	38.2928	Yes	0
1937	2	Lupinus	28.8778	38.2928	Yes	0
1938	2	Luzula	28.8778	38.2928	Yes	0
1939	2	Lycium	28.8778	38.2928	Yes	0
1940	2	Lycopus	28.8778	38.2928	Yes	0
1941	2	Lysimachia	28.8778	38.2928	Yes	0
1942	2	Lythrum	28.8778	38.2928	Yes	0
1943	2	Malabaila	28.8778	38.2928	Yes	0
1944	2	Malcolmia	28.8778	38.2928	Yes	0
1945	2	Malope	28.8778	38.2928	Yes	0
1946	2	Malus	28.8778	38.2928	Yes	0
1947	2	Malva	28.8778	38.2928	Yes	0
1948	2	Malvella	28.8778	38.2928	Yes	0
1949	2	Mandragora	28.8778	38.2928	Yes	0
1950	2	Mantisalca	28.8778	38.2928	Yes	0
1951	2	Maresia	28.8778	38.2928	Yes	0
1952	2	Marrubium	28.8778	38.2928	Yes	0
1953	2	Matricaria	28.8778	38.2928	Yes	0
1954	2	Matthiola	28.8778	38.2928	Yes	0
1955	2	Mcneillia	28.8778	38.2928	Yes	0
1956	2	Medicago	28.8778	38.2928	Yes	0
1957	2	Megacaryon	28.8778	38.2928	Yes	0
1958	2	Melampyrum	28.8778	38.2928	Yes	0
1959	2	Melanortocarya	28.8778	38.2928	Yes	0
1960	2	Melia	28.8778	38.2928	1	0
1961	2	Melica	28.8778	38.2928	Yes	0
1962	2	Melilotus	28.8778	38.2928	Yes	0
1963	2	Melissa	28.8778	38.2928	Yes	0
1964	2	Melittis	28.8778	38.2928	Yes	0
1965	2	Mellissia	28.8778	38.2928	Yes	0
1966	2	Mentha	28.8778	38.2928	Yes	0
1967	2	Menyanthes	28.8778	38.2928	Yes	0
1968	2	Mercurialis	28.8778	38.2928	Yes	0
1969	2	Michauxia	28.8778	38.2928	Yes	0
1970	2	Micrantha	28.8778	38.2928	Yes	0
1971	2	Microcnemum	28.8778	38.2928	Yes	0
1972	2	Micromeria	28.8778	38.2928	Yes	0
1973	2	Micropus	28.8778	38.2928	Yes	0
1974	2	Microrrhinum	28.8778	38.2928	Yes	0
1975	2	Microsciadium	28.8778	38.2928	Yes	0
1976	2	Microthlaspi	28.8778	38.2928	Yes	0
1977	2	Milium	28.8778	38.2928	Yes	0
1978	2	Minuartia	28.8778	38.2928	Yes	0
1979	2	Minuartiella	28.8778	38.2928	Yes	0
1980	2	Misopates	28.8778	38.2928	Yes	0
1981	2	Moehringia	28.8778	38.2928	Yes	0
1982	2	Moenchia	28.8778	38.2928	Yes	0
1983	2	Mollugo	28.8778	38.2928	Yes	0
1984	2	Moltkia	28.8778	38.2928	Yes	0
1985	2	Moluccella	28.8778	38.2928	Yes	0
1986	2	Montia	28.8778	38.2928	Yes	0
1987	2	Moorochloa	28.8778	38.2928	Yes	0
1988	2	Moraea	28.8778	38.2928	Yes	0
1989	2	Muretia	28.8778	38.2928	Yes	0
1990	2	Muscari	28.8778	38.2928	Yes	0
1991	2	Myagrum	28.8778	38.2928	Yes	0
1992	2	Myosotis	28.8778	38.2928	Yes	0
1993	2	Myosoton	28.8778	38.2928	Yes	0
1994	2	Myosurus	28.8778	38.2928	Yes	0
1995	2	Myriophyllum	28.8778	38.2928	Yes	0
1996	2	Myrtus	28.8778	38.2928	Yes	0
1997	2	Najas	28.8778	38.2928	Yes	0
1998	2	Narcissus	28.8778	38.2928	Yes	0
1999	2	Narthecium	28.8778	38.2928	Yes	0
[truncated: 430,157 more rows]
