# Supplementary material for: Diversification of flowering plants in space and time
Source: Nat Commun. 2023 Nov 22;14:7609. doi: 10.1038/s41467-023-43396-8 (PMC10665465; doi:10.1038/s41467-023-43396-8)
Supplement: Supplementary file 7 — Supplementary Data 5 [file 41467_2023_43396_MOESM7_ESM.zip › Supplementary_Data5_Distribution_and_spatial_patterns/GeoMaps.shp.xml]

<?xml version="1.0" encoding="UTF-8"?>
<metadata xml:lang="zh"><Esri><CreaDate>20230324</CreaDate><CreaTime>22143100</CreaTime><ArcGISFormat>1.0</ArcGISFormat><SyncOnce>TRUE</SyncOnce><DataProperties><lineage><Process ToolSource="d:\program files (x86)\arcgis\desktop10.8\ArcToolbox\Toolboxes\Data Management Tools.tbx\CalculateField" Date="20230324" Time="221431">CalculateField county_albers GeoID [ADCODE99] VB #</Process><Process ToolSource="d:\program files (x86)\arcgis\desktop10.8\ArcToolbox\Toolboxes\Data Management Tools.tbx\CalculateField" Date="20230324" Time="221701">CalculateField county_albers GeoNames [NAME99] VB #</Process></lineage></DataProperties></Esri></metadata>
